# Supplementary material for: Pan-cancer pervasive upregulation of 3′ UTR splicing drives tumourigenesis
Source: Nat Cell Biol. 2022 May 26;24(6):928–39. doi: 10.1038/s41556-022-00913-z (PMC9203280; doi:10.1038/s41556-022-00913-z)
Supplement: Supplementary file 4 — Supplementary Table 1. General statistics of the 3USPs and c3USPs identified from the TCGA and GTEx datasets. Supplementary Table 2. Significantly dysregulated cUSPs across ten cancer types. Related to Fig. 1g. Supplementary Table 3. Prognosis-associated c3USPs across ten cancer types. Related to Fig. 1i. Supplementary Table 4. Number of tumour samples with over-spliced c3USPs across ten cancer types. Related to Fig. 2b. Supplementary Table 5. General sequencing statistics of the four paired in-house HCC samples. Supplementary Table 6. BLAST results of the CTNNB1 3′ FL and 3′ SP-targeting siRNA sequence. Related to Fig. 5. Supplementary Table 7. Putative RBP binding sites at the terminal exon of CTNNB1. Related to Fig. 6. Supplementary Table 8. Reagents (antibodies, siRNAs, ASOs and CRISPR–Cas9 system). Related to Methods section ‘Reagents’. Supplementary Table 9. PCR primers used for the cloning of psiCHECK-2 and pcDNA3.1 plasmids. Related to Methods section ‘Plasmids and mutagenesis’. Supplementary Table 10. Primers used for PCR and qPCR experiments. Related to Methods section ‘RNA extraction and RT–qPCR’. Supplementary Table 11. RNA–FISH reagents (ACD). Related to Methods section ‘RNA fluorescence in situ hybridization’. [file 41556_2022_913_MOESM4_ESM.xlsx]

## Sheet: Supp Table 1
Supplementary Table 1. General statistics of the 3USPs and c3USPs identified from the TCGA and GTEx datasets.
			sample numbers			total splicing event numbers		3'UTR splicing event numbers			common 3'UTR splicing events		dysregulated 3'UTR splicing event numbers		prognositic assoacited 3'UTR splicing events
TCGA_cohorts	cancer_type	GTEx_tissue	TCGA_NT	TCGA_TP	GTEx	TCGA	GTEx	TCGA_NT	TCGA_TP	GTEx	TCGA	GTEx	up_regulated	down_regulated	favorable	unfavorable
BRCA	Breast invasive carcinoma	Breast	113	1135	220(216)	2223653	1247867	9102	19966	22893	981	1351	200	52	74	183
COAD	Colon adenocarcinoma	Colon	41	502	385(375)	1270729	1497659	4388	12153	28000	707	1262	151	14	80	59
HNSC	Head and Neck squamous cell carcinoma	/	44	520	/	1486340	/	5603	12645	/	869	/	99	67	45	179
KIRC	Kidney renal clear cell carcinoma	Kidney	72	545	72(36)	1602477	554515	6979	13295	8059	998	1261	78	36	465	133
LIHC	Liver hepatocellular carcinoma	Liver	50	371	142(136)	1072626	808089	4866	9297	14011	741	1009	34	13	32	201
LUAD	Lung adenocarcinoma	Lung	59	540	368(361)	1558689	1695325	6157	13658	38933	910	1334	120	15	51	248
LUSC	Lung squamous cell carcinoma	Lung	51	504	368(361)	1727403	946378	6813	14746	38933	998	1334	234	12	57	119
PRAD	Prostate adenocarcinoma	Prostate	52	505	121(118)	1325856	946378	7002	12442	16514	985	1367	14	41	266	24
STAD	Stomach adenocarcinoma	Stomach	37	416	210(203)	2916708	1060106	7423	25793	18871	1005	1169	38	116	181	71
THCA	Thyroid carcinoma	Thyroid	59	505	358(351)	1362462	1583659	7388	13326	34801	1023	1378	176	32	212	36

## Sheet: Supp Table 2
Supplementary Table 2. Significantly dysregulated c3USPs across 10 cancer types. Related to Fig. 1g.
Coordinates	NT_median	TP_median	pval_median	padj_median	NT_mean	TP_mean	pval_mean	padj_mean	GTEX_median	GTEX_mean	over_spnum	down_spnum	tp_spnum	nt_spnum	gene	cancer types
10:121693298-121700097	0.869565	0.923077	0.000635184	0.00200359	0.84177	0.884208	0.00644676	0.0142823	0.5263	0.5047	0	10	1108	109	SEC23IP	BRCA
10:121693300-121700097	0.992248	0.995	0.000216806	0.000793608	0.989851	0.992331	0.00647455	0.0143114	0.9406	0.9365	0	2	1135	113	SEC23IP	BRCA
10:131978586-131981544	0.157576	0.222222	0.00338616	0.0087647	0.19427	0.2447	0.0167711	0.0336455	0.2	0.2233	144	0	727	58	GLRX3	BRCA
10:131978586-131982131	0	0.2	0.0481054	0.0819294	0.210082	0.241499	0.116659	0.169607	0	0.085	53	0	652	52	GLRX3	BRCA
10:13680121-13680700	0.174242	0.444444	3.97153e-11	5.26496e-10	0.218409	0.433271	1.91932e-16	3.40941e-15	0.4	0.3778	252	0	785	64	RP11-295P9.13	BRCA
10:13680924-13686916	0.0909091	0.162162	1.04792e-07	7.72943e-07	0.100808	0.194112	7.11283e-14	1.02195e-12	0.1404	0.185	142	0	714	49	RP11-295P9.13	BRCA
10:13696428-13697377	0.666667	0.75	9.83797e-05	0.00039392	0.64175	0.700438	0.00370199	0.00886483	0.582	0.5484	220	89	1049	110	RP11-295P9.13	BRCA
10:37520609-37524722	1	0.923077	7.00246e-07	4.51935e-06	0.926622	0.819056	1.26131e-05	5.78542e-05	1	0.9413	0	207	641	70	ANKRD30A	BRCA
10:37530202-37530875	0.892857	0.934984	0.0254461	0.0489464	0.868277	0.894185	0.0746918	0.117133	0.8621	0.8357	0	37	805	95	ANKRD30A	BRCA
10:37553566-37598024	0.575407	0.608696	0.0364532	0.0668422	0.573492	0.581656	0.307378	0.350827	0.4629	0.4973	32	86	842	111	ANKRD30A	BRCA
10:37598257-37599987	0.857143	0.813657	0.014525	0.030317	0.787318	0.717134	0.00655755	0.0144621	0.875	0.8442	0	134	683	89	ANKRD30A	BRCA
10:58117947-58118137	0.936802	0.949153	0.00119185	0.00353233	0.926799	0.944126	0.0018813	0.00487541	0.875	0.8464	0	2	1133	112	ZWINT	BRCA
10:75574264-75574760	0.945455	0.952381	0.00402138	0.0101153	0.928477	0.941456	0.0267335	0.049467	0.8714	0.8691	272	21	1131	113	CAMK2G	BRCA
1:110467825-110468684	0.965517	1	9.80419e-05	0.00039392	0.923623	0.935347	0.178453	0.234971	0.8696	0.8531	0	63	1043	110	CSF1	BRCA
11:116716346-116717098	0.973333	0.981818	0.000555537	0.0017927	0.971466	0.974171	0.119892	0.172764	0.8535	0.845	241	5	1134	113	SIK3	BRCA
11:118125949-118127952	0.947368	0.958333	0.0127561	0.0272039	0.938983	0.931698	0.0938445	0.141929	0.7835	0.7798	198	36	1127	113	MPZL2	BRCA
11:125525243-125526100	0	0.213253	3.31686e-08	2.6454e-07	0.151888	0.225003	0.00119751	0.00324091	0	0.1586	57	0	822	39	CHEK1	BRCA
11:125526231-125545822	0.222222	0.4	0.0195914	0.0393632	0.325474	0.381932	0.0817874	0.125442	0	0.1281	0	0	796	46	CHEK1	BRCA
1:145290512-145290780	0.346327	0.384615	0.0249947	0.048302	0.333299	0.379903	0.00578756	0.013089	0.2286	0.2373	248	0	901	97	NOTCH2NL	BRCA
11:47490444-47493742	0.550725	0.736842	1.49806e-36	3.674e-34	0.538287	0.720653	4.24977e-30	2.76802e-28	0.2671	0.2679	789	4	1132	113	CELF1	BRCA
11:47493655-47493742	0.32	0.461538	3.03629e-15	5.95721e-14	0.324371	0.457322	6.37113e-18	1.22051e-16	0.1986	0.2063	531	53	1065	109	CELF1	BRCA
11:490643-491120	0.188679	0.14	4.63865e-07	3.18218e-06	0.199523	0.150861	2.48184e-06	1.35648e-05	0.1569	0.1564	43	205	748	91	PTDSS2	BRCA
11:532523-532630	0.934524	0.95872	3.34469e-11	4.49471e-10	0.929549	0.949297	4.59078e-07	2.87513e-06	0.8732	0.871	359	18	1133	113	HRAS	BRCA
1:156776366-156776966	0.909091	0.939394	0.00467493	0.0115229	0.86156	0.905726	0.00354517	0.0085311	0.5	0.4869	0	13	1088	107	SH2D2A	BRCA
11:57509700-57510334	0.344828	0.4	0.000320376	0.00111056	0.350594	0.403087	0.00024667	0.000819715	0.1674	0.1693	161	20	1103	106	SELENOH:RP11-691N7.6	BRCA
11:57509720-57510334	0.986301	0.991131	9.47322e-09	8.01141e-08	0.985648	0.988029	0.00206604	0.00525658	0.9346	0.9288	287	4	1135	113	SELENOH:RP11-691N7.6	BRCA
11:59564870-59567147	0.333333	0.461538	0.000430151	0.0014501	0.34094	0.446935	0.00032571	0.00104677	0.0556	0.0849	187	0	859	73	STX3	BRCA
1:159805946-159807706	0.685714	0.288889	3.57496e-21	1.34886e-19	0.60947	0.336477	1.00985e-19	2.66655e-18	0.5333	0.5233	36	417	869	107	C1orf204	BRCA
1:15983175-15986331	0.971548	0.984615	0.0196214	0.0393632	0.963292	0.959585	0.212987	0.265758	0.5714	0.5455	0	3	1097	112	DDI2	BRCA
1:160061399-160061597	0.980392	0.981241	0.0463892	0.0804025	0.976298	0.976483	0.446178	0.461775	0.9106	0.9065	195	6	1135	113	IGSF8	BRCA
11:61556950-61557256	0	0.307692	0.045439	0.0794408	0.277172	0.331763	0.0670616	0.106362	0	0.1379	137	0	599	44	TMEM258	BRCA
11:61557463-61557846	0.5	0.75	0.000233579	0.000839343	0.52877	0.651042	0.000429478	0.00133631	0.3636	0.3708	0	0	883	85	TMEM258	BRCA
11:61557463-61557894	0.267857	0.5	0.000193299	0.000723764	0.336875	0.454924	0.000482106	0.00147193	0.2	0.2163	118	0	825	62	TMEM258	BRCA
1:166819661-166821821	0.869565	0.893309	0.000453232	0.00150719	0.857754	0.879636	0.0128008	0.0264405	0.7238	0.7165	205	6	1134	112	POGK	BRCA
1:169558804-169559384	0.864865	0.923077	9.33152e-07	5.73435e-06	0.849969	0.863534	0.144029	0.200166	0.7	0.6767	360	45	892	113	SELP	BRCA
1:171671225-171673526	0.221001	0.260163	0.00280755	0.00750466	0.223095	0.272112	8.53928e-05	0.000320738	0.113	0.127	267	92	960	94	VAMP4	BRCA
1:1718493-1718760	0.969889	0.984955	5.53733e-36	1.08642e-33	0.970131	0.982914	2.72852e-31	2.66577e-29	0.9292	0.9233	753	0	1135	113	GNB1	BRCA
1:1718493-1718764	0.642202	0.77514	1.4076e-34	2.30142e-32	0.63377	0.7633	1.32494e-31	1.4383e-29	0.4068	0.402	751	2	1133	113	GNB1	BRCA
11:8131955-8132205	0.727273	0.807359	5.17984e-07	3.45675e-06	0.663805	0.733394	0.00213082	0.0054073	0.8071	0.78	270	96	744	106	RIC3	BRCA
11:86650169-86661397	0.0952381	0.461538	4.12357e-22	1.83874e-20	0.166264	0.456594	1.6539e-29	8.97699e-28	0.0602	0.1321	578	0	916	53	PRSS23	BRCA
11:93465458-93466252	0.9	0.920354	3.06274e-07	2.16154e-06	0.888926	0.911548	3.07466e-05	0.00012995	0.7751	0.7662	302	9	1135	113	TAF1D	BRCA
11:93466288-93466515	0.90566	0.910256	0.0598934	0.0974385	0.895831	0.899281	0.265156	0.313822	0.7494	0.7403	186	11	1134	113	TAF1D	BRCA
11:94801347-94801817	0.204678	0.288	9.81096e-16	2.09229e-14	0.210911	0.296732	5.2324e-22	1.70402e-20	0.2529	0.2596	233	59	1097	105	SRSF8	BRCA
12:114255992-114261013	0.545455	0.4	3.56845e-06	1.97777e-05	0.512388	0.38733	5.77856e-06	2.92521e-05	0.6667	0.6092	64	0	856	97	RBM19	BRCA
12:123639748-123640234	0	0.222222	0.00926636	0.0206129	0.20798	0.259568	0.0292357	0.0531904	0	0.1807	77	0	672	49	MPHOSPH9	BRCA
1:21792650-21793488	0.888889	0.933333	0.00573111	0.0137104	0.83823	0.857936	0.164918	0.221768	0.5	0.4759	0	0	979	102	NBPF3	BRCA
1:231133014-231135368	0.5	0.625	0.00139623	0.00404043	0.476805	0.576236	0.00118559	0.00321755	0.25	0.2848	125	0	975	87	ARV1	BRCA
1:231133014-231135883	0.976959	0.983725	0.000143686	0.000561576	0.970448	0.977482	0.0108251	0.0228427	0.8771	0.8576	223	3	1135	113	ARV1	BRCA
1:231135548-231135883	0.333333	0.2	0.000198172	0.000739189	0.339979	0.23275	0.000238711	0.000795973	0.2857	0.2946	41	0	664	73	ARV1	BRCA
1:23884907-23885425	0.988235	0.991643	0.000170069	0.000646656	0.987148	0.988916	0.0185254	0.0364172	0.9383	0.9343	244	3	1135	113	ID3	BRCA
1:24301571-24304400	0.878676	0.923077	0.0464864	0.0804288	0.763197	0.795209	0.154061	0.211699	0.7143	0.6749	0	84	833	90	SRSF10	BRCA
12:56146625-56151166	0.608696	0.498195	1.60577e-21	6.56359e-20	0.619524	0.499525	7.22903e-21	2.27831e-19	0.7363	0.7255	7	560	1134	113	SARNP	BRCA
12:56982803-56982923	0.985915	1	6.94731e-05	0.000287566	0.974952	0.975767	0.419217	0.440877	0.8571	0.8415	0	14	1131	113	RBMS2	BRCA
12:6857714-6857935	0.981595	0.9879	8.34333e-09	7.17966e-08	0.978598	0.983872	5.18298e-05	0.000206685	0.875	0.8642	323	0	1135	113	MLF2	BRCA
12:6955532-6955888	0	0.769231	5.3453e-16	1.19176e-14	0.220003	0.649309	1.00707e-15	1.63985e-14	0	0.1441	543	0	796	22	CDCA3	BRCA
1:27321122-27326337	0.759615	0.837719	0.0131906	0.0280086	0.671434	0.69756	0.234854	0.287534	0.8	0.756	0	0	630	82	TRNP1	BRCA
12:8930399-8933170	0.545455	0.578947	0.0432354	0.0764215	0.534919	0.557064	0.0799513	0.123596	0.5166	0.5238	210	160	1097	112	RIMKLB	BRCA
12:8930399-8933173	0.257143	0.311806	0.0434197	0.0766093	0.28116	0.313267	0.0284446	0.0520419	0.2821	0.2963	225	196	926	99	RIMKLB	BRCA
12:8932709-8933170	0.294737	0.206897	7.45629e-08	5.62663e-07	0.292169	0.221005	5.21795e-07	3.20625e-06	0.2092	0.2162	127	322	821	103	RIMKLB	BRCA
13:102368021-102369848	0.648649	0.47619	9.28007e-25	4.55188e-23	0.634068	0.459742	2.92763e-20	8.41263e-19	0.5647	0.5405	13	205	1084	112	ITGBL1	BRCA
1:32681397-32681794	0.571429	0.666667	0.0139176	0.0292986	0.520058	0.585836	0.0189295	0.0370624	0.5	0.5003	131	0	959	90	TMEM234	BRCA
1:32681883-32681984	0.193548	0.150943	0.00661034	0.0153667	0.206494	0.173562	0.0117424	0.0246718	0.4063	0.4038	18	0	737	81	TMEM234	BRCA
13:52611355-52624239	0.666667	0.962963	7.24697e-07	4.64659e-06	0.605959	0.805736	5.62443e-06	2.87909e-05	0.3333	0.403	0	0	771	67	NEK5	BRCA
13:52624358-52635954	0.970588	1	2.82807e-05	0.000126106	0.703365	0.872366	0.000829931	0.00240606	0.8	0.583	0	0	673	49	NEK5	BRCA
13:80125258-80126650	0.992126	0.994652	0.00410227	0.0102924	0.988835	0.990241	0.117868	0.170856	0.8936	0.8817	0	0	1131	113	NDFIP2	BRCA
14:102810727-102814615	0.666667	0.571429	6.81703e-06	3.48308e-05	0.638339	0.534328	5.15473e-07	3.18745e-06	0.6667	0.6246	105	238	996	108	CINP	BRCA
14:23768751-23769966	0.24	0.190476	0.0124811	0.0267336	0.252901	0.22311	0.0550413	0.0916106	0.4319	0.4375	67	0	740	89	PPP1R3E	BRCA
1:43133112-43140958	0.333333	0.47619	0.00130296	0.00381555	0.371382	0.450743	0.00134774	0.00359391	0.2319	0.2532	188	0	924	91	PPIH	BRCA
1:43133112-43141037	0.357143	0.4	0.0393736	0.0711335	0.34916	0.395451	0.0395214	0.0691979	0.1505	0.1785	164	0	889	89	PPIH	BRCA
1:43133112-43141403	0.470588	0.5	0.0419704	0.074724	0.461049	0.496292	0.0592033	0.0967251	0.1527	0.1612	167	0	1055	106	PPIH	BRCA
1:43133112-43142254	0.95302	0.971963	1.25581e-11	1.75993e-10	0.944129	0.957494	0.000955683	0.00269547	0.8025	0.8031	328	20	1133	113	PPIH	BRCA
1:43141120-43142254	0.163333	0.2	0.0301799	0.0567174	0.193617	0.238301	0.0147449	0.0300727	0.0645	0.0774	203	0	732	67	PPIH	BRCA
14:35575691-35579775	0	0.666667	4.49361e-05	0.000192499	0.343351	0.549311	5.46861e-05	0.000217188	0	0.2683	0	0	595	31	FAM177A1	BRCA
14:50712839-50713758	0.416667	0.571429	7.88888e-08	5.90762e-07	0.421187	0.548844	6.49851e-07	3.89512e-06	0.3583	0.357	248	0	1055	94	L2HGDH	BRCA
14:75302151-75302477	0.9869	0.991736	0.000224669	0.000816297	0.984788	0.987279	0.0417092	0.0727677	0.8816	0.866	0	2	1135	113	YLPM1	BRCA
14:75482566-75483710	0.257143	0.173913	0.000512442	0.00166459	0.266203	0.207634	0.000957346	0.00269547	0.4553	0.4365	20	0	778	87	MLH3	BRCA
14:92511303-92514239	1	0.8	2.19602e-10	2.47621e-09	0.897402	0.628358	9.55069e-24	3.64359e-22	0.9178	0.888	0	287	596	98	ATXN3	BRCA
14:92511303-92515946	1	0.909091	3.91818e-07	2.70686e-06	0.940769	0.773616	1.20678e-30	8.42163e-29	0.9524	0.9363	0	398	880	107	ATXN3	BRCA
15:25244226-25245391	0.977778	1	6.85541e-07	4.45375e-06	0.946859	0.940918	0.267395	0.314993	0.8	0.7751	0	34	979	113	RP11-701H24.9	BRCA
15:31229463-31233768	0.705882	0.80597	7.90944e-18	2.28211e-16	0.687631	0.785983	1.13932e-13	1.56777e-12	0.6847	0.6687	487	37	1133	113	FAN1	BRCA
1:53377694-53379566	0.168421	0.240938	7.68281e-05	0.000316557	0.196549	0.283137	6.74952e-09	5.40515e-08	0.1075	0.132	334	146	884	85	ECHDC2	BRCA
1:53547861-53550184	0.905882	0.953637	8.99373e-34	1.10286e-31	0.900797	0.947265	2.02572e-23	7.06832e-22	0.8336	0.8262	731	14	1130	113	PODN	BRCA
15:57574797-57583026	0	0.4	6.1164e-07	4.00013e-06	0.218473	0.411007	7.71766e-09	6.13021e-08	0	0.1411	222	0	580	40	TCF12	BRCA
15:65033200-65033371	0.978571	1	0.0176536	0.0359298	0.962781	0.946187	0.00310997	0.00755831	0.8889	0.8766	0	51	1080	113	RBPMS2	BRCA
15:75194405-75194944	0.166667	0.111111	5.84797e-10	6.44591e-09	0.176372	0.134389	1.74321e-07	1.15075e-06	0.3274	0.333	17	426	628	96	FAM219B	BRCA
15:77771664-77775311	0.842105	0.877193	0.00147075	0.00423051	0.831534	0.833242	0.443036	0.459497	0.7154	0.711	183	60	1114	112	HMG20A	BRCA
15:81241240-81244299	1	0.555556	1.44998e-29	1.58048e-27	0.919045	0.538397	9.47714e-51	4.62958e-48	0.9375	0.881	0	663	909	100	MESDC2	BRCA
16:11017183-11017734	0.935417	0.94964	0.0472322	0.0809684	0.921014	0.925526	0.294434	0.338824	0.8681	0.8545	0	43	1119	112	CIITA	BRCA
16:11023417-11027700	0.369318	0.526316	4.07657e-05	0.000176502	0.385242	0.490495	6.80144e-06	3.3731e-05	0.2743	0.2872	310	0	972	102	DEXI	BRCA
16:11027862-11035425	0.5	0.666667	9.15237e-06	4.57915e-05	0.485553	0.600067	3.7022e-05	0.000153917	0.2222	0.2494	323	0	986	97	DEXI	BRCA
16:11035307-11035425	0.2	0.444444	2.31009e-05	0.000105405	0.266671	0.409117	6.47056e-06	3.24192e-05	0	0.0638	234	0	655	57	DEXI	BRCA
16:22097072-22098377	0.9	1	0.00153932	0.00439171	0.849447	0.867642	0.179994	0.236362	0.9091	0.892	0	82	997	110	C16orf52	BRCA
16:29982900-29983362	0.333333	0.444444	9.19563e-06	4.57915e-05	0.335307	0.443766	3.0858e-05	0.00012995	0.1429	0.1771	160	0	1009	85	TMEM219	BRCA
16:29983462-29984270	0	0.153846	1.05571e-09	1.06768e-08	0.105371	0.186772	1.14523e-06	6.74029e-06	0.0503	0.0694	170	0	691	38	TMEM219	BRCA
16:3349157-3350912	0.233333	0.163028	1.63736e-05	7.75967e-05	0.224745	0.186897	0.000265777	0.000871356	0.1779	0.1883	140	223	782	97	ZNF263	BRCA
16:3535062-3535466	0.755556	0.866667	2.29571e-34	3.21727e-32	0.748573	0.850106	6.72928e-27	3.28725e-25	0.7509	0.7366	598	18	1130	113	NAA60	BRCA
16:3535084-3535466	0.521739	0.763636	2.32989e-38	1.14281e-35	0.524135	0.741692	2.31209e-33	4.51782e-31	0.3529	0.3633	777	7	1127	112	NAA60	BRCA
16:4854150-4854522	0.198758	0.169118	2.01977e-05	9.43523e-05	0.204801	0.1824	0.000146286	0.000507345	0.238	0.2523	48	395	988	110	GLYR1	BRCA
17:16690437-16691248	0.983589	1	0.0363446	0.0667679	0.965065	0.953368	0.0654635	0.104631	0.9512	0.9461	0	86	864	108	RP11-219A15.1	BRCA
17:17715099-17715286	0.091954	0.206769	1.12747e-20	4.09646e-19	0.106748	0.218646	2.66324e-20	7.88481e-19	0.1309	0.1428	319	0	952	50	SREBF1	BRCA
17:18146137-18147221	0.991304	0.993789	0.0564516	0.0927622	0.988717	0.990049	0.148797	0.205777	0.9226	0.918	0	0	1134	113	LLGL1	BRCA
17:30807650-30807770	0.917333	0.931393	5.12048e-06	2.77524e-05	0.91378	0.927197	3.81006e-05	0.00015773	0.8847	0.8811	324	12	1135	113	PSMD11	BRCA
17:48542411-48542643	0.461538	0.666667	0.00506174	0.0123522	0.446666	0.551901	0.0059649	0.0134589	0	0.1357	0	0	644	64	CHAD	BRCA
17:48542411-48542654	0.977078	0.989484	0.047287	0.0809684	0.914938	0.870439	0.0214121	0.0409386	0.625	0.5337	0	0	989	107	CHAD	BRCA
17:53036828-53038479	0.2	0.285714	0.00654278	0.0152458	0.235958	0.304294	0.00421275	0.00984654	0.0625	0.1215	220	0	727	66	COX11	BRCA
17:53037989-53038595	0.96624	0.980392	3.36693e-12	4.85729e-11	0.955994	0.968206	0.0186383	0.0365655	0.8571	0.846	385	14	1131	113	TOM1L1	BRCA
17:53037989-53038598	0.285714	0.533333	4.53878e-15	8.56258e-14	0.298115	0.49573	1.50475e-14	2.26175e-13	0.1	0.1357	429	0	1000	82	TOM1L1	BRCA
17:5403271-5403350	0.971429	1	1.34279e-10	1.58708e-09	0.948604	0.971182	0.00442832	0.0103011	0.9286	0.9245	0	49	1103	112	NLRP1	BRCA
17:55754421-55756909	0.951049	0.974359	2.02521e-10	2.31016e-09	0.949234	0.965272	1.39591e-06	7.97546e-06	0.6667	0.6776	0	0	1134	113	MSI2	BRCA
17:61666600-61671564	0.293103	0.204724	1.09433e-10	1.30919e-09	0.307665	0.231507	2.2482e-09	2.01513e-08	0.3675	0.3666	24	412	972	111	DCAF7	BRCA
17:73747819-73754114	0	0.347826	9.0422e-08	6.72e-07	0.214355	0.346333	3.0315e-06	1.62735e-05	0.0785	0.1107	142	0	802	53	GALK1	BRCA
17:74731241-74732235	0.909091	0.928726	2.0694e-05	9.57585e-05	0.899621	0.914801	0.000861617	0.00247588	0.5365	0.5412	277	0	1135	113	SRSF2	BRCA
17:76415757-76420141	0.7	0.8	2.84093e-11	3.87077e-10	0.706529	0.772938	6.06812e-08	4.23468e-07	0.4918	0.4889	289	27	1126	113	PGS1	BRCA
17:76415807-76420141	0.417423	0.444444	0.0057748	0.0137169	0.391268	0.447279	0.00203662	0.00520885	0.2985	0.3077	207	64	1072	104	PGS1	BRCA
17:76416405-76420141	0.0512821	0.125	0.000260393	0.000925527	0.101714	0.15446	5.99022e-05	0.000231322	0.0774	0.09	129	0	620	41	PGS1	BRCA
17:76793985-76794481	0.8	0.888889	3.94986e-12	5.61567e-11	0.753928	0.855164	4.39936e-07	2.77302e-06	0.455	0.4721	357	15	1114	109	USP36	BRCA
17:80613544-80614368	0.452991	0.25	1.95348e-06	1.1407e-05	0.409839	0.289352	5.76069e-06	2.92521e-05	0.4	0.3664	98	0	625	88	RAB40B	BRCA
17:80901926-80904754	0.926829	0.943396	0.00349835	0.00898399	0.899398	0.910499	0.109014	0.160643	0.8453	0.8344	0	57	1128	112	B3GNTL1	BRCA
18:32464741-32467729	0.947368	1	0.000200615	0.000745469	0.905066	0.930183	0.0811947	0.125319	0.5714	0.5471	0	18	915	104	DTNA	BRCA
18:673077-674160	0.561265	0.217918	3.44094e-39	3.37556e-36	0.530696	0.256968	2.15428e-36	5.26183e-34	0.7544	0.721	14	730	933	113	ENOSF1	BRCA
1:89572736-89573705	0.227273	0.181818	0.00780934	0.0178187	0.232183	0.207246	0.037682	0.0664536	0.4658	0.4595	38	344	751	93	GBP2	BRCA
19:1244440-1244735	0.684211	0.742671	1.24961e-08	1.03014e-07	0.671343	0.72491	2.64759e-07	1.71304e-06	0.7007	0.7038	403	116	1135	113	ATP5D	BRCA
19:1611369-1611702	0.466216	0.509338	5.08215e-09	4.57393e-08	0.460622	0.509844	3.58936e-11	3.85363e-10	0.352	0.3518	442	5	1134	113	TCF3	BRCA
19:19104550-19105174	0.848	0.894569	1.38199e-09	1.36943e-08	0.83485	0.876674	7.86746e-07	4.65849e-06	0.5874	0.5728	275	11	1135	113	SUGP2	BRCA
19:3538755-3542773	0.186047	0.329412	4.2135e-13	7.00584e-12	0.217012	0.347727	8.02687e-15	1.2448e-13	0.2087	0.2184	340	40	1041	86	MFSD12	BRCA
19:44271242-44271691	0.961512	0.972646	5.88906e-06	3.08939e-05	0.957297	0.963465	0.0250254	0.0467722	0.905	0.883	0	6	1128	112	KCNN4	BRCA
19:47223596-47223792	0.938144	0.970297	1.2179e-25	7.028e-24	0.931194	0.963548	2.43114e-15	3.89382e-14	0.9091	0.9069	566	13	1131	113	STRN4	BRCA
19:47906811-47909716	0.943396	0.957447	0.000290039	0.00102348	0.929928	0.945047	0.00756041	0.0164478	0.8613	0.8536	116	18	1129	113	MEIS3	BRCA
19:49653409-49653492	0.848485	0.872928	0.0483415	0.0821889	0.846886	0.855308	0.173021	0.230301	0.75	0.7397	98	11	1124	112	PPFIA3	BRCA
19:50363594-50363822	0.677966	0.77551	3.53551e-05	0.000154836	0.676769	0.73179	0.000487027	0.00147999	0.3365	0.3528	205	22	1118	113	PTOV1	BRCA
19:50363594-50363870	0.938907	0.952174	2.0878e-05	9.61562e-05	0.930804	0.932604	0.327656	0.36711	0.6962	0.6907	304	8	1131	113	PTOV1	BRCA
19:53930190-53930339	0.909091	1	0.0255499	0.0490498	0.819035	0.808839	0.361145	0.396783	0.8	0.737	0	107	725	96	ZNF765	BRCA
19:58054612-58057824	0.8	0.533333	3.12941e-12	4.68998e-11	0.694098	0.486332	1.3869e-11	1.57558e-10	0.5714	0.5601	0	285	850	99	ZNF550	BRCA
19:58055952-58057824	0.666667	0.5	0.0376844	0.0687912	0.529409	0.466607	0.0649948	0.104269	0.8	0.757	0	0	676	65	ZNF550	BRCA
19:8373769-8376295	0.2	0.142857	2.04473e-05	9.50654e-05	0.230867	0.170628	8.84856e-05	0.000328709	0.4523	0.4345	9	179	719	89	CTD-2550O8.5:NDUFA7	BRCA
20:33856827-33859807	0.930952	1	0.00104264	0.00310889	0.877224	0.898358	0.119133	0.172178	0.9231	0.8933	0	69	1012	107	RP4-614O4.11	BRCA
21:30245062-30248633	0.230769	0.125	4.98768e-11	6.43804e-10	0.257991	0.152449	5.82438e-09	4.70282e-08	0.4412	0.4246	9	310	660	91	N6AMT1	BRCA
21:44263392-44270150	0.5	0.592071	0.000187696	0.00070819	0.495623	0.569114	0.000313405	0.00101055	0.4571	0.4606	255	66	1092	108	WDR4	BRCA
2:160797079-160798256	0.358812	0.222222	1.44133e-06	8.67448e-06	0.333451	0.250839	7.18538e-06	3.51006e-05	0.4	0.3792	119	407	687	97	PLA2R1	BRCA
2:161131276-161132140	0.983607	0.989899	2.36612e-05	0.000107461	0.981344	0.975319	0.019225	0.0375657	0.8903	0.8881	0	25	1129	113	RBMS1	BRCA
2:173460752-173462340	0.142857	0.117647	0.0141547	0.029734	0.155265	0.138526	0.0598342	0.0972679	0.1707	0.1795	90	0	627	79	PDK1	BRCA
2:178084043-178084135	0.99011	0.993702	5.98589e-10	6.52462e-09	0.988304	0.989007	0.267895	0.314993	0.9326	0.9265	256	13	1135	113	HNRNPA3	BRCA
2:178990912-178994123	0.971429	0.981132	0.000571141	0.00182505	0.959835	0.970427	0.00640753	0.01426	0.8421	0.8363	0	5	1133	113	RBM45	BRCA
2:178990912-178998587	0.235294	0.6	4.04259e-06	2.22797e-05	0.339522	0.534278	3.87779e-06	2.01521e-05	0.1739	0.2171	0	0	721	48	RBM45	BRCA
2:190612058-190615275	0.916667	0.952381	0.000466099	0.00154474	0.895084	0.917047	0.0250377	0.0467722	0.6667	0.6019	0	8	1125	113	OSGEPL1	BRCA
2:190612808-190615275	0.4	0.5	0.0233535	0.0457936	0.385477	0.465555	0.0216807	0.0412906	0.3333	0.3162	0	0	619	57	OSGEPL1	BRCA
22:19958267-19958738	0.8	0.852459	0.0186991	0.0378223	0.759045	0.810517	0.0147747	0.0300727	0.5333	0.5102	0	25	1102	99	ARVCF	BRCA
22:26922234-26923571	0.369318	0.133333	8.15658e-11	1.01286e-09	0.394564	0.210717	4.59871e-09	3.87322e-08	0.2145	0.2549	20	0	574	83	TPST2	BRCA
2:227657102-227659704	0.333333	0.222222	3.64148e-08	2.88088e-07	0.353803	0.258885	2.71703e-07	1.74641e-06	0.25	0.2497	97	0	790	106	IRS1	BRCA
22:37576908-37578191	0.235294	0.117647	1.38615e-10	1.61883e-09	0.24774	0.136359	3.16547e-09	2.73687e-08	0.2981	0.31	5	0	691	85	C1QTNF6	BRCA
22:38087432-38089338	0.711864	0.764706	0.000323531	0.00111755	0.698503	0.740971	0.00166153	0.00438734	0.5833	0.5802	145	30	1127	113	RP1-37E16.12:NOL12	BRCA
22:38212733-38212935	0.111111	0.196092	3.69846e-07	2.59156e-06	0.147395	0.213876	1.79672e-06	1.00308e-05	0.1667	0.1791	116	0	895	60	GCAT	BRCA
22:38694005-38694099	0.4	0.529412	4.35746e-09	3.95802e-08	0.420666	0.523942	4.77906e-09	3.99072e-08	0.2751	0.2928	289	34	1112	110	CSNK1E	BRCA
2:25040711-25042222	0.325581	0.578947	7.24948e-27	5.47057e-25	0.337522	0.56472	1.23778e-29	7.11359e-28	0.0398	0.0509	649	6	1111	107	CENPO	BRCA
22:51007511-51007641	0.303846	0.5	2.34383e-08	1.88467e-07	0.310325	0.458702	2.80983e-07	1.79425e-06	0.2857	0.2813	218	0	920	73	CPT1B	BRCA
22:51017089-51017464	0.225	0.30303	9.35266e-07	5.73435e-06	0.220237	0.309483	5.81528e-09	4.70282e-08	0.2415	0.2451	377	85	963	82	CHKB-CPT1B	BRCA
2:27666929-27667052	0.431543	0.541667	8.04549e-07	5.08644e-06	0.44353	0.522667	8.7675e-06	4.21963e-05	0.3265	0.305	276	0	1085	103	KRTCAP3	BRCA
2:27666929-27667055	0.285714	0.344828	0.00069565	0.00214924	0.295476	0.348735	0.00105748	0.00292679	0.1695	0.1728	235	0	1006	100	KRTCAP3	BRCA
2:27666929-27669167	0.24	0.310345	7.74285e-05	0.000316557	0.264953	0.324413	0.00371424	0.00887241	0	0.0422	170	0	1006	83	KRTCAP3	BRCA
2:30950246-30953595	0	0.325581	5.94476e-05	0.000248162	0.226247	0.337221	0.000522571	0.00157093	0	0.0896	101	0	746	39	CAPN13	BRCA
2:54092711-54093221	0.97541	0.985507	2.0543e-06	1.18545e-05	0.975142	0.981061	0.000160856	0.000551427	0.8653	0.8584	199	1	1135	113	PSME4	BRCA
2:85875977-85876139	0.104651	0.15	1.61939e-09	1.58862e-08	0.114197	0.169513	2.22266e-14	3.29021e-13	0.1429	0.1485	269	40	832	61	USP39	BRCA
2:95954755-95954971	0.982659	0.989041	0.00856671	0.0191434	0.978373	0.978362	0.498474	0.499433	0.8426	0.8232	0	5	1130	105	PROM2	BRCA
2:95954755-95955880	0.367434	0.156863	1.94461e-27	1.73424e-25	0.373285	0.186951	5.15641e-20	1.43937e-18	0.1724	0.1839	21	0	762	101	PROM2	BRCA
3:100075892-100076347	0.538462	0.5	0.0145627	0.0303312	0.507865	0.447308	0.0181004	0.0357255	0.6414	0.5974	100	0	867	97	NIT2	BRCA
3:100076448-100077120	0.4	0.333333	0.0342929	0.0632356	0.394171	0.341663	0.0418862	0.072873	0.6667	0.6107	65	0	649	82	NIT2	BRCA
3:108409751-108412206	0.868687	0.930233	4.50765e-17	1.19514e-15	0.869492	0.919343	5.11594e-12	6.14653e-11	0.8018	0.7928	338	10	1134	113	DZIP3	BRCA
3:119244597-119246579	1	0.833333	0.00579961	0.0137425	0.736353	0.698892	0.291847	0.337039	1	0.6749	0	0	748	31	CD80	BRCA
3:119383530-119384097	0.75	1	5.86134e-07	3.85904e-06	0.631886	0.778409	0.000259113	0.000855249	0.6235	0.5804	0	0	693	75	COX17	BRCA
3:155544609-155545970	0.116667	0.155556	8.72727e-06	4.39049e-05	0.131083	0.183348	1.25262e-07	8.38223e-07	0.062	0.0731	291	0	829	63	SLC33A1	BRCA
3:41280846-41281150	0.394737	0.414948	0.0149303	0.0309654	0.399785	0.428308	2.15446e-05	9.35513e-05	0.3578	0.3609	368	103	1135	113	CTNNB1	BRCA
3:41280846-41281309	0.206806	0.314961	3.79524e-25	2.0684e-23	0.221164	0.328105	6.63363e-31	5.40088e-29	0.1406	0.145	590	3	1130	113	CTNNB1	BRCA
3:52327209-52327322	0.333333	0.4	0.00435133	0.0108067	0.336215	0.392347	0.00492756	0.0113543	0.2808	0.2616	264	0	928	95	GLYCTK	BRCA
3:64502798-64507841	0.969957	1	1.34385e-15	2.74649e-14	0.958723	0.975295	0.000404585	0.0012686	0.8	0.7702	0	4	1108	113	ADAMTS9	BRCA
4:15970992-15972665	0.993848	1	1.48389e-07	1.06255e-06	0.989353	0.989583	0.474906	0.482311	0.9302	0.8955	0	6	1023	102	PROM1	BRCA
4:20729021-20754187	0.190476	0.24	3.94542e-05	0.00017202	0.178243	0.257274	2.57978e-07	1.68029e-06	0.1935	0.1962	313	0	852	71	PACRGL	BRCA
4:40155888-40159481	0.0869565	0.129032	0.0249782	0.048302	0.147119	0.183939	0.0261574	0.0485851	0	0.0758	140	0	629	55	N4BP2	BRCA
4:4237982-4239553	0.421053	0.5	0.0200329	0.0401067	0.421176	0.471254	0.0260509	0.0484796	0.16	0.1794	173	0	959	96	TMEM128	BRCA
4:6710371-6710952	0.333333	0.461538	3.72118e-15	7.1578e-14	0.334443	0.461928	5.78173e-18	1.13439e-16	0.2721	0.2641	447	21	1110	110	MRFAP1L1	BRCA
4:6710371-6710957	0.921569	0.94431	2.19912e-12	3.47957e-11	0.914489	0.936395	3.04582e-08	2.18806e-07	0.88	0.873	419	18	1135	113	MRFAP1L1	BRCA
4:76835492-76836020	0.857143	0.914286	3.63164e-09	3.42561e-08	0.843069	0.892142	1.33253e-06	7.74931e-06	0.722	0.7139	343	7	1132	113	NAAA	BRCA
4:76835492-76836060	0.2	0.25	0.00946968	0.0210176	0.216159	0.28758	0.000218805	0.000734614	0.0952	0.1249	281	0	746	76	NAAA	BRCA
4:83275308-83276456	0.980284	0.981607	0.041518	0.074053	0.97601	0.976114	0.47139	0.480237	0.8095	0.7909	252	0	1135	113	HNRNPD	BRCA
4:83276155-83276456	0.30303	0.4	6.43165e-10	6.93345e-09	0.304367	0.423787	3.8319e-11	4.06931e-10	0.08	0.0879	328	50	1071	102	HNRNPD	BRCA
4:83346037-83346715	0.253776	0.348039	5.04312e-16	1.17793e-14	0.262541	0.367977	1.24256e-19	3.19469e-18	0.0823	0.0866	437	2	1127	108	HNRNPDL	BRCA
4:83346821-83347189	0.442478	0.585987	3.55362e-18	1.12455e-16	0.458146	0.589975	7.73762e-19	1.84903e-17	0.1823	0.1901	462	3	1132	112	HNRNPDL	BRCA
5:138703321-138707675	0.348485	0.8	8.68512e-11	1.06501e-09	0.395375	0.666092	3.64053e-10	3.59272e-09	0	0.0935	0	0	818	57	SLC23A1	BRCA
5:141318326-141318416	0.12844	0.164384	1.57768e-05	7.51314e-05	0.130776	0.179418	6.29482e-11	6.5426e-10	0.068	0.0746	350	70	837	78	KIAA0141	BRCA
5:141318470-141319070	0.0944882	0.114286	0.00080455	0.00244354	0.100331	0.129377	1.3483e-06	7.79464e-06	0.0463	0.0526	317	56	663	53	KIAA0141	BRCA
5:148878857-148880577	0.774194	0.666667	6.3941e-06	3.3365e-05	0.733992	0.658566	0.000142192	0.000496149	0.6886	0.672	88	134	1107	108	CSNK1A1	BRCA
5:2746901-2747654	0.567742	0.609865	0.000136118	0.000536273	0.555239	0.591677	0.000899571	0.00256983	0.48	0.4736	365	61	1109	112	IRX2	BRCA
5:39373528-39375115	0.994595	0.995305	0.00784873	0.0178232	0.992816	0.992067	0.155374	0.211716	0.933	0.9244	0	4	1133	113	DAB2	BRCA
5:71654651-71655430	0.111111	0.166667	0.00636155	0.0149299	0.145287	0.189345	0.00172021	0.00451786	0.1176	0.1361	159	0	734	62	PTCD2	BRCA
5:79407526-79409394	0.5	0.666667	0.0508572	0.0855763	0.473089	0.565799	0.0302858	0.0547949	0	0.229	0	0	627	50	SERINC5	BRCA
5:95150094-95152199	0	0.166667	0.0563269	0.0927126	0.20586	0.23016	0.197821	0.252431	0.0606	0.0958	51	0	588	48	GLRX	BRCA
5:95150512-95152210	0.333333	0.466063	0.00716445	0.0164984	0.351505	0.4319	0.01091	0.0229722	0	0.1148	110	0	771	65	GLRX	BRCA
5:96107400-96108343	0.333333	0.571429	0.000223372	0.000814601	0.39713	0.516328	0.000111474	0.000401134	0.1008	0.1391	195	0	820	88	CAST	BRCA
6:108986093-109001029	0.967742	0.978723	0.034893	0.0642215	0.949026	0.931663	0.0119653	0.0250322	0.8846	0.8585	0	54	1074	113	FOXO3	BRCA
6:117053532-117062668	0.51087	0.666667	8.7626e-07	5.44058e-06	0.514641	0.63879	7.31784e-06	3.55698e-05	0.4344	0.4216	276	109	991	102	KPNA5	BRCA
6:138734292-138736334	0.266667	0.129032	5.50964e-20	1.86378e-18	0.263898	0.153742	1.60502e-17	2.9587e-16	0.3137	0.3162	32	509	670	108	HEBP2	BRCA
6:160100331-160103505	0.109865	0.188034	1.45811e-20	5.10859e-19	0.12634	0.21154	5.40745e-32	6.60385e-30	0.138	0.1549	337	52	992	72	SOD2	BRCA
6:19838874-19839440	0.97561	0.988371	4.89433e-07	3.32661e-06	0.966621	0.964896	0.33292	0.37258	0.8822	0.869	510	27	1103	113	ID4	BRCA
6:26124862-26138281	0.356164	0.260274	3.29481e-12	4.82419e-11	0.355554	0.272943	1.20336e-09	1.13047e-08	0.3556	0.3512	19	102	1066	109	HIST1H2AC	BRCA
6:26159719-26171202	0	0.666667	0.033089	0.0611305	0.408943	0.565418	0.0198222	0.0384251	0	0.1473	0	0	784	19	HIST1H2BD	BRCA
6:28348649-28349967	0.969697	1	0.0135572	0.0286743	0.955267	0.954914	0.476967	0.483901	0.9062	0.8735	0	30	1093	110	ZSCAN12	BRCA
6:33033125-33036376	0.153846	0.222222	1.70354e-06	1.01283e-05	0.149448	0.225815	5.68335e-09	4.66608e-08	0.053	0.0746	318	0	842	69	HLA-DPA1	BRCA
6:4061382-4061888	0.155844	0.117647	0.000177465	0.000672174	0.158133	0.136201	0.00509282	0.01168	0.3144	0.3139	22	235	674	84	PRPF4B	BRCA
6:4061935-4062446	0.307692	0.242857	1.14486e-06	6.97585e-06	0.326598	0.262399	8.91838e-06	4.26508e-05	0.2452	0.2507	86	314	993	108	PRPF4B	BRCA
6:4063354-4065034	0.472222	0.339166	2.41448e-12	3.70095e-11	0.472417	0.339807	6.89436e-11	7.0903e-10	0.4716	0.4727	37	347	989	108	PRPF4B	BRCA
6:44777239-44797500	0.666667	0.5	0.0235373	0.0459961	0.545235	0.474504	0.0167255	0.033623	0.524	0.5065	112	0	750	86	SUPT3H	BRCA
6:49522871-49528246	0.5	0.4	0.0159926	0.0328905	0.456089	0.376471	0.0232404	0.0439527	0.5714	0.4945	0	0	641	67	C6orf141	BRCA
7:102306264-102306523	0.888889	0.8	0.00472371	0.0115849	0.767069	0.639895	0.000986908	0.00276552	0.8571	0.8199	0	181	620	67	POLR2J2	BRCA
7:140404764-140405918	0.333333	0.666667	0.000598692	0.00189457	0.3715	0.523419	0.000608708	0.00180762	0	0.14	0	0	712	43	NDUFB2	BRCA
7:148991108-148991470	0	0.222222	0.000493394	0.0016134	0.172763	0.265219	5.84619e-05	0.000228469	0.1562	0.1722	188	0	629	49	ZNF783	BRCA
7:148991504-148991630	0.513158	0.392308	0.000337897	0.00115901	0.484735	0.380112	0.000507963	0.00153173	0.4403	0.4466	65	0	747	87	ZNF783	BRCA
7:148992275-148994141	0.529412	0.276923	1.66045e-29	1.62891e-27	0.529586	0.28318	7.39926e-27	3.44242e-25	0.5322	0.5228	28	600	887	111	ZNF783	BRCA
7:150710497-150710817	0	1	6.21722e-15	1.15077e-13	0.341905	0.797392	1.44767e-12	1.86101e-11	0	0.2129	0	0	631	27	ATG9B	BRCA
7:156472001-156473136	0.521739	0.470588	0.0403452	0.0722237	0.49531	0.45402	0.0501125	0.0845595	0.6154	0.6019	56	98	1011	101	LMBR1	BRCA
7:156473269-156474522	0.327273	0.298507	0.00597308	0.0141195	0.336261	0.307818	0.0207369	0.0400394	0.3529	0.3478	90	183	1057	108	LMBR1	BRCA
7:19152764-19153499	0.62069	0.894444	5.91159e-11	7.53151e-10	0.558294	0.714306	3.14964e-06	1.67239e-05	0.7619	0.7336	392	0	661	88	TWIST1	BRCA
7:2419147-2419838	0.968839	0.981337	1.30636e-07	9.49292e-07	0.966697	0.9723	0.00694036	0.0152376	0.8133	0.8078	262	5	1132	113	EIF3B	BRCA
7:26230081-26232114	0.307692	0.539326	3.60635e-26	2.35855e-24	0.312347	0.533696	4.10138e-32	5.72435e-30	0.0498	0.069	619	10	1106	110	HNRNPA2B1	BRCA
7:26230749-26232114	0.549708	0.6	0.00068174	0.00211641	0.542481	0.58524	0.0012672	0.00339193	0.3567	0.364	235	39	1129	113	HNRNPA2B1	BRCA
7:26231959-26232114	0.958539	0.979344	4.68968e-25	2.42136e-23	0.947904	0.966855	1.46427e-08	1.12645e-07	0.7504	0.7453	617	8	1135	113	HNRNPA2B1	BRCA
7:26709276-26709709	0.992593	1	1.86519e-09	1.79387e-08	0.984589	0.983057	0.31659	0.357444	0.9135	0.8951	0	15	1088	113	SKAP2	BRCA
7:30197212-30198601	0.209632	0.255814	0.000208586	0.000769257	0.224712	0.27091	3.54816e-08	2.51199e-07	0.1538	0.1563	372	89	1013	111	MTURN	BRCA
7:30430652-30442527	0.666667	0.571429	0.00124323	0.00365153	0.629186	0.521861	0.000356835	0.0011356	0.6207	0.6036	0	0	827	93	GS1-114I9.3	BRCA
7:44105117-44105580	0.363636	0.521739	1.09641e-05	5.35112e-05	0.376236	0.492144	5.81277e-06	2.92736e-05	0.4727	0.4651	267	115	971	96	DBNL	BRCA
7:44105677-44108145	0.4	0.5	0.000979297	0.0029469	0.409035	0.478689	0.00135002	0.00359391	0.3542	0.3672	202	117	1008	101	DBNL	BRCA
7:44808714-44809053	0.103448	0.142857	0.000387505	0.00131537	0.124637	0.15967	0.00382685	0.00907483	0.0887	0.1004	210	0	742	57	ZMIZ2	BRCA
7:48004230-48004896	0.870588	0.78481	8.27777e-15	1.5038e-13	0.848122	0.752617	2.72137e-18	5.90839e-17	0.822	0.8143	38	382	1125	113	HUS1	BRCA
7:65821859-65823785	0.666667	0.8	0.000315474	0.00109745	0.532342	0.66938	0.000638847	0.00189137	0.3077	0.2979	0	0	768	68	TPST1	BRCA
7:72856024-72856510	0.163265	0.211382	3.15534e-12	4.68998e-11	0.158774	0.220524	9.98173e-15	1.52377e-13	0.1503	0.1569	419	30	1056	93	BAZ1B	BRCA
8:144333511-144335057	0	0.303846	0.00120855	0.00357105	0.252101	0.321958	0.019502	0.0378795	0	0.2572	111	0	755	44	ZFP41:RP13-582O9.6	BRCA
8:145538484-145538588	0	0.10961	0.000336282	0.00115752	0.0943106	0.152141	2.5476e-05	0.000109648	0.0952	0.1074	228	0	577	44	DGAT1	BRCA
8:145748718-145749019	0.28	0.410256	3.35185e-14	5.97849e-13	0.295327	0.419524	3.67138e-18	7.79769e-17	0.3592	0.3627	362	78	1101	108	LRRC14	BRCA
8:146102047-146105749	0.5	0.339623	0.00849313	0.0190223	0.425931	0.353373	0.0123934	0.0258174	0.6	0.544	73	0	732	81	ZNF250	BRCA
8:15615369-15615542	0.888889	0.923077	0.00789335	0.0178831	0.822254	0.822266	0.4998	0.4998	0.7101	0.6959	0	97	923	105	TUSC3	BRCA
8:20083331-20083949	0.809091	0.666667	1.0565e-05	5.18211e-05	0.716309	0.545388	3.28988e-06	1.73741e-05	0.7368	0.7263	0	0	647	83	ATP6V1B2	BRCA
8:30416474-30419460	0.235294	0.4	0.00303742	0.00803156	0.297466	0.423208	1.64852e-05	7.35437e-05	0.1128	0.139	246	0	623	77	RBPMS	BRCA
8:30416474-30423773	0.975791	0.980892	0.00159664	0.00452689	0.970102	0.965447	0.0657099	0.104728	0.9072	0.9034	282	35	1134	113	RBPMS	BRCA
8:56981090-56982261	0.121212	0.181818	0.00317418	0.00828158	0.148212	0.229053	6.03606e-07	3.66287e-06	0.125	0.181	186	0	673	61	RPS20	BRCA
8:66631717-66637550	0.2	0.351648	7.64053e-06	3.88361e-05	0.248302	0.357147	8.94926e-06	4.26508e-05	0.0833	0.1378	256	0	875	74	MTFR1	BRCA
8:75148991-75149442	0.5	0.568733	0.0461822	0.0803275	0.412134	0.491057	0.0325016	0.0579454	0	0.2615	0	0	700	53	JPH1	BRCA
9:125883828-125884471	0	0.2	0.000386869	0.00131537	0.158982	0.241818	0.000257785	0.000853747	0	0.1173	219	0	632	47	STRBP	BRCA
9:130915406-130915589	0.989474	1	0.000565784	0.00181459	0.97653	0.980542	0.166281	0.223154	0.9243	0.8923	0	10	998	105	LCN2	BRCA
9:132642569-132642657	0.333333	0.454545	3.32894e-09	3.17057e-08	0.33117	0.442427	2.41868e-08	1.81773e-07	0.2857	0.3011	280	67	1058	100	USP20	BRCA
9:35659171-35660090	0	0.666667	8.01215e-26	4.91245e-24	0.217134	0.603355	5.10806e-27	2.62662e-25	0	0.0431	655	0	915	49	ARHGEF39	BRCA
9:5910708-5913857	0.857143	0.8	0.0310771	0.0581806	0.731509	0.669654	0.0467516	0.0795755	0.8889	0.7696	0	0	773	87	KIAA2026	BRCA
9:97845002-97848963	0.860465	0.882979	0.00352172	0.00902037	0.847322	0.854086	0.197992	0.252431	0.5891	0.5733	243	21	1133	113	C9orf3	BRCA
X:100787000-100788070	0.777778	0.666667	0.0124219	0.0267235	0.741671	0.636234	7.15087e-06	3.51006e-05	0.6667	0.6694	0	216	752	107	ARMCX4	BRCA
X:46465806-46466342	0.181818	0.29819	5.66205e-09	5.00403e-08	0.194996	0.308218	2.83031e-09	2.46894e-08	0	0.1692	197	0	926	73	SLC9A7	BRCA
X:46465806-46466358	0.206012	0.26087	0.00523828	0.0127197	0.225531	0.269452	0.01819	0.0358298	0	0.1562	216	0	862	74	SLC9A7	BRCA
X:54842124-54842313	0.897561	0.926334	7.70633e-13	1.25998e-11	0.887706	0.913311	4.02108e-09	3.44614e-08	0.8393	0.8347	531	29	1135	113	MAGED2	BRCA
X:71347561-71348013	0.914286	0.933333	0.00285584	0.00759234	0.90883	0.899295	0.0795141	0.123115	0.783	0.7768	378	57	1106	113	RGAG4	BRCA
10:104622690-104623486	0.0769231	0.123711	0.0118517	0.0189145	0.0916416	0.210985	1.1098e-12	9.20478e-12	0.0645	0.0753	180	0	275	18	BORCS7:BORCS7-ASMT	COAD
10:11371061-11372418	0.648649	0.780074	5.3321e-09	7.35737e-08	0.652644	0.757653	4.10905e-09	1.77723e-08	0.7188	0.693	140	32	484	41	CELF2	COAD
10:13680924-13686916	0.0526316	0.4	1.42676e-05	4.84962e-05	0.156476	0.418097	3.08624e-11	1.978e-10	0.2692	0.2927	144	0	261	20	RP11-295P9.13	COAD
10:58117947-58118137	0.809639	0.860511	1.39212e-07	1.08157e-06	0.812441	0.855429	8.00342e-08	2.8212e-07	0.835	0.7967	0	16	501	41	ZWINT	COAD
10:96084862-96084959	0.748252	0.833333	0.0331675	0.047182	0.695178	0.685955	0.409615	0.421844	0.5	0.5017	149	62	261	39	PLCE1	COAD
11:104865075-104866466	0.944785	1	9.57154e-07	4.79935e-06	0.939284	0.95315	0.0166027	0.0267236	0.9714	0.8835	0	9	470	41	CASP5	COAD
11:117691088-117691380	0.857143	1	0.0492419	0.0677316	0.832891	0.856109	0.25768	0.286537	0.7343	0.6894	0	20	360	36	FXYD2:FXYD6-FXYD2	COAD
11:118125949-118127952	0.807512	0.846154	0.000240989	0.0005815	0.802624	0.827626	0.00370237	0.00674463	0.7619	0.7471	75	14	490	41	MPZL2	COAD
11:125526231-125545822	0.285714	0.291288	0.0259337	0.0379609	0.257154	0.402871	7.16685e-07	2.21606e-06	0.2361	0.3135	83	0	418	35	CHEK1	COAD
1:120291457-120293419	0.604651	0.783057	1.06686e-06	5.23797e-06	0.634723	0.750822	1.03821e-07	3.60561e-07	0.44	0.3923	215	0	391	41	HMGCS2	COAD
11:47490444-47493742	0.270588	0.369009	0.000196781	0.000483789	0.290186	0.399628	9.21087e-09	3.86528e-08	0.1604	0.1719	187	9	486	40	CELF1	COAD
11:47493655-47493742	0.5	0.607378	0.000285813	0.000675819	0.480451	0.627301	5.09032e-07	1.63122e-06	0.2982	0.3049	217	21	459	41	CELF1	COAD
11:532523-532630	0.849462	0.870968	0.000997669	0.00209303	0.843987	0.863435	0.00128116	0.0025302	0.8225	0.8204	156	30	499	41	HRAS	COAD
1:156776366-156776966	0.777778	0.837209	0.00190621	0.00385713	0.788242	0.822881	0.0286658	0.0431824	0.6316	0.623	124	14	483	41	SH2D2A	COAD
1:160061422-160061597	0.37931	0.461538	0.00569751	0.00986506	0.379586	0.486107	0.00041089	0.000894066	0.4444	0.4342	125	75	456	39	IGSF8	COAD
11:61258057-61258285	0.666667	0.857143	0.0059246	0.0102163	0.603427	0.758015	0.0126746	0.0207805	0.5455	0.5328	0	0	349	27	PPP1R32	COAD
11:61557463-61557846	0.4	0.5	0.00471189	0.00843368	0.325345	0.464926	0.00315408	0.00585165	0.25	0.2856	107	0	348	24	TMEM258	COAD
11:61557463-61557894	0	0.2	0.0125746	0.0199781	0.162439	0.252205	0.0106709	0.0178692	0	0.1369	73	0	282	15	TMEM258	COAD
1:169558700-169559384	0.666667	0.823529	0.00320348	0.00608834	0.688037	0.716371	0.219792	0.250329	0.5	0.4836	125	47	264	38	SELP	COAD
1:171671225-171673526	0.137931	0.186343	0.0235864	0.0350327	0.1426	0.210402	2.78913e-05	7.17642e-05	0.1277	0.1419	142	94	325	29	VAMP4	COAD
1:180080331-180081571	0.1	0.166667	0.000682286	0.00148177	0.108279	0.279298	1.12867e-11	7.87837e-11	0.1176	0.1287	170	0	282	19	CEP350	COAD
11:86650169-86661397	0.5	0.75	4.17809e-05	0.000124114	0.463005	0.634998	0.000108437	0.000257402	0.3871	0.3756	193	0	310	35	PRSS23	COAD
11:9302589-9304917	0.0727273	0.173913	2.23386e-08	2.16348e-07	0.0864279	0.287202	1.0784e-25	6.91159e-24	0.1017	0.1255	178	44	343	12	TMEM41B	COAD
11:93465458-93466252	0.823529	0.888889	2.68686e-09	4.41506e-08	0.813523	0.871254	9.02519e-07	2.75444e-06	0.8077	0.7898	276	18	499	41	TAF1D	COAD
11:93465480-93466252	0	0.26087	5.16458e-08	4.74203e-07	0.122277	0.359858	9.98538e-09	4.09285e-08	0.0294	0.0429	198	0	342	14	TAF1D	COAD
11:93466288-93466515	0.835165	0.887165	7.59677e-05	0.000210624	0.818305	0.862702	0.000981665	0.00197735	0.7759	0.7489	242	14	500	41	TAF1D	COAD
12:107385780-107386564	0.878049	0.88172	0.040867	0.0569881	0.863717	0.876564	0.0654502	0.0878902	0.8065	0.7678	170	6	496	41	CRY1	COAD
12:15747992-15749023	0.736842	0.77095	0.0427205	0.0594555	0.721384	0.760948	0.0682922	0.0911856	0.5714	0.5397	94	0	489	40	PTPRO	COAD
12:15748575-15749023	0.119643	0.142857	0.0734187	0.0947209	0.123346	0.174234	0.0055719	0.00967534	0	0.0579	135	0	279	22	PTPRO	COAD
1:21792650-21793488	0.666667	0.888889	0.000593356	0.00130947	0.57789	0.754757	0.00349213	0.00641134	0.5	0.5032	0	0	340	29	NBPF3	COAD
1:21793803-21794933	0.923077	1	0.0023229	0.00456192	0.90836	0.915293	0.316503	0.341707	0.9	0.88	0	38	450	41	NBPF3	COAD
12:54680517-54680736	0.695035	0.752306	0.0047526	0.0084661	0.694439	0.745161	0.00329761	0.00610188	0.718	0.7128	99	32	501	41	HNRNPA1	COAD
12:6955532-6955888	0.666667	1	0.00545028	0.00951444	0.614459	0.79857	0.0172684	0.0277317	0.1538	0.2804	0	0	343	18	CDCA3	COAD
12:7507727-7509975	0.9	0.968719	2.80767e-07	1.82112e-06	0.896107	0.923636	0.00397303	0.00716365	0.9548	0.9183	0	38	446	41	CD163L1	COAD
13:100543692-100544696	0.718447	0.828887	4.54326e-10	1.00873e-08	0.72047	0.811698	2.4425e-10	1.26615e-09	0.8214	0.8121	126	42	491	41	CLYBL	COAD
13:102368021-102369848	0.333333	0.269231	0.0727747	0.0940617	0.388262	0.281276	0.0436664	0.0625707	0.4	0.4079	0	0	278	24	ITGBL1	COAD
13:20249125-20251863	0.545455	0.627451	0.00263551	0.00513308	0.531892	0.612863	0.00237741	0.00448148	0.5797	0.5665	109	22	481	41	PSPC1	COAD
13:20249794-20251863	0.7	0.8125	2.51076e-06	1.12349e-05	0.714402	0.801886	3.68749e-05	9.31784e-05	0.7826	0.7723	153	30	482	41	PSPC1	COAD
13:44464411-44465584	0.777778	0.871795	4.36288e-05	0.000128523	0.779845	0.842638	0.00044027	0.000946312	0.8333	0.8046	0	37	458	41	LACC1	COAD
13:45113025-45113902	0.4	0.5	0.0684047	0.0894825	0.393246	0.475496	0.0294681	0.0441084	0.4286	0.4311	97	0	367	33	TSC22D1	COAD
1:36319304-36320277	0	0.210526	7.36044e-06	2.75335e-05	0.074633	0.285138	5.25111e-15	5.87625e-14	0.0976	0.1238	150	0	255	12	AGO4	COAD
1:36320424-36321302	0.0952381	0.272727	1.61514e-06	7.61269e-06	0.129354	0.354446	1.00494e-11	7.15639e-11	0.0976	0.1261	199	0	324	20	AGO4	COAD
13:79893015-79893669	0.529412	0.5	0.0546971	0.0732402	0.532173	0.493885	0.0593837	0.0809778	0.5854	0.5737	43	96	471	40	RBM26	COAD
14:23768751-23769966	0.333333	0.521739	0.000110964	0.000298296	0.334872	0.526256	2.61571e-06	7.65177e-06	0.4878	0.4826	134	0	373	34	PPP1R3E	COAD
1:43133112-43142254	0.912281	0.939249	6.23415e-06	2.40954e-05	0.902428	0.928827	0.000643174	0.00134551	0.8276	0.8252	212	10	502	41	PPIH	COAD
14:55821304-55821781	0.888889	1	0.00291047	0.00557643	0.812121	0.854125	0.208555	0.240641	0.8	0.6945	0	0	338	32	FBXO34	COAD
1:53377694-53379566	0.254545	0.375	0.000898015	0.00190089	0.259903	0.431038	6.08659e-07	1.93143e-06	0.1565	0.1783	198	73	370	35	ECHDC2	COAD
1:54317944-54325728	0.830189	0.911765	1.86186e-08	1.93579e-07	0.836672	0.889268	6.09836e-06	1.68602e-05	0.7907	0.7682	270	12	491	41	YIPF1	COAD
16:11017183-11017734	0.837209	0.871795	0.0375519	0.0528869	0.829427	0.826083	0.421729	0.432149	0.75	0.6976	0	17	457	41	CIITA	COAD
16:11027862-11035425	0.60181	0.75	0.0641999	0.0851582	0.608721	0.657177	0.18119	0.213253	0.4	0.4028	0	0	344	34	DEXI	COAD
16:11035307-11035425	0.444444	0.736842	0.00418779	0.00767037	0.44052	0.628779	0.00567092	0.00979901	0	0.0908	0	0	271	22	DEXI	COAD
1:62147023-62149088	0.827586	0.853044	0.0148856	0.0229284	0.824732	0.834537	0.155619	0.18754	0.7481	0.7389	174	13	474	41	TM2D1	COAD
16:3535062-3535466	0.696517	0.792052	2.85645e-09	4.41506e-08	0.687813	0.781805	4.63295e-10	2.30016e-09	0.7033	0.6937	186	21	498	41	NAA60	COAD
16:3535084-3535466	0.490566	0.580645	0.000137714	0.000360607	0.48822	0.590659	2.52713e-08	9.89794e-08	0.3077	0.3325	215	7	491	41	NAA60	COAD
16:67241408-67241501	0.666667	0.75	0.0379743	0.0532695	0.631664	0.683472	0.141623	0.17304	0.6667	0.6414	0	0	366	36	LRRC29	COAD
17:15881228-15881357	0.385542	0.506046	7.72201e-10	1.47553e-08	0.390035	0.498417	7.15069e-13	6.30155e-12	0.4623	0.4621	139	47	489	41	ZSWIM7	COAD
17:34323963-34324756	0.238095	0.187083	0.00833877	0.0139374	0.230542	0.215192	0.117609	0.146312	0.2667	0.2716	34	0	372	40	CCL15-CCL14:CCL15	COAD
17:36552252-36555765	0.75	0.857143	9.39056e-05	0.000254168	0.757053	0.842909	0.000900194	0.00183421	0.8571	0.8082	0	24	464	41	SOCS7	COAD
17:37704084-37707290	1	0.933333	0.0768999	0.0983151	0.901411	0.80271	0.000954051	0.00193278	0.9677	0.9497	0	106	347	40	CDK12	COAD
17:41613867-41621529	0.666667	0.5	0.00206702	0.0041282	0.668868	0.488766	0.000960185	0.00193963	1	0.9728	0	122	297	35	DHX8	COAD
17:53037989-53038598	0.461538	0.545455	0.0496183	0.0681167	0.442337	0.526675	0.0336682	0.0498657	0.129	0.1496	121	0	362	35	TOM1L1	COAD
17:55754421-55756909	0.814815	0.896552	1.77516e-08	1.90158e-07	0.821748	0.887827	3.45126e-07	1.13169e-06	0.7111	0.6955	188	6	499	41	MSI2	COAD
17:7191963-7192067	0.929412	0.958904	3.62319e-07	2.28714e-06	0.925762	0.953955	1.90827e-05	5.00122e-05	0.75	0.7157	173	0	496	41	YBX2	COAD
17:73747819-73754114	0.2	0.48	5.68624e-05	0.000164089	0.263259	0.470131	3.88432e-05	9.74536e-05	0.0667	0.1012	127	0	384	24	GALK1	COAD
17:74731241-74732235	0.781818	0.810063	0.00387014	0.00714409	0.772524	0.807761	0.000252038	0.00056769	0.5189	0.5326	224	1	502	41	SRSF2	COAD
17:74731958-74732235	0.256	0.217143	0.015546	0.0237902	0.256938	0.245746	0.150462	0.18226	0.3625	0.3723	30	193	449	41	SRSF2	COAD
17:76415757-76420141	0.631579	0.666667	0.00893929	0.0147665	0.627485	0.660407	0.0289856	0.0435711	0.5234	0.5209	156	28	494	41	PGS1	COAD
17:76415807-76420141	0.4	0.571429	6.99491e-05	0.000196246	0.409329	0.573457	3.07399e-06	8.80961e-06	0.2476	0.2531	227	39	451	38	PGS1	COAD
17:76783741-76794481	0.5	0.666667	0.0161093	0.0245458	0.424248	0.551375	0.0229292	0.0356059	0.3077	0.3121	118	0	281	24	USP36	COAD
17:76793985-76794481	0.588235	0.666667	0.000237282	0.000574514	0.557505	0.668226	0.000231305	0.00052434	0.5581	0.5574	184	30	479	40	USP36	COAD
17:77083448-77083832	0.3125	0.507463	1.43878e-07	1.10567e-06	0.310092	0.523571	3.38381e-11	2.14918e-10	0.463	0.4547	202	23	469	37	ENGASE	COAD
17:77914494-77914657	0	0.133333	0.000348338	0.00080746	0.0998166	0.275311	7.29159e-10	3.47336e-09	0.125	0.1442	130	0	262	18	TBC1D16	COAD
17:80613045-80613404	0.166667	0.5	0.000535188	0.0011974	0.249717	0.448314	3.20781e-05	8.1349e-05	0.2	0.2177	130	0	301	24	RAB40B	COAD
17:80901926-80904754	0.8	0.907216	8.54915e-07	4.31732e-06	0.810788	0.878167	0.000429657	0.000929166	0.8276	0.8121	154	18	487	41	B3GNTL1	COAD
18:21740034-21741479	0	0.857143	0.00471174	0.00843368	0.396825	0.710767	0.00376892	0.00684817	0.3636	0.3605	0	0	257	9	CABYR	COAD
19:11560244-11561460	0.716476	0.812079	8.80978e-12	4.44894e-10	0.716186	0.800453	1.4469e-14	1.56933e-13	0.81	0.8075	139	41	500	41	PRKCSH	COAD
19:1274440-1274647	0.704225	0.666667	0.00847328	0.0140891	0.701524	0.654709	0.000483629	0.00103635	0.7831	0.7731	15	157	488	41	CIRBP	COAD
19:19104550-19105174	0.734694	0.794326	0.00367333	0.00679854	0.738826	0.771843	0.0245636	0.0378935	0.6409	0.6521	123	21	494	41	SUGP2	COAD
19:3538755-3542773	0.146341	0.234138	1.17336e-05	4.12719e-05	0.15759	0.26071	5.76443e-10	2.80271e-09	0.2178	0.2405	79	41	427	29	MFSD12	COAD
19:50363594-50363822	0.5	0.571429	0.00570694	0.00986506	0.484918	0.562453	0.000517881	0.00110304	0.2727	0.2787	196	24	476	41	PTOV1	COAD
19:50480042-50482339	0.876325	0.908046	0.000605501	0.00132947	0.874119	0.898886	0.000915751	0.00186053	0.844	0.8193	212	9	501	41	VRK3	COAD
19:53928401-53928582	0.8	1	0.0504614	0.0687403	0.654043	0.762388	0.0780491	0.102276	0.7059	0.6666	0	0	261	24	ZNF765	COAD
19:8386980-8387155	0.183908	0.32	1.84501e-05	6.15293e-05	0.217342	0.398788	3.0617e-09	1.37484e-08	0.24	0.2618	167	49	427	34	RPS28	COAD
20:22545755-22547320	0.881356	0.933333	0.000149368	0.000388246	0.873786	0.901373	0.0270221	0.040969	0.7692	0.7188	0	8	434	41	RP4-788L20.5	COAD
20:22547444-22548431	0.677083	0.833333	0.0042131	0.00769679	0.614042	0.744613	0.0177142	0.0283186	0.2857	0.327	0	0	285	29	RP4-788L20.5	COAD
20:22547449-22548431	0.888889	0.969697	0.0127823	0.0201721	0.873387	0.909143	0.113501	0.142211	0.8	0.7533	0	10	390	40	RP4-788L20.5	COAD
20:32666360-32668989	0.333333	0.5	0.0762068	0.0976055	0.358101	0.456928	0.0693867	0.0919505	0	0.0852	88	0	256	19	RALY	COAD
20:42742144-42743421	0.912281	1	0.000169889	0.000433615	0.909007	0.898318	0.21645	0.247321	0.961	0.9443	0	68	368	41	JPH2	COAD
2:105883646-105883673	0.333333	0.727273	1.05376e-05	3.8018e-05	0.42488	0.646085	4.43405e-06	1.25639e-05	0.5	0.433	190	45	449	37	TGFBRAP1	COAD
21:37408259-37408382	0.648649	0.705882	0.0123608	0.0196826	0.661417	0.702217	0.0252997	0.038859	0.6667	0.6637	115	46	480	41	SETD4	COAD
21:40719219-40719304	0.194444	0.4	0.00990904	0.0161794	0.298464	0.420424	0.0201784	0.0318963	0.1778	0.1994	67	0	295	21	HMGN1	COAD
21:44263392-44270150	0.4	0.532228	3.23976e-05	9.7885e-05	0.408694	0.536581	6.10934e-07	1.93143e-06	0.4444	0.4403	135	31	486	41	WDR4	COAD
2:161131276-161132140	0.893617	0.933333	0.00017928	0.000451071	0.87704	0.91029	0.00488216	0.00862183	0.8765	0.869	227	40	485	41	RBMS1	COAD
2:190612058-190615275	0.666667	0.8	2.6053e-07	1.75424e-06	0.613486	0.776867	6.49389e-06	1.7814e-05	0.75	0.7163	148	23	443	40	OSGEPL1	COAD
22:31048285-31059390	0.4	0.410256	0.0681449	0.0893849	0.351102	0.444426	0.0122024	0.0200528	0.25	0.2681	96	0	347	32	DUSP18	COAD
22:38087432-38089338	0.777778	0.854658	0.000632752	0.001385	0.76756	0.815739	0.00369946	0.00674463	0.3409	0.337	191	7	491	41	RP1-37E16.12:NOL12	COAD
2:241500937-241503090	0.555556	0.6	0.00939975	0.0154191	0.54803	0.605431	0.00291476	0.00543625	0.5517	0.5435	145	49	483	41	DUSP28	COAD
2:242027818-242031052	0.571429	0.5	0.00905252	0.0149187	0.572595	0.461537	0.000113686	0.000268056	0.7485	0.7257	22	182	411	41	SNED1	COAD
2:242289619-242291357	0.25	0.421053	0.000352482	0.000814395	0.301484	0.475097	1.2837e-07	4.43633e-07	0.3415	0.3486	160	56	431	37	2021-09-02	COAD
22:51007511-51007764	0.871146	0.923077	2.84435e-05	8.81997e-05	0.865792	0.902336	0.00155602	0.00303211	0.7746	0.7613	183	14	478	40	CPT1B	COAD
2:27666929-27667052	0.390244	0.581842	2.54416e-12	1.6352e-10	0.400185	0.580145	2.66019e-30	2.67919e-28	0.4	0.3292	248	0	498	41	KRTCAP3	COAD
2:27666929-27667055	0.245098	0.372624	1.82762e-08	1.92855e-07	0.245814	0.393476	7.6765e-21	2.35301e-19	0.2202	0.2015	191	0	484	40	KRTCAP3	COAD
2:27666929-27669167	0.150943	0.231884	3.50355e-05	0.000104515	0.160433	0.247	1.63695e-07	5.62952e-07	0	0.0616	199	0	423	31	KRTCAP3	COAD
2:30946103-30953595	0.938776	1	0.000131681	0.00034609	0.936689	0.939348	0.373583	0.391929	0.9395	0.9157	0	40	381	41	CAPN13	COAD
2:99812220-99813616	0.0555556	0.140598	7.68582e-05	0.000212261	0.0722263	0.224366	6.87944e-18	1.27632e-16	0.0769	0.0905	184	0	297	14	MRPL30:RP11-111H13.1	COAD
3:108409751-108412206	0.72	0.845757	1.16525e-10	4.02943e-09	0.710841	0.830397	7.14725e-11	4.09659e-10	0.8302	0.8219	148	21	483	41	DZIP3	COAD
3:148749151-148749987	0.428571	0.533333	2.1652e-05	6.9267e-05	0.400033	0.541537	8.7408e-08	3.0658e-07	0.3636	0.368	196	54	397	41	HLTF	COAD
3:41280846-41281150	0.235679	0.354705	4.55709e-13	4.02733e-11	0.246964	0.400134	7.36923e-32	1.03906e-29	0.3113	0.3144	193	26	500	41	CTNNB1	COAD
3:41280846-41281309	0.132381	0.290323	2.01786e-22	1.42663e-19	0.136044	0.35028	1.302e-60	9.17913e-58	0.1793	0.1804	320	1	500	37	CTNNB1	COAD
3:59735295-59737946	0.777778	0.842105	0.00274906	0.00529305	0.767901	0.80686	0.0311026	0.0462601	0.6897	0.6751	181	22	476	41	FHIT	COAD
3:59735306-59737946	0.810811	0.83871	0.0480042	0.0662871	0.797814	0.803457	0.367017	0.387346	0.7143	0.7048	169	26	470	41	FHIT	COAD
3:9987396-9987768	0	0.5	4.00491e-07	2.42006e-06	0.186302	0.504658	4.35102e-11	2.69076e-10	0.1667	0.205	188	0	271	18	PRRT3	COAD
4:20729021-20754187	0.173913	0.220202	0.0302261	0.0433466	0.172564	0.239019	0.00295096	0.00548925	0.1818	0.2043	82	0	339	30	PACRGL	COAD
4:420763-429558	0.666667	0.8	0.00214413	0.00424622	0.512535	0.707725	0.00440458	0.00784931	0.6667	0.6398	0	0	296	24	ZNF721	COAD
4:420909-429558	0.666667	0.8	0.0127795	0.0201721	0.539899	0.66911	0.0353667	0.0520533	0.4444	0.4205	0	0	278	24	ZNF721	COAD
4:4238805-4239553	0.6	0.666667	0.0210741	0.0314644	0.587471	0.633555	0.0807705	0.10545	0.4545	0.4381	133	50	401	40	TMEM128	COAD
4:75671886-75673249	0.892857	0.947368	0.00195518	0.00393821	0.886642	0.895593	0.277703	0.306386	0.7297	0.691	196	13	448	41	BTC	COAD
4:83275308-83276456	0.876068	0.923831	2.75643e-07	1.80444e-06	0.879032	0.915745	4.67248e-08	1.73895e-07	0.7992	0.7946	190	2	502	41	HNRNPD	COAD
4:83276155-83276456	0.235294	0.289257	0.0385508	0.0539712	0.25911	0.329724	0.000300251	0.000665652	0.1421	0.1497	165	27	456	38	HNRNPD	COAD
4:83346037-83346715	0.145923	0.222222	1.90889e-07	1.45117e-06	0.149694	0.254509	3.63404e-15	4.13225e-14	0.0834	0.087	266	12	447	35	HNRNPDL	COAD
4:83346037-83347189	0.771084	0.803431	0.0402295	0.05621	0.77031	0.787407	0.0865921	0.112014	0.4921	0.5258	123	1	502	41	HNRNPDL	COAD
4:83346821-83347189	0.387755	0.488234	1.92595e-05	6.36283e-05	0.390272	0.499347	1.75443e-08	6.98799e-08	0.1856	0.1977	229	3	499	41	HNRNPDL	COAD
5:112929088-112929178	0.712329	0.756427	0.0613978	0.0817482	0.729212	0.75164	0.0555522	0.0766425	0.6337	0.5986	163	7	492	41	YTHDC2	COAD
5:140049276-140050853	0.147368	0.253968	0.000248678	0.000596071	0.137759	0.329577	9.57112e-13	8.09202e-12	0.16	0.148	207	0	337	25	WDR55	COAD
5:141318470-141319070	0.139037	0.184304	0.0243991	0.0360129	0.144333	0.25891	7.60809e-13	6.62186e-12	0.07	0.075	194	71	341	31	KIAA0141	COAD
5:145442298-145458022	0.37931	0.295455	0.00127034	0.00261846	0.382994	0.321225	0.000349672	0.000765586	0.6494	0.5623	5	0	432	41	SH3RF2	COAD
5:96107400-96108343	0.571429	0.666667	0.00875369	0.0144938	0.50861	0.612034	0.0240559	0.0371917	0.1667	0.1979	141	0	309	32	CAST	COAD
6:108986093-109001029	0.8	0.777778	0.0652949	0.0862869	0.794148	0.652631	5.82561e-09	2.48913e-08	0.8571	0.8211	18	103	296	41	FOXO3	COAD
6:153078320-153080044	0.953271	1	1.40376e-12	1.10273e-10	0.94952	0.963984	0.00980766	0.0165021	0.9978	0.9888	0	40	376	41	VIP	COAD
6:160100331-160103505	0.0656934	0.166667	1.13709e-15	3.7694e-13	0.0792402	0.210199	5.08532e-27	3.58515e-25	0.1321	0.1467	156	10	397	8	SOD2	COAD
6:170713690-170713850	0.878788	0.9	0.00275508	0.00529305	0.86911	0.896981	0.000567173	0.00119718	0.8333	0.8165	215	12	502	41	FAM120B	COAD
6:26227397-26227539	0.3	0.761905	6.26904e-09	8.2078e-08	0.373474	0.684031	3.8467e-09	1.67403e-08	0.6099	0.6054	0	0	330	33	HIST1H3E	COAD
6:32714192-32714358	0.818919	0.946212	0.000511537	0.00115177	0.59358	0.776243	0.0149712	0.024208	0.8235	0.6651	0	0	258	20	HLA-DQA2	COAD
6:4062534-4062790	0.631579	0.83046	3.17261e-10	8.01084e-09	0.593739	0.786422	7.51657e-09	3.17316e-08	0.7021	0.7	254	29	473	41	PRPF4B	COAD
6:41757071-41757268	0.5	0.571429	0.0282706	0.0408738	0.414676	0.527762	0.0299917	0.0447969	0.2667	0.2796	109	0	328	25	TOMM6	COAD
6:49519389-49520177	0	0.5	4.76168e-07	2.73969e-06	0.182143	0.480836	3.11446e-09	1.38094e-08	0.1667	0.2385	145	0	289	15	C6orf141	COAD
7:150710497-150710817	0	0.888889	5.38461e-05	0.000156021	0.293651	0.740236	8.01796e-05	0.000194249	0	0.188	0	0	346	7	ATG9B	COAD
7:150712212-150712969	0	0.571429	0.00475395	0.0084661	0.166667	0.507699	0.00760592	0.0129521	0	0.0947	127	0	262	2	ATG9B	COAD
7:156472001-156473136	0.222222	0.358209	6.18435e-05	0.000177018	0.227905	0.393155	1.662e-05	4.38842e-05	0.3529	0.3459	112	0	413	27	LMBR1	COAD
7:26230749-26232114	0.463918	0.503793	0.0515495	0.069953	0.468097	0.509278	0.0254077	0.03894	0.3636	0.3741	127	30	487	41	HNRNPA2B1	COAD
7:26231959-26232114	0.891908	0.922152	2.87936e-05	8.85091e-05	0.896507	0.908187	0.0354941	0.052132	0.8424	0.8335	237	23	502	41	HNRNPA2B1	COAD
7:44105677-44108145	0.363636	0.545455	9.41897e-05	0.000254168	0.317934	0.51645	8.27996e-06	2.24514e-05	0.4286	0.4195	171	0	323	29	DBNL	COAD
7:48004230-48004896	0.551724	0.528302	0.011062	0.0177904	0.565971	0.503621	0.000133338	0.000311269	0.7879	0.772	2	178	489	41	HUS1	COAD
7:99809618-99810669	0.631579	0.363636	3.85541e-07	2.39103e-06	0.59094	0.358923	1.0085e-07	3.51977e-07	0.4741	0.463	17	160	328	39	GATS	COAD
8:144333511-144341944	0.666667	0.585366	0.0450739	0.0624848	0.639741	0.572187	0.0132663	0.0216499	0.7692	0.7294	47	108	436	41	ZFP41:RP13-582O9.6	COAD
8:145538484-145538588	0.1	0.166667	0.00447604	0.00807285	0.120532	0.254394	2.08243e-09	9.47169e-09	0.1538	0.1591	156	0	304	20	DGAT1	COAD
8:145748718-145749019	0.296296	0.605783	1.59946e-15	3.7694e-13	0.28522	0.608578	9.87266e-20	2.10916e-18	0.4724	0.4689	257	16	476	36	LRRC14	COAD
8:145749194-145749307	0.117647	0.202961	0.000148836	0.000388246	0.126868	0.296499	2.11275e-13	1.93441e-12	0.1401	0.1537	201	0	348	24	LRRC14	COAD
8:145749490-145749644	0.157895	0.44281	4.42089e-13	4.02733e-11	0.180058	0.491326	6.11003e-19	1.19655e-17	0.3825	0.3891	200	0	443	28	LRRC14	COAD
8:30416474-30423773	0.945946	0.976744	4.76637e-07	2.73969e-06	0.938655	0.947059	0.162667	0.193716	0.9153	0.9073	209	26	493	41	RBPMS	COAD
8:30423878-30428153	0.891304	0.929293	4.1339e-06	1.70916e-05	0.877291	0.90122	0.0140992	0.0228505	0.8818	0.8761	255	42	493	41	RBPMS	COAD
8:75148845-75149442	0	0.111111	2.11533e-06	9.77474e-06	0.054863	0.163735	1.0338e-10	5.64983e-10	0	0.0963	74	0	271	10	JPH1	COAD
8:75148991-75149442	0.571429	0.666667	0.00354589	0.00659721	0.498343	0.63636	0.0038191	0.0069215	0.2857	0.3033	111	0	417	32	JPH1	COAD
8:75149271-75149442	0.380952	0.413793	0.0684725	0.0894825	0.351834	0.418892	0.0431211	0.0621684	0.3529	0.3725	0	0	435	32	JPH1	COAD
9:130824106-130825652	0.608696	0.75	5.83415e-07	3.18377e-06	0.589628	0.726674	5.82451e-08	2.12761e-07	0.6452	0.6279	167	25	470	41	NAIF1	COAD
9:132642569-132642657	0.4	0.615385	2.08998e-05	6.77804e-05	0.430069	0.594023	2.13468e-06	6.28509e-06	0.3571	0.359	166	45	396	40	USP20	COAD
9:35659171-35660090	0.375	0.6	1.07206e-07	8.61306e-07	0.349078	0.558835	9.60874e-09	4.00838e-08	0.1111	0.1755	277	0	441	36	ARHGEF39	COAD
9:38540847-38541452	0.8	0.868116	0.0248209	0.0364832	0.708153	0.780047	0.100226	0.127819	0.712	0.6717	0	35	359	29	RP11-392E22.9	COAD
9:38540847-38542308	0.666667	0.8	0.0489405	0.0674482	0.67598	0.721439	0.202412	0.235091	0.6154	0.5453	0	0	304	30	RP11-392E22.9	COAD
9:38541560-38542308	0.923077	1	0.00314015	0.00598406	0.856538	0.9141	0.0617621	0.0838965	0.9189	0.8791	0	18	358	34	RP11-392E22.9	COAD
X:122735190-122744768	0.825	0.888889	7.94882e-08	6.88292e-07	0.825688	0.884151	1.86898e-07	6.36537e-07	0.8455	0.8427	163	30	500	41	THOC2	COAD
X:133559361-133559690	0.69697	0.724638	0.0293731	0.0422948	0.687265	0.704307	0.136972	0.168232	0.4706	0.4519	197	11	485	41	PHF6	COAD
X:23851628-23858429	0.702128	0.666667	0.0033305	0.00624579	0.700291	0.651287	0.000104438	0.000249589	0.8205	0.7996	10	151	489	41	APOO	COAD
X:3529376-3530217	0.571429	0.769231	1.06041e-05	3.80565e-05	0.607987	0.744289	0.00013143	0.000307835	0.75	0.6897	0	0	441	40	PRKX	COAD
X:71347561-71348013	0.947368	1	0.000212043	0.000516946	0.899685	0.91419	0.315976	0.341661	0.7789	0.7638	0	20	338	40	RGAG4	COAD
10:105791352-105791961	0.107845	0.270012	2.71307e-15	1.17883e-12	0.129991	0.293737	6.8691e-22	1.48201e-19	0.107845	0.129991	299	9	488	23	COL17A1	HNSC
10:11371061-11372418	0.907585	0.8	3.87498e-05	0.000374151	0.844591	0.726636	0.000630511	0.00238654	0.907585	0.844591	60	154	452	42	CELF2	HNSC
10:131978586-131981548	0	0.2	0.0350243	0.076281	0.1648	0.227374	0.0267542	0.0572926	NA	NA	69	0	323	21	GLRX3	HNSC
10:13696428-13697377	1	0.857143	0.0467047	0.092875	0.83511	0.737538	0.0480301	0.0906059	NA	NA	0	71	375	25	RP11-295P9.13	HNSC
10:51027113-51027323	0.105263	0.166667	0.0010474	0.00511341	0.121737	0.184639	0.000397088	0.00165549	NA	NA	156	0	380	23	PARG	HNSC
10:58117910-58118137	0	0.105263	0.00924149	0.0280799	0.0986286	0.122467	0.131943	0.195985	NA	NA	27	0	271	16	ZWINT	HNSC
1:101440459-101440774	0.533333	0.64	0.00014007	0.00101434	0.504123	0.618525	0.000565759	0.00219932	NA	NA	128	15	512	41	SLC30A7	HNSC
11:104963312-104970089	0.916143	0.727273	0.00675742	0.0222432	0.782737	0.623429	0.00774018	0.0210056	NA	NA	0	101	315	25	CARD17	HNSC
11:125525243-125526100	0.174242	0.22967	0.037514	0.0789338	0.208594	0.254181	0.0828515	0.1383	NA	NA	50	0	429	27	CHEK1	HNSC
1:11721366-11722681	0.0791925	0.153846	0.036311	0.0775289	0.122738	0.170141	0.0158828	0.0376064	NA	NA	103	0	317	21	FBXO44	HNSC
1:11722789-11722908	0	0.421182	0.00452102	0.0163019	0.256486	0.428432	0.0159054	0.0376064	NA	NA	0	0	292	9	FBXO44	HNSC
1:117576757-117578789	0.759615	0.666667	0.0148629	0.0403621	0.695858	0.639171	0.113273	0.175818	NA	NA	0	37	469	37	CD101	HNSC
1:145290512-145290780	0.8	0.571429	0.00890215	0.0273356	0.680194	0.521581	0.0087662	0.0233495	NA	NA	0	0	318	27	NOTCH2NL	HNSC
11:47493655-47493742	0.585784	0.631579	0.0128529	0.0360296	0.547419	0.614983	0.0252116	0.0552223	NA	NA	97	39	499	42	CELF1	HNSC
11:57509700-57510334	0.543158	0.444444	0.00324808	0.0127143	0.511602	0.437007	0.018405	0.0426976	NA	NA	17	50	490	40	SELENOH:RP11-691N7.6	HNSC
11:59564870-59567147	1	0.625	6.90391e-05	0.000582476	0.762374	0.539541	0.000220182	0.000994852	NA	NA	0	0	341	33	STX3	HNSC
1:159805946-159807706	0.666667	0.222222	6.81832e-09	2.82149e-07	0.606832	0.287669	6.16171e-08	8.18086e-07	NA	NA	18	0	330	36	C1orf204	HNSC
11:61556708-61557846	1	0.666667	0.00371573	0.0139952	0.77037	0.623838	0.0374409	0.074109	NA	NA	0	0	330	22	TMEM258	HNSC
11:61557463-61557846	1	0.923077	0.000779729	0.00403324	0.940633	0.863238	0.00014989	0.000716647	NA	NA	0	113	484	40	TMEM258	HNSC
11:64035043-64035975	0.217312	0.131653	0.000239631	0.00152	0.203352	0.151473	0.00155889	0.00535985	NA	NA	40	82	332	36	PLCB3	HNSC
11:66291748-66294406	1	0.666667	0.00344521	0.0133062	0.708947	0.535187	0.0109224	0.0274812	NA	NA	0	0	277	26	ZDHHC24	HNSC
11:66433965-66436085	0	0.25	0.000242259	0.00152553	0.158171	0.289387	0.00124499	0.00440337	NA	NA	150	0	327	17	RBM4B	HNSC
1:171671225-171673526	0.266667	0.333333	0.0231206	0.0562299	0.266766	0.326032	0.0307156	0.0632963	NA	NA	77	0	455	34	VAMP4	HNSC
1:1718493-1718764	0.831024	0.877193	0.00305219	0.0121126	0.82428	0.866129	0.00556683	0.0158554	NA	NA	71	26	520	44	GNB1	HNSC
11:75115913-75132770	0.985027	0.9375	1.37325e-08	5.1885e-07	0.979421	0.90326	4.37352e-24	1.25812e-21	NA	NA	0	276	514	44	RPS3	HNSC
11:77329733-77330650	1	0.937255	0.00694021	0.0226731	0.903483	0.84785	0.0739662	0.126904	NA	NA	0	86	452	38	CLNS1A	HNSC
11:86650169-86661397	0.296703	0.75	2.87444e-05	0.000297367	0.341541	0.619816	2.64135e-05	0.000166386	NA	NA	120	0	344	21	PRSS23	HNSC
11:9302589-9304917	0.16046	0.288908	1.96022e-07	5.49494e-06	0.184753	0.306947	3.42712e-09	6.72183e-08	NA	NA	227	19	478	35	TMEM41B	HNSC
11:93463614-93463842	0.950862	0.893961	5.27702e-07	1.23939e-05	0.936591	0.883554	3.33667e-09	6.69662e-08	NA	NA	13	191	520	44	TAF1D	HNSC
11:94801347-94801817	0.2738	0.383156	1.70537e-09	1.05855e-07	0.279977	0.38743	3.9936e-11	1.49847e-09	NA	NA	315	19	516	44	SRSF8	HNSC
12:10852275-10853852	0.828571	0.480769	0.000774549	0.00403044	0.647806	0.432895	0.00345531	0.01039	NA	NA	0	0	275	25	YBX3	HNSC
1:2117689-2118276	0.666667	0.5	0.0203492	0.0512564	0.587634	0.441869	0.0319599	0.0650505	NA	NA	0	0	267	22	FAAP20	HNSC
12:51373842-51375421	0.114379	0.181818	0.00134574	0.00622046	0.129405	0.20114	0.000287188	0.00125075	NA	NA	139	0	366	24	SLC11A2	HNSC
12:54678102-54680445	0.918333	0.80875	4.31727e-08	1.41046e-06	0.883023	0.79256	1.34268e-06	1.25864e-05	NA	NA	16	209	520	44	HNRNPA1	HNSC
12:54680517-54680736	0.926599	0.879174	2.68483e-05	0.000281099	0.917263	0.869522	6.8827e-07	7.24362e-06	NA	NA	17	173	520	44	HNRNPA1	HNSC
12:56556116-56556638	0.342225	0.222222	6.96946e-06	0.000100941	0.35739	0.247566	4.19154e-05	0.000244412	NA	NA	27	188	430	43	MYL6	HNSC
12:6955532-6955888	1	0.909091	0.033229	0.0732893	0.833333	0.761837	0.240439	0.302477	NA	NA	0	53	351	12	CDCA3	HNSC
12:7070100-7070288	0.8	0.689904	0.0425087	0.0857077	0.719506	0.657641	0.0753467	0.129016	NA	NA	0	68	465	38	PTPN6	HNSC
12:76441499-76442172	0.81482	0.865793	5.51738e-06	8.26656e-05	0.815063	0.856703	7.15744e-05	0.000378949	NA	NA	177	33	520	44	NAP1L1	HNSC
12:76441499-76442200	0.519895	0.611908	2.09545e-05	0.000233454	0.533811	0.612368	0.000157963	0.000744927	NA	NA	177	26	520	44	NAP1L1	HNSC
1:27861428-27871766	1	0.75	0.00191629	0.00832626	0.812065	0.662097	0.00961418	0.0251425	NA	NA	0	0	308	31	AHDC1	HNSC
13:113832291-113832487	0.261705	0.315789	0.00111901	0.00540235	0.262941	0.318504	0.000150305	0.000716647	NA	NA	147	41	514	41	PCID2	HNSC
13:20249125-20251863	0.906158	0.848485	0.00314422	0.0123635	0.879629	0.829667	0.000223566	0.00100094	NA	NA	32	112	517	44	PSPC1	HNSC
1:32680818-32681273	1	0.666667	0.0156732	0.0420176	0.785455	0.610759	0.023791	0.0526451	NA	NA	0	0	269	17	TMEM234	HNSC
13:45113025-45113902	1	0.8	0.00710491	0.0230379	0.790423	0.652812	0.0302933	0.0629954	NA	NA	0	0	276	25	TSC22D1	HNSC
13:45602139-45603373	0.875	0.814815	0.00369417	0.0139952	0.841428	0.756543	6.05263e-05	0.000328517	NA	NA	43	137	496	44	GPALPP1	HNSC
13:48510909-48517479	0.0231911	0.111111	0.000708022	0.00374394	0.0774709	0.136548	0.000968452	0.00351166	NA	NA	142	0	278	13	SUCLA2	HNSC
1:36319304-36320277	0.111111	0.193548	0.0139181	0.0383962	0.129471	0.215844	7.96991e-05	0.000414896	NA	NA	157	0	310	22	AGO4	HNSC
1:36320424-36321302	0.133929	0.25	0.00230143	0.00966154	0.163462	0.258399	0.00011985	0.000597864	NA	NA	131	0	379	26	AGO4	HNSC
13:79893012-79893669	0.25	0.142857	0.0296704	0.0676735	0.271608	0.195771	0.0339896	0.0682164	NA	NA	34	0	290	29	RBM26	HNSC
14:23768751-23769966	0.273292	0.361305	0.0123334	0.0351401	0.260031	0.365151	0.00479187	0.0137388	NA	NA	125	0	372	28	PPP1R3E	HNSC
1:43133112-43140958	1	0.75	0.00530044	0.0186144	0.762169	0.675996	0.0700988	0.121476	NA	NA	0	0	443	34	PPIH	HNSC
1:43133112-43141403	0.857143	0.666667	0.000209242	0.00142055	0.739899	0.62904	0.0113291	0.0284214	NA	NA	0	63	488	39	PPIH	HNSC
14:50712839-50713758	0.535885	0.666667	0.0027443	0.0111962	0.53755	0.619389	0.0105751	0.0268123	NA	NA	108	36	483	42	L2HGDH	HNSC
14:65215020-65215762	0	0.206897	0.00976405	0.0294617	0.175313	0.24776	0.055718	0.101874	NA	NA	44	0	301	16	PLEKHG3	HNSC
14:75482566-75483710	0.222222	0.285714	0.0310958	0.0700059	0.247892	0.310653	0.0463799	0.087969	NA	NA	65	0	402	30	MLH3	HNSC
15:31229463-31233768	0.719136	0.848	3.8787e-11	5.90379e-09	0.703253	0.836856	1.00985e-07	1.30075e-06	NA	NA	238	4	519	44	FAN1	HNSC
1:53547861-53550184	0.922422	0.991922	7.2218e-10	4.8275e-08	0.902697	0.957877	0.00012898	0.000632443	NA	NA	0	13	452	44	PODN	HNSC
15:81601875-81602111	0	0.266667	0.0171035	0.0446334	0.223427	0.327463	0.0319274	0.0650505	NA	NA	73	0	301	14	STARD5	HNSC
15:90015160-90015941	0.903226	0.695652	0.000303943	0.00179678	0.807657	0.618832	7.52882e-05	0.000396181	NA	NA	0	145	333	36	RHCG	HNSC
15:99500706-99501191	0.101673	0.16046	0.000279957	0.00170128	0.104545	0.16827	4.79146e-05	0.000266776	NA	NA	143	0	369	22	IGF1R	HNSC
16:11027862-11035425	0.5	0.666667	0.00183556	0.00806855	0.43283	0.60113	0.00335923	0.0101929	NA	NA	132	0	404	27	DEXI	HNSC
16:11035307-11035425	0.247475	0.5	0.00905307	0.0277011	0.316192	0.473577	0.00754584	0.020739	NA	NA	92	0	284	19	DEXI	HNSC
16:1414257-1416018	0.089899	0.2	0.00195391	0.00844751	0.121438	0.210029	0.000223849	0.00100094	NA	NA	151	0	322	20	UNKL	HNSC
16:3349157-3350912	0.190909	0.266667	0.00116581	0.00553599	0.195453	0.307946	0.000617348	0.00234701	NA	NA	103	0	395	24	ZNF263	HNSC
17:15881015-15881113	0.105263	0.210526	0.010421	0.0306292	0.170396	0.249396	0.00889378	0.023544	NA	NA	109	0	352	23	ZSWIM7	HNSC
17:15881228-15881357	0.649425	0.714286	0.000439013	0.0024613	0.654196	0.702212	0.000863321	0.00317419	NA	NA	123	22	520	44	ZSWIM7	HNSC
17:19674381-19679621	0.8	0.709677	0.011657	0.0336543	0.742704	0.69653	0.0732018	0.126094	NA	NA	61	45	512	43	ULK2	HNSC
17:38325916-38326704	1	0.933333	0.000223592	0.00147681	0.957611	0.886532	1.28357e-06	1.23356e-05	NA	NA	0	124	487	43	CASC3	HNSC
17:53029474-53038479	0.894444	0.666667	0.00114802	0.00551174	0.749338	0.599977	0.00380021	0.01127	NA	NA	0	89	369	37	COX11	HNSC
17:5404624-5405056	0	0.222222	0.00619688	0.0209458	0.155451	0.229651	0.013526	0.032606	NA	NA	48	0	345	18	NLRP1	HNSC
17:74731241-74731853	0.877328	0.789799	1.42048e-06	2.80546e-05	0.855594	0.770768	1.30961e-08	2.21607e-07	NA	NA	41	188	520	44	SRSF2	HNSC
17:74731958-74732235	0.85335	0.730769	1.22893e-08	4.85427e-07	0.840982	0.713084	2.43325e-09	5.24974e-08	NA	NA	17	260	516	44	SRSF2	HNSC
17:76415757-76420141	0.907376	0.787556	6.36793e-11	6.14859e-09	0.898482	0.760696	4.27343e-21	7.37593e-19	NA	NA	23	300	520	44	PGS1	HNSC
17:76415807-76420141	0.666667	0.413793	1.5184e-08	5.49788e-07	0.652133	0.43655	4.35713e-08	6.16427e-07	NA	NA	18	218	485	43	PGS1	HNSC
17:76783741-76794481	0.888889	0.666667	0.010392	0.0306292	0.693907	0.57886	0.0417765	0.0811097	NA	NA	0	0	355	30	USP36	HNSC
17:77914494-77914657	0.0792157	0.153846	0.0121118	0.0347364	0.121052	0.178186	0.0105006	0.0267315	NA	NA	66	0	314	20	TBC1D16	HNSC
17:79780784-79781084	0.598851	0.546591	0.00359315	0.0137553	0.589352	0.538373	0.000468066	0.00189644	NA	NA	53	163	520	44	MCRIP1	HNSC
18:60243886-60251678	0	0.190476	0.0481321	0.0952774	0.158732	0.238913	0.0125427	0.030664	NA	NA	72	0	268	17	ZCCHC2	HNSC
18:673077-674160	0.179534	0.132892	0.00559315	0.0194418	0.211582	0.164624	0.0121086	0.0298563	NA	NA	28	127	335	34	ENOSF1	HNSC
1:89572736-89573705	0.117647	0.222222	5.41939e-05	0.000480556	0.11499	0.242748	1.96021e-08	3.13271e-07	NA	NA	207	0	351	23	GBP2	HNSC
19:1274440-1274647	0.888889	0.829958	2.3772e-05	0.000261492	0.871754	0.823168	4.74008e-05	0.000265629	NA	NA	17	72	520	44	CIRBP	HNSC
19:1611369-1611702	0.514643	0.568578	2.93874e-05	0.000300443	0.515192	0.574529	1.4453e-05	9.74447e-05	NA	NA	179	40	520	44	TCF3	HNSC
19:16628153-16630904	0.916084	0.823529	0.000215216	0.00144979	0.867961	0.769511	0.00432961	0.012666	NA	NA	0	197	496	38	C19orf44	HNSC
19:16757612-16757906	0.122388	0.180621	6.20327e-06	9.13667e-05	0.137007	0.188523	3.74353e-06	3.13657e-05	NA	NA	119	14	455	34	SMIM7:CTC-429P9.4	HNSC
19:16757612-16757930	0.0672316	0.117647	4.61702e-09	2.0339e-07	0.0733667	0.12487	5.02182e-11	1.80576e-09	NA	NA	234	24	316	7	SMIM7:CTC-429P9.4	HNSC
19:19101959-19104446	0.338095	0.445048	0.000179591	0.00124852	0.364281	0.452739	0.000303436	0.00129636	NA	NA	126	25	513	43	SUGP2	HNSC
19:19101959-19104456	0.337398	0.441933	0.000100684	0.000801682	0.343971	0.440055	8.17495e-05	0.000422454	NA	NA	130	21	511	41	SUGP2	HNSC
19:19101959-19105174	0.390476	0.238095	1.58173e-05	0.000190967	0.41837	0.269416	7.98063e-05	0.000414896	NA	NA	13	185	403	40	SUGP2	HNSC
19:3538755-3542773	0.392308	0.551724	5.65806e-07	1.29391e-05	0.401222	0.543472	1.16457e-05	8.10506e-05	NA	NA	180	10	516	42	MFSD12	HNSC
19:35988584-35989499	0.615385	0.5	0.0201913	0.0510066	0.572202	0.474497	0.0204768	0.0463819	NA	NA	38	115	410	39	DMKN	HNSC
19:50363594-50363822	0.925824	0.876953	0.00163934	0.00734325	0.887247	0.84267	0.0404772	0.0794786	NA	NA	0	162	519	43	PTOV1	HNSC
19:58054612-58057824	0.916084	0.666667	0.000157266	0.00112019	0.773809	0.556913	0.0004298	0.00177473	NA	NA	0	112	312	30	ZNF550	HNSC
19:7535202-7535422	0.330303	0.450352	8.66802e-07	1.8372e-05	0.341337	0.447651	1.13618e-05	7.97174e-05	NA	NA	112	20	509	44	ARHGEF18	HNSC
19:8373769-8376295	0.136762	0.265409	0.000103324	0.000801682	0.182449	0.272343	0.000136522	0.000665643	NA	NA	147	40	439	29	CTD-2550O8.5:NDUFA7	HNSC
19:8386980-8387155	0.857143	0.75	0.00152559	0.00686911	0.813719	0.71751	0.00180369	0.00605676	NA	NA	0	131	494	43	RPS28	HNSC
20:32666360-32672466	1	0.888889	6.2173e-05	0.000529689	0.913692	0.823686	0.00239083	0.00772766	NA	NA	0	118	491	40	RALY	HNSC
20:32868457-32868832	0.0845757	0.136242	1.06821e-10	8.43888e-09	0.0832678	0.149795	8.02454e-18	7.69464e-16	NA	NA	323	15	370	13	AHCY	HNSC
20:418243-419193	0.299007	0.4	5.69942e-05	0.000500283	0.30225	0.39295	4.45864e-05	0.000253827	NA	NA	180	34	501	41	TBC1D20	HNSC
20:43804851-43805010	0.984848	0.730303	0.000229423	0.00147681	0.81611	0.67021	0.00331032	0.0101305	NA	NA	0	124	401	30	PI3	HNSC
20:60754413-60755224	0.122222	0.222222	0.000102829	0.000801682	0.140649	0.263687	3.23434e-05	0.000200808	NA	NA	210	0	371	24	SS18L1	HNSC
21:44263392-44270150	0.784161	0.840168	0.0129537	0.0361954	0.749705	0.810108	0.0180496	0.0420995	NA	NA	76	20	519	43	WDR4	HNSC
2:160797079-160798256	0.2	0.333333	0.00306563	0.0121126	0.205287	0.333709	2.88049e-05	0.000180135	NA	NA	178	0	346	28	PLA2R1	HNSC
2:192547322-192548015	0.8	0.363636	3.45024e-07	9.36957e-06	0.670741	0.375405	4.97153e-06	3.97262e-05	NA	NA	0	0	328	30	NABP1	HNSC
22:19958267-19958738	1	0.928571	2.58325e-05	0.000277141	0.943686	0.812692	6.27086e-05	0.000338234	NA	NA	0	175	409	37	ARVCF	HNSC
22:37576908-37578191	0.285714	0.17108	0.000113353	0.000864206	0.310684	0.193657	0.000855439	0.00316843	NA	NA	3	0	405	33	C1QTNF6	HNSC
22:38212733-38212935	0.181197	0.290737	0.000710875	0.00374394	0.217498	0.302339	0.000115598	0.000580005	NA	NA	130	52	455	36	GCAT	HNSC
22:38694005-38694099	0.642744	0.588235	0.0111312	0.0324597	0.639522	0.576816	0.00762702	0.0208295	NA	NA	38	105	519	44	CSNK1E	HNSC
2:242027818-242031052	0.847926	0.666667	0.000123627	0.000918224	0.804222	0.626093	1.22044e-07	1.48343e-06	NA	NA	42	188	445	44	SNED1	HNSC
2:242289619-242291357	1	0.857143	0.0237825	0.0572492	0.847766	0.811188	0.189234	0.255497	NA	NA	0	64	466	38	2021-09-02	HNSC
2:25040711-25042222	0.5	0.6	0.00147072	0.0066914	0.492087	0.577	0.00166454	0.00567786	NA	NA	134	42	517	43	CENPO	HNSC
22:51017089-51017464	0.0776772	0.173913	0.00122917	0.00580514	0.125788	0.207067	0.000273803	0.00119945	NA	NA	132	0	353	21	CHKB-CPT1B	HNSC
2:37428870-37429005	0.872989	0.824136	0.0027292	0.0111872	0.845863	0.793157	0.000542282	0.0021176	NA	NA	46	135	520	44	CEBPZOS	HNSC
2:55515492-55518811	0.242647	0.307692	0.00512225	0.0181683	0.23629	0.329397	0.00624537	0.0175562	NA	NA	97	0	436	26	CCDC88A	HNSC
2:55518301-55518811	1	0.939394	0.000113371	0.000864206	0.9381	0.910946	0.137329	0.202589	NA	NA	0	94	511	43	CCDC88A	HNSC
2:85875977-85876139	0.179969	0.281868	2.91113e-09	1.58111e-07	0.185268	0.297989	1.26326e-09	3.02833e-08	NA	NA	230	8	503	36	USP39	HNSC
2:95954755-95955880	0.316317	0.229008	5.02435e-05	0.000459595	0.301483	0.240805	0.000110223	0.00055627	NA	NA	53	187	449	43	PROM2	HNSC
2:99812220-99813616	0.148021	0.21978	0.0128357	0.0360296	0.174268	0.232743	0.00134157	0.00468736	NA	NA	131	101	390	31	MRPL30:RP11-111H13.1	HNSC
3:155544609-155545970	0.188988	0.303414	1.01182e-07	3.03196e-06	0.194649	0.313795	1.49554e-10	4.45051e-09	NA	NA	250	25	481	37	SLC33A1	HNSC
3:185194373-185194830	0.857143	1	0.00222159	0.00937166	0.738528	0.90511	0.0905571	0.148294	NA	NA	0	0	268	9	TMEM41A	HNSC
3:41280846-41281150	0.66109	0.74017	4.37075e-07	1.05505e-05	0.648776	0.730081	1.79696e-06	1.6154e-05	NA	NA	213	10	520	44	CTNNB1	HNSC
3:41280846-41281309	0.406744	0.510527	2.23667e-08	7.77465e-07	0.417488	0.514507	1.65883e-08	2.70108e-07	NA	NA	262	21	519	44	CTNNB1	HNSC
3:45960558-45960904	0.0783163	0.166667	0.00127993	0.00601223	0.120054	0.1921	0.000323085	0.00136687	NA	NA	198	95	339	19	FYCO1	HNSC
3:53259626-53259766	0.356114	0.45355	0.000283104	0.00170845	0.351787	0.44953	5.53429e-05	0.000302284	NA	NA	172	51	504	41	TKT	HNSC
3:9987396-9987768	0	0.222222	0.00975882	0.0294617	0.161398	0.28018	0.00256003	0.00812245	NA	NA	104	0	263	18	PRRT3	HNSC
4:37592840-37633006	0.153846	0.645833	3.11919e-05	0.000315184	0.257905	0.52902	6.53982e-07	7.05483e-06	NA	NA	165	0	294	23	RELL1	HNSC
4:40155888-40159481	0.111455	0.25	0.0355097	0.0767609	0.196868	0.271134	0.0208613	0.0471291	NA	NA	81	0	330	23	N4BP2	HNSC
4:76467763-76469537	1	0.8	0.0384074	0.0804242	0.768056	0.645285	0.0673345	0.117393	NA	NA	0	0	289	20	THAP6	HNSC
4:83275308-83276047	0	0.117647	0.00098602	0.00492443	0.101876	0.157661	0.00883991	0.0234734	NA	NA	93	0	281	16	HNRNPD	HNSC
5:148878857-148880577	1	0.857143	0.00621867	0.0209458	0.81963	0.805086	0.376041	0.419823	NA	NA	0	28	503	39	CSNK1A1	HNSC
5:40828054-40832543	0.785714	0.857143	0.00306647	0.0121126	0.77037	0.805509	0.0810642	0.135842	NA	NA	166	75	508	43	RPL37	HNSC
5:74664484-74675161	0.5	0.666667	0.0262328	0.0618082	0.453892	0.573615	0.0343445	0.0686095	NA	NA	0	0	346	24	COL4A3BP	HNSC
6:138734292-138736334	0.186147	0.125	0.000226888	0.00147681	0.192433	0.146884	0.000500317	0.00199895	NA	NA	60	208	303	38	HEBP2	HNSC
6:160100331-160103505	0.263612	0.355034	5.94015e-05	0.000511088	0.291739	0.373887	0.000504132	0.00200491	NA	NA	134	4	518	42	SOD2	HNSC
6:26124862-26127925	0.0748252	0.139535	2.49776e-05	0.000271319	0.0904947	0.156246	3.36031e-05	0.000207139	NA	NA	165	0	336	16	HIST1H2AC	HNSC
6:26124862-26138281	0.327957	0.416667	0.00141748	0.00648313	0.361661	0.422841	0.00982275	0.0256104	NA	NA	78	38	511	44	HIST1H2AC	HNSC
6:26158788-26159085	0.5	0.666667	0.0260951	0.0618082	0.439081	0.575029	0.0316305	0.0648388	NA	NA	0	0	381	20	HIST1H2BD	HNSC
6:4061382-4061888	0.0588363	0.111421	4.62762e-05	0.000432409	0.0825863	0.132762	0.000435706	0.00179054	NA	NA	123	55	285	10	PRPF4B	HNSC
6:4061935-4062446	0.164414	0.243902	0.000382888	0.00218901	0.171187	0.251672	2.24307e-05	0.000146563	NA	NA	160	39	433	32	PRPF4B	HNSC
6:41757071-41757268	0.4	0.571429	0.0204112	0.0512639	0.419599	0.505709	0.0233947	0.0520352	NA	NA	164	113	379	38	TOMM6	HNSC
6:42854209-42854897	0.413459	0.460177	0.0141586	0.0388135	0.428361	0.468216	0.00448457	0.0130309	NA	NA	104	61	518	44	RPL7L1	HNSC
6:49519389-49520177	0	0.5	0.00399925	0.0146639	0.323673	0.476049	0.0199779	0.0459758	NA	NA	0	0	402	15	C6orf141	HNSC
6:49520284-49522589	1	0.909091	5.3167e-05	0.000480042	0.943251	0.86601	0.00312427	0.00967414	NA	NA	0	140	468	28	C6orf141	HNSC
6:49522687-49522786	0	0.2	0.00342506	0.0132874	0.165053	0.221866	0.128874	0.19242	NA	NA	14	0	324	11	C6orf141	HNSC
7:140404764-140405918	1	0.888889	0.00205309	0.00874577	0.861961	0.73059	0.02212	0.0495832	NA	NA	0	66	376	25	NDUFB2	HNSC
7:148991108-148991470	0.816667	0.5	0.0405237	0.0832509	0.582993	0.461257	0.0904838	0.148294	NA	NA	0	0	267	18	ZNF783	HNSC
7:150712212-150712969	0.969697	0.818182	0.00577186	0.019747	0.767125	0.687579	0.104883	0.166649	NA	NA	0	0	376	32	ATG9B	HNSC
7:156472001-156473136	0.6	0.705882	0.01544	0.0416689	0.503208	0.655235	0.00602238	0.0170964	NA	NA	28	0	477	31	LMBR1	HNSC
7:156473269-156474522	0.323452	0.432883	1.92602e-05	0.000223162	0.311715	0.432916	1.11287e-05	7.87222e-05	NA	NA	177	14	506	39	LMBR1	HNSC
7:26230749-26231041	0.319041	0.146341	1.7089e-06	3.24454e-05	0.336093	0.175311	1.31343e-05	8.92514e-05	NA	NA	6	66	340	35	HNRNPA2B1	HNSC
7:26230749-26232114	0.874798	0.82243	0.00303055	0.0121126	0.848679	0.795536	0.000442509	0.00180988	NA	NA	48	150	520	44	HNRNPA2B1	HNSC
7:26231271-26232114	0.211111	0.125	0.0237053	0.057222	0.243111	0.155684	0.00860371	0.023059	NA	NA	7	0	312	29	HNRNPA2B1	HNSC
7:30197212-30198601	0.305361	0.363636	0.004234	0.0153947	0.303257	0.375277	0.00119303	0.00423699	NA	NA	176	58	471	41	MTURN	HNSC
7:43671382-43671823	0	0.153846	0.000627657	0.00336687	0.0887755	0.183258	0.000510401	0.00202053	NA	NA	133	0	281	11	COA1	HNSC
7:44105117-44105580	0.145053	0.5	4.12105e-05	0.000393537	0.238166	0.443976	2.20777e-06	1.94419e-05	NA	NA	165	0	406	24	DBNL	HNSC
7:44808714-44809053	0	0.117647	0.0087921	0.0272869	0.0881982	0.139971	0.00255841	0.00812245	NA	NA	88	0	281	18	ZMIZ2	HNSC
7:72856024-72856510	0.236074	0.285714	0.00103445	0.00507876	0.261174	0.30085	0.0595516	0.107069	NA	NA	119	21	505	41	BAZ1B	HNSC
7:99809618-99810669	0.923077	0.769231	2.44477e-06	4.33573e-05	0.868862	0.660584	7.94062e-07	8.18574e-06	NA	NA	0	251	403	39	GATS	HNSC
8:127565749-127568509	0.17813	0.269231	5.35835e-05	0.000480042	0.184153	0.280674	1.35635e-06	1.25864e-05	NA	NA	187	46	445	31	FAM84B	HNSC
8:144333511-144335057	0	0.4	0.0304718	0.0691001	0.291667	0.403703	0.0502392	0.0934406	NA	NA	45	0	327	14	ZFP41:RP13-582O9.6	HNSC
8:145538484-145538588	0	0.117647	0.00372087	0.0139952	0.120565	0.16728	0.115307	0.17738	NA	NA	59	0	267	12	DGAT1	HNSC
8:145748718-145749019	0.338095	0.533333	1.9072e-12	4.14339e-10	0.33072	0.536902	1.67941e-11	6.90159e-10	NA	NA	266	6	515	41	LRRC14	HNSC
8:145749194-145749307	0.087619	0.218182	0.000149827	0.00107603	0.13838	0.22242	0.000352118	0.00148233	NA	NA	108	0	405	21	LRRC14	HNSC
8:145749490-145749644	0.205182	0.342857	0.00035158	0.00206434	0.245441	0.352204	0.000420753	0.00174572	NA	NA	155	0	451	35	LRRC14	HNSC
8:66631717-66637550	0.6	0.444444	0.00986815	0.0295383	0.554582	0.435605	0.0255459	0.0555317	NA	NA	0	0	409	33	MTFR1	HNSC
8:75148991-75149442	0.738636	0.666667	0.00690451	0.0226416	0.677252	0.544549	0.00242417	0.00780619	NA	NA	51	105	326	36	JPH1	HNSC
9:130824106-130825652	0.666667	0.72	0.0292224	0.0670033	0.669695	0.704566	0.0640968	0.112728	NA	NA	111	41	516	44	NAIF1	HNSC
9:132642569-132642657	0.526316	0.6	0.03366	0.0740096	0.513446	0.589483	0.0261743	0.05619	NA	NA	65	23	499	39	USP20	HNSC
9:132642569-132642745	0.785714	0.833333	0.0322946	0.0721439	0.806207	0.824987	0.07806	0.132071	NA	NA	70	65	520	44	USP20	HNSC
9:97845002-97848211	0.452991	0.285714	0.000983769	0.00492443	0.44214	0.299014	0.00136219	0.00474021	NA	NA	24	0	288	36	C9orf3	HNSC
9:97848402-97848963	0.643529	0.25	7.78276e-13	2.25441e-10	0.609505	0.298216	1.43514e-11	6.19263e-10	NA	NA	12	321	393	42	C9orf3	HNSC
X:23851628-23858429	0.885621	0.8	3.62068e-09	1.85081e-07	0.87898	0.789004	2.04414e-11	8.01862e-10	NA	NA	18	283	519	44	APOO	HNSC
X:46465806-46466342	0.324561	0.428571	0.0412967	0.0842414	0.343424	0.413538	0.0771083	0.131298	NA	NA	48	0	405	28	SLC9A7	HNSC
X:48780188-48780413	0.173663	0.241523	5.84819e-07	1.3031e-05	0.179439	0.25142	6.87598e-09	1.21101e-07	NA	NA	198	28	492	39	OTUD5	HNSC
10:131978586-131981544	0.267857	0.333333	0.0617077	0.0844778	0.283822	0.329156	0.0908303	0.115976	0.2583	0.2729	85	0	391	46	GLRX3	KIRC
10:131978586-131981548	0.309524	0.363636	0.0311642	0.045338	0.292157	0.353245	0.0354184	0.0488479	0.3636	0.3397	58	0	410	46	GLRX3	KIRC
10:58117947-58118137	0.923077	0.947368	4.43041e-06	1.39042e-05	0.911215	0.939222	5.03146e-05	0.000110781	0.8	0.7997	157	0	544	72	ZWINT	KIRC
1:104094415-104095895	0.773504	0.851458	0.000311895	0.00070583	0.715844	0.791724	0.00756643	0.0118322	0.8333	0.8228	0	34	507	65	RNPC3	KIRC
11:125525243-125526100	0	0.190476	1.42104e-05	4.09883e-05	0.112542	0.214203	6.15417e-06	1.53545e-05	0	0.1274	66	0	337	25	CHEK1	KIRC
11:125525243-125545822	0	0.25	0.000327585	0.00073966	0.186278	0.285245	0.0044232	0.00718861	0.08	0.2791	19	0	334	24	CHEK1	KIRC
1:117576757-117578789	0.4	0.666667	0.010383	0.0171276	0.412771	0.580062	0.00500369	0.00806602	0	0.2662	0	0	426	25	CD101	KIRC
1:145290512-145290780	0.533333	0.285714	2.83141e-08	1.35203e-07	0.519914	0.296564	2.99597e-07	8.80178e-07	0.4222	0.4047	18	0	326	54	NOTCH2NL	KIRC
1:156260898-156261193	0.466063	0.352941	0.000945552	0.00198248	0.441019	0.361303	0.00281697	0.00474916	0.4189	0.4671	39	77	458	64	GLMP	KIRC
1:159805946-159807706	0.853571	0.214286	1.74904e-36	1.74554e-33	0.82769	0.267767	8.71239e-48	7.86492e-46	0.6202	0.5595	4	273	385	72	C1orf204	KIRC
11:66288938-66291625	0	0.245	0.0117796	0.0190227	0.214378	0.280446	0.0632004	0.084126	0	0.1379	42	0	300	23	ZDHHC24	KIRC
11:9302589-9304917	0.126671	0.166667	0.000272984	0.000624858	0.134341	0.178154	2.19891e-06	5.74609e-06	0.1199	0.1426	80	22	406	51	TMEM41B	KIRC
11:93465458-93466252	0.893797	0.925532	0.00264671	0.00507965	0.897124	0.910074	0.0320496	0.0447613	0.8326	0.8247	104	12	543	72	TAF1D	KIRC
11:94801347-94801817	0.213491	0.282547	7.26905e-09	3.87942e-08	0.222072	0.292204	5.49398e-13	2.71419e-12	0.2514	0.2574	133	47	525	69	SRSF8	KIRC
12:114255992-114261013	0.5	0.4	0.0110883	0.0181709	0.467191	0.388857	0.0176699	0.0258413	0.644	0.5929	12	0	433	58	RBM19	KIRC
1:245008647-245009905	0.712941	0.909091	1.55586e-17	3.52898e-16	0.655893	0.866306	1.06709e-09	3.89567e-09	0.888	0.868	88	9	532	67	HNRNPU	KIRC
12:7070100-7070288	0.666667	0.714286	0.0151281	0.0238136	0.58362	0.672852	0.0113244	0.0171943	0.2376	0.226	91	0	496	61	PTPN6	KIRC
12:7070109-7070288	0.988088	0.992366	0.00195429	0.00385003	0.983549	0.988357	0.00693769	0.0109351	0.9462	0.9429	0	3	545	72	PTPN6	KIRC
1:27321104-27326337	0.991573	1	4.58435e-09	2.51384e-08	0.989683	0.980343	0.00705971	0.0111098	0.9223	0.9133	0	20	496	72	TRNP1	KIRC
12:76441499-76442172	0.774813	0.822823	8.20025e-10	5.08313e-09	0.77702	0.815693	1.69329e-09	6.04832e-09	0.7488	0.7417	228	10	545	72	NAP1L1	KIRC
12:76441499-76442200	0.477525	0.578778	2.97707e-11	2.43534e-10	0.496028	0.575577	3.43962e-13	1.75156e-12	0.5559	0.5617	136	37	544	72	NAP1L1	KIRC
1:27871833-27873771	1	0.857143	0.00960065	0.0160225	0.779841	0.70983	0.110649	0.138229	0.9412	0.7427	0	0	359	41	AHDC1	KIRC
12:8930399-8932630	0	0.229508	0.00701367	0.0121733	0.231136	0.268078	0.155435	0.185737	0.192	0.2287	16	0	409	33	RIMKLB	KIRC
13:100543692-100544696	0.75586	0.853796	2.30458e-20	9.19988e-19	0.753652	0.843569	3.99168e-20	3.70443e-19	0.7513	0.7453	346	14	544	72	CLYBL	KIRC
13:113832291-113832487	0.210538	0.26087	6.42855e-05	0.000164084	0.222209	0.265763	5.55953e-05	0.000121868	0.1368	0.1269	104	8	531	69	PCID2	KIRC
13:113832323-113832487	0.252753	0.306569	1.81178e-06	6.19233e-06	0.264047	0.313488	1.83396e-06	4.85634e-06	0.1892	0.1993	140	17	537	72	PCID2	KIRC
13:52611355-52624239	0.8	0.916667	0.0561936	0.0777825	0.699644	0.774474	0.0674265	0.0891538	0.8889	0.5897	0	0	392	48	NEK5	KIRC
1:35642073-35642919	0.8	0.72973	0.0132252	0.021118	0.733016	0.711528	0.22903	0.261411	0.7549	0.7495	34	57	538	68	SFPQ	KIRC
1:35642076-35642919	0.938138	0.892308	1.42567e-08	7.11409e-08	0.931037	0.874145	2.2366e-13	1.15674e-12	0.8967	0.888	33	125	542	72	SFPQ	KIRC
1:48226953-48230961	0.488038	0.409091	0.00280456	0.00535173	0.46356	0.417042	0.0125349	0.018888	0.4907	0.4949	31	92	516	70	TRABD2B	KIRC
15:101811851-101812968	0.175955	0.242548	1.07222e-07	4.72495e-07	0.188353	0.260581	1.2237e-12	5.75895e-12	0.1862	0.2068	106	24	516	66	SELENOS	KIRC
15:31229463-31233768	0.503886	0.678571	2.8977e-21	1.60661e-19	0.512401	0.675774	9.17305e-21	9.10884e-20	0.6481	0.6444	84	12	543	72	FAN1	KIRC
16:29917449-29930851	0	0.4	0.00493577	0.00881198	0.197436	0.362384	0.0185132	0.0269159	0	0.0324	39	0	283	6	ASPHD1	KIRC
16:69729283-69730262	0.995044	1	0.0254599	0.0379239	0.991827	0.97014	5.06098e-10	1.91086e-09	0.9199	0.8961	0	6	533	72	NFAT5	KIRC
17:15881228-15881357	0.601055	0.63125	0.0111622	0.0182322	0.61152	0.628026	0.0480111	0.0646002	0.4708	0.4838	101	8	544	72	ZSWIM7	KIRC
17:34313741-34324756	0.578788	0.695652	0.000150895	0.000362876	0.512443	0.626052	0.000587162	0.0011001	0.4966	0.4355	146	35	502	63	CCL15-CCL14	KIRC
17:34323963-34324756	0.571429	0.333333	6.39805e-08	2.88926e-07	0.541039	0.365255	6.16812e-07	1.73021e-06	0.3529	0.3617	16	0	412	56	CCL15-CCL14:CCL15	KIRC
17:39911685-39911981	0.779557	0.791878	0.069195	0.0935726	0.779587	0.783183	0.297718	0.324515	0.7296	0.7278	95	26	544	72	JUP	KIRC
17:61666600-61671564	0.118146	0.174757	4.00395e-09	2.23237e-08	0.12538	0.189654	9.16213e-12	3.93852e-11	0.127	0.1499	95	19	456	42	DCAF7	KIRC
17:76415807-76420141	0.436508	0.465116	0.0249413	0.0372626	0.409368	0.460254	0.0295693	0.0416487	0.1786	0.2009	62	15	525	67	PGS1	KIRC
17:76416405-76420141	0	0.117647	0.0158032	0.0247981	0.114557	0.148983	0.0335012	0.0465269	0.0608	0.0739	67	0	295	32	PGS1	KIRC
17:80901926-80904754	0.857143	0.947368	2.40633e-08	1.16578e-07	0.84624	0.921145	2.52672e-06	6.48329e-06	0.8328	0.8219	0	10	539	72	B3GNTL1	KIRC
19:12336095-12337186	0.932184	0.5	3.75556e-17	7.64908e-16	0.908198	0.478293	9.4266e-53	1.33723e-50	0.6353	0.5747	63	143	273	71	ZNF44	KIRC
19:12345724-12348266	0.909769	0.333333	8.54726e-26	1.2186e-23	0.89189	0.375564	1.77754e-96	1.76509e-93	0.8	0.7821	46	308	285	72	ZNF44	KIRC
19:19101959-19104446	0.175096	0.209302	0.000791883	0.00168867	0.17517	0.217774	0.000541808	0.0010209	0.0866	0.0949	130	16	482	54	SUGP2	KIRC
19:20232156-20235814	0	0.769231	4.96199e-15	7.39114e-14	0.227729	0.64845	3.0569e-17	2.19964e-16	0.5857	0.5785	0	0	369	31	ZNF90	KIRC
19:20236976-20237560	0.857143	0.923077	0.0245592	0.036802	0.780805	0.854293	0.0214544	0.0308051	0.9028	0.8408	0	29	471	61	ZNF90	KIRC
19:3538755-3542773	0.13467	0.25	2.82789e-09	1.63135e-08	0.179104	0.275702	3.4143e-07	9.91211e-07	0.1678	0.1971	122	30	484	48	MFSD12	KIRC
19:36234107-36234196	0.27619	0.181818	0.0154344	0.0242575	0.315715	0.231204	0.0131595	0.0197094	0.4924	0.4967	27	0	306	45	U2AF1L4:AD000671.6	KIRC
19:49653409-49653492	0.854497	0.891892	7.21807e-05	0.000180996	0.833299	0.875184	0.000511484	0.000967435	0.7161	0.7466	138	10	542	72	PPFIA3	KIRC
19:58209210-58212355	0	0.181818	0.00243476	0.00469999	0.128536	0.19354	0.00149579	0.00264764	0.1818	0.2118	68	0	319	31	ZNF154	KIRC
20:418243-419193	0.161818	0.229628	3.23303e-07	1.26532e-06	0.178065	0.2354	3.24094e-07	9.43768e-07	0.1131	0.1187	149	15	493	57	TBC1D20	KIRC
21:34805110-34811520	0.478095	0.413246	0.0145022	0.0229369	0.47226	0.420553	0.00664052	0.0105001	0.8591	0.8532	1	163	513	71	TMEM50B	KIRC
21:44263392-44270150	0.5	0.545455	0.00771814	0.0132349	0.480174	0.530356	0.0115987	0.0175572	0.3683	0.4174	135	38	521	71	WDR4	KIRC
2:160789164-160798256	0.47319	0.25	4.15425e-11	3.26452e-10	0.452135	0.265847	4.71509e-12	2.11859e-11	0.2813	0.2995	34	192	308	66	PLA2R1	KIRC
2:166714915-166719453	1	0.769231	0.00332585	0.00622739	0.78819	0.625492	0.0221983	0.0317621	0.8	0.6699	0	0	273	21	TTC21B	KIRC
2:208445723-208446517	0.0588235	0.133333	5.4506e-06	1.68935e-05	0.0808958	0.161886	8.18083e-10	3.03118e-09	0.0871	0.1298	81	0	334	26	METTL21A	KIRC
2:209657523-209674175	1	0.857143	2.15596e-06	7.2203e-06	0.924063	0.71863	2.08312e-12	9.57656e-12	0.873	0.843	0	91	325	50	PTH2R	KIRC
2:209674290-209684275	0.857143	0.8	0.00830789	0.0141008	0.79638	0.737638	0.028456	0.0402519	0.8889	0.8475	0	90	461	67	PTH2R	KIRC
2:209684380-209688918	0.75	0.387097	4.21771e-10	2.80618e-09	0.653624	0.383657	8.22124e-09	2.76735e-08	0.4781	0.4984	0	0	357	56	PTH2R	KIRC
2:209686788-209687214	0.571429	0.482759	0.0623327	0.0850998	0.515265	0.449764	0.0909823	0.115976	0.612	0.5549	0	0	361	47	PTH2R	KIRC
2:209686788-209688918	0.8	0.666667	2.08923e-06	7.04408e-06	0.755581	0.655975	0.00105092	0.0019078	0.7325	0.6401	0	38	486	66	PTH2R	KIRC
2:209690432-209702974	0.666667	0.888889	0.00061315	0.00133608	0.650143	0.825111	0.000142656	0.000290877	0.8571	0.8128	0	0	457	52	PTH2R	KIRC
2:227657102-227659704	0.333333	0.142857	1.20617e-08	6.14164e-08	0.336033	0.209394	1.42928e-07	4.34028e-07	0.3077	0.2815	54	0	276	65	IRS1	KIRC
22:38212733-38212935	0.191562	0.265409	0.000832694	0.00177192	0.205851	0.275347	2.75011e-06	7.00221e-06	0.2172	0.2215	155	70	442	63	GCAT	KIRC
2:27666929-27667052	0.466063	0.4	0.000777131	0.00166577	0.47849	0.38483	5.75994e-05	0.000125983	0.4669	0.4484	39	137	443	70	KRTCAP3	KIRC
2:27666929-27667055	0.307692	0.193548	7.09805e-06	2.14662e-05	0.313158	0.215619	2.87595e-05	6.49051e-05	0.2206	0.2496	35	153	344	61	KRTCAP3	KIRC
2:85875977-85876139	0.0876772	0.140588	6.47594e-09	3.51249e-08	0.0954414	0.148497	1.50903e-12	7.03504e-12	0.0875	0.1039	153	32	376	30	USP39	KIRC
2:95954755-95954971	0.997024	1	2.43266e-06	8.09264e-06	0.99598	0.935975	3.96635e-10	1.50328e-09	0.9045	0.8967	0	45	394	72	PROM2	KIRC
3:119378911-119384097	0.857143	0.153846	2.15831e-24	2.39333e-22	0.724756	0.218018	9.05803e-22	9.77677e-21	0.5	0.4791	0	0	305	62	COX17	KIRC
3:148749151-148749987	0.357882	0.41791	0.00200798	0.00394481	0.380324	0.421463	0.00124917	0.00224714	0.2134	0.249	140	9	534	72	HLTF	KIRC
3:155544609-155545970	0.107246	0.130435	0.000281279	0.000642372	0.108413	0.147064	2.70707e-05	6.15131e-05	0.0597	0.09	108	0	354	40	SLC33A1	KIRC
3:41280846-41281309	0.208589	0.273684	2.98646e-09	1.71293e-08	0.22273	0.282786	7.68564e-09	2.60472e-08	0.1373	0.1391	132	1	544	72	CTNNB1	KIRC
4:125588670-125590138	0.974984	0.984845	0.00984999	0.0163838	0.968666	0.97127	0.288471	0.317222	0.8571	0.8313	0	2	540	72	ANKRD50	KIRC
4:37592840-37633006	0.0235278	0.148148	2.36218e-13	2.61939e-12	0.0418783	0.206303	1.95278e-36	8.07963e-35	0.0953	0.1465	116	0	320	9	RELL1	KIRC
4:6710371-6710957	0.920982	0.932821	0.00375712	0.00693088	0.918706	0.923473	0.0968171	0.122471	0.8315	0.7822	136	0	544	72	MRFAP1L1	KIRC
4:75671886-75673249	0.995575	1	0.000294289	0.00067055	0.976997	0.939435	4.36932e-05	9.6631e-05	0.6667	0.6121	0	0	436	72	BTC	KIRC
5:130726802-130727610	0.605263	0.661526	8.64934e-05	0.000214727	0.599934	0.650567	0.000211742	0.000423057	0.3729	0.3688	145	8	533	72	CDC42SE2	KIRC
5:141318326-141319070	0.119928	0.145833	0.00918724	0.0153582	0.131527	0.156986	0.00206812	0.00358402	0.09	0.1027	117	46	397	46	KIAA0141	KIRC
5:148878857-148880577	0.738636	0.655738	0.00380553	0.00700722	0.673749	0.621602	0.0822577	0.105943	0.7653	0.7215	0	21	519	61	CSNK1A1	KIRC
5:40828054-40832543	0.640799	0.820971	1.78315e-16	3.35771e-15	0.645928	0.783853	1.44977e-15	9.16959e-15	0.4814	0.4589	300	3	539	72	RPL37	KIRC
5:71654651-71655430	0.1	0.153846	0.00163801	0.00329584	0.108739	0.173862	0.000246305	0.000488184	0.1176	0.1414	86	0	321	34	PTCD2	KIRC
5:78612134-78617428	0.977167	1	0.028837	0.0422604	0.968678	0.94527	0.00028252	0.000552248	0.8284	0.8094	0	13	529	72	JMY	KIRC
6:117053532-117062668	0.5	0.571429	0.00191009	0.0037898	0.464341	0.554725	0.00103829	0.00188832	0.5455	0.4692	101	0	485	66	KPNA5	KIRC
6:25783447-25799010	0.658974	0.359837	1.52147e-19	5.23596e-18	0.606247	0.366847	4.89798e-15	2.91239e-14	0.4792	0.4565	10	37	462	63	SLC17A1	KIRC
6:25836734-25845607	0.651515	0.741416	0.0160471	0.0251413	0.591728	0.693307	0.0124435	0.0187787	0.2857	0.2784	0	0	466	46	SLC17A3	KIRC
6:26124862-26127925	0.0638587	0.133333	2.68149e-13	2.9408e-12	0.072077	0.152192	2.75208e-23	3.37385e-22	0.0921	0.1037	132	0	352	13	HIST1H2AC	KIRC
6:26124862-26138281	0.32814	0.423719	2.00361e-06	6.77831e-06	0.337464	0.408569	9.62508e-08	3.00557e-07	0.2478	0.2581	195	12	528	71	HIST1H2AC	KIRC
6:26158788-26159085	0.4	0.545455	0.00608688	0.0107603	0.40111	0.512687	0.00925502	0.0142264	0.1296	0.2646	0	0	395	44	HIST1H2BD	KIRC
6:26159719-26171202	0.666667	0.941176	0.00060713	0.00132585	0.662151	0.863114	9.41871e-05	0.000198995	0.2222	0.3378	0	0	504	44	HIST1H2BD	KIRC
6:4061935-4062446	0.0987805	0.213333	3.78996e-11	3.00189e-10	0.117483	0.233304	6.98875e-17	4.95702e-16	0.2115	0.2085	138	34	434	35	PRPF4B	KIRC
6:41757071-41757305	0.177496	0.164706	0.0283393	0.0416534	0.184904	0.166168	0.0252181	0.0359792	0.2804	0.2668	10	112	418	62	TOMM6	KIRC
6:41757075-41757305	0.888722	0.867133	4.44389e-09	2.45028e-08	0.888676	0.858791	1.69181e-12	7.85034e-12	0.9389	0.93	1	197	544	72	TOMM6	KIRC
7:148992275-148994141	0.216374	0.4	5.90946e-05	0.000152001	0.253185	0.386898	9.08213e-05	0.000193117	0.3901	0.3648	54	0	417	39	ZNF783	KIRC
7:156472001-156473136	0.539394	0.4	1.14463e-06	4.06526e-06	0.517254	0.389051	2.39489e-06	6.17696e-06	0.5	0.4124	17	0	478	70	LMBR1	KIRC
7:2474836-2477438	0.666667	0.461538	3.07043e-05	8.21524e-05	0.577363	0.430097	0.000198682	0.000397765	0.5	0.4406	32	0	398	61	CHST12	KIRC
7:2477556-2483257	0.75	0.666667	0.0431568	0.0611796	0.659166	0.598363	0.0798803	0.103552	0.6833	0.6462	0	0	413	59	CHST12	KIRC
7:30197212-30198601	0.173051	0.266667	1.08665e-09	6.6943e-09	0.18609	0.277114	4.89828e-16	3.24266e-15	0.1633	0.159	271	39	486	66	MTURN	KIRC
7:80303464-80305423	0.0952381	0.122953	0.0565326	0.0781435	0.151622	0.163215	0.305831	0.332628	0	0.1083	45	0	315	34	CD36	KIRC
8:105392609-105393411	0.0793651	0.181818	2.10656e-06	7.07861e-06	0.104923	0.18594	2.34456e-06	6.07873e-06	0	0.0677	183	0	352	24	DPYS	KIRC
8:127565749-127568509	0.188818	0.133333	3.298e-07	1.2857e-06	0.194987	0.148757	1.40063e-07	4.27945e-07	0.1797	0.1862	63	125	362	68	FAM84B	KIRC
8:143693219-143693468	0.984127	1	0.000605559	0.00132532	0.964462	0.959626	0.285761	0.314591	0.9199	0.7866	0	5	485	71	ARC	KIRC
8:28197009-28200458	1	0.906926	0.000635454	0.00137866	0.926416	0.72424	1.82045e-10	7.00661e-10	0.9411	0.8426	0	124	303	50	PNOC	KIRC
8:56981090-56982261	0.097619	0.153846	0.0315186	0.0457869	0.126926	0.192471	9.41037e-05	0.000198995	0	0.0714	99	0	320	35	RPS20	KIRC
8:61102545-61121308	0.959798	1	3.64126e-09	2.04156e-08	0.948105	0.936737	0.116603	0.144013	0.9069	0.8588	316	31	465	72	CA8	KIRC
8:94828744-94831217	0	0.166667	0.00730529	0.0126136	0.139068	0.209772	0.00172092	0.00300859	0	0.0569	89	0	309	33	TMEM67	KIRC
9:107535458-107539408	0.285714	0.163333	0.00352485	0.00656307	0.281943	0.212033	0.00938733	0.0144075	0.1818	0.1915	42	0	285	52	NIPSNAP3B	KIRC
9:130824106-130825652	0.618037	0.647059	0.01424	0.0225938	0.596684	0.633595	0.0217235	0.0311276	0.5887	0.6019	64	33	536	72	NAIF1	KIRC
9:132642569-132642745	0.816498	0.836364	0.0465371	0.0656917	0.816406	0.825204	0.152507	0.182677	0.7645	0.764	105	28	542	72	USP20	KIRC
9:35659171-35660090	0	0.375	0.00106818	0.0022117	0.265467	0.373932	0.00889553	0.0137162	0	0.0828	42	0	409	27	ARHGEF39	KIRC
9:38540847-38541452	0.75	0.685737	0.0276509	0.040943	0.729252	0.637083	0.02016	0.0290972	0.7014	0.7032	0	70	297	51	RP11-392E22.9	KIRC
9:5910708-5913857	0.857143	0.666667	0.00418659	0.0076106	0.722615	0.584606	0.0028826	0.00483051	0.8	0.6835	0	0	313	53	KIAA2026	KIRC
X:100760343-100764350	0.666667	0.857143	0.0103595	0.0171172	0.505556	0.738978	0.00198438	0.00344492	0.8	0.7564	0	0	338	22	ARMCX4	KIRC
X:100787000-100788070	0.666667	0.727273	0.0146698	0.0231653	0.518193	0.661904	0.00638485	0.0101119	0.6667	0.6735	0	0	416	36	ARMCX4	KIRC
X:66945479-66948515	0.206897	0.111111	5.57655e-07	2.06892e-06	0.218822	0.136851	9.13206e-05	0.000193764	0.25	0.1973	23	0	285	57	AR	KIRC
11:125525243-125526100	0	0.235294	0.00348357	0.00981493	0.167333	0.26071	0.0944264	0.141159	0	0.1168	11	0	208	6	CHEK1	LIHC
1:171671225-171673526	0	0.166667	0.00238852	0.00713667	0.121607	0.206208	0.000988822	0.00298681	0	0.0692	59	0	217	20	VAMP4	LIHC
1:1718493-1718760	0.984958	0.989011	0.0283931	0.0545059	0.98509	0.987733	0.0317378	0.0575199	0.9225	0.9072	70	0	371	50	GNB1	LIHC
12:2933419-2939999	0.285714	0.142857	0.0123554	0.0274113	0.285384	0.184577	0.00674363	0.0155958	0.2162	0.2293	5	0	220	33	ITFG2	LIHC
1:245008647-245009905	0.816667	0.914286	0.0204684	0.0416679	0.669259	0.820949	0.00627536	0.0148584	0.9091	0.8836	0	0	327	35	HNRNPU	LIHC
12:51373842-51375421	0.190909	0.25	0.00468702	0.0125382	0.205461	0.270178	0.0243551	0.0459555	0.1122	0.1353	31	0	293	30	SLC11A2	LIHC
12:57923113-57923393	0.142857	0.104712	0.0302839	0.0573922	0.173203	0.148213	0.0986708	0.146017	0.2312	0.2336	31	78	193	33	MBD6	LIHC
13:113832291-113832487	0.285714	0.315789	0.0228385	0.0454929	0.293303	0.329665	0.0234258	0.0443158	0.1468	0.1512	78	1	367	49	PCID2	LIHC
14:75482566-75483710	0.181818	0.111111	0.0175289	0.0371112	0.218232	0.141614	0.00683808	0.0156848	0.2637	0.2726	7	0	198	33	MLH3	LIHC
15:101811851-101812968	0.192012	0.264151	0.000387577	0.00156084	0.220724	0.280041	0.000525231	0.00174443	0.2308	0.2477	66	27	351	46	SELENOS	LIHC
15:31229463-31233768	0.722611	0.804361	7.15054e-05	0.000395414	0.727011	0.784098	0.00070928	0.00222483	0.763	0.7528	110	28	367	50	FAN1	LIHC
1:53547861-53550184	0.938835	0.977778	0.000721765	0.00264766	0.907746	0.922673	0.259383	0.313653	0.8077	0.7743	0	11	293	49	PODN	LIHC
16:20747681-20748181	0.279221	0.333333	0.0564927	0.0947084	0.286784	0.358188	0.0320168	0.0578827	0.3333	0.3396	53	0	280	34	THUMPD1	LIHC
16:29983462-29984270	0	0.190476	0.00170316	0.00539335	0.193892	0.213479	0.346673	0.388486	0.1026	0.1156	6	0	249	15	TMEM219	LIHC
16:30014848-30014970	0	0.25	3.18647e-05	0.000196765	0.150196	0.274878	0.00117541	0.003451	0.1988	0.2032	56	0	271	15	INO80E	LIHC
16:3535084-3535466	0.649906	0.735768	0.00446784	0.0120827	0.662933	0.719306	0.00686322	0.0156935	0.4401	0.441	82	4	366	50	NAA60	LIHC
16:67241408-67241501	0.727273	0.666667	0.0139222	0.0303421	0.734345	0.64627	0.000756385	0.00235249	0.6667	0.6757	35	71	351	50	LRRC29	LIHC
17:17715099-17715286	0.0941792	0.149061	9.84375e-05	0.000521015	0.0965199	0.159877	4.67149e-09	4.96938e-08	0.0795	0.096	143	62	247	19	SREBF1	LIHC
17:74730645-74731142	0.0935417	0.153846	1.46523e-08	2.46758e-07	0.107168	0.163653	1.02733e-06	6.39033e-06	0.1382	0.1381	83	8	296	21	SRSF2	LIHC
17:77083448-77083832	0.428571	0.285714	0.00870644	0.0204809	0.377209	0.293617	0.0201944	0.0395189	0.3773	0.3746	11	0	300	37	ENGASE	LIHC
18:673077-674160	0.205862	0.17801	0.0489246	0.0839193	0.235763	0.202946	0.0624052	0.102703	0.5136	0.4884	2	38	286	43	ENOSF1	LIHC
19:1244440-1244735	0.883466	0.816	4.58564e-12	2.26531e-10	0.883396	0.799	2.54884e-21	1.33632e-19	0.8213	0.8205	12	131	371	50	ATP5D	LIHC
19:7983015-7983801	0.631579	0.895285	8.14462e-08	1.11762e-06	0.551042	0.757262	2.31732e-05	0.000106307	0.5333	0.5033	167	0	296	41	TGFBR3L	LIHC
20:60754413-60755224	0.142857	0.179104	0.00749001	0.0185638	0.166046	0.2685	0.000277156	0.00103792	0.1137	0.1211	85	0	251	31	SS18L1	LIHC
21:44473758-44473971	0.190245	0.11959	9.08516e-09	1.60288e-07	0.197868	0.133003	1.24167e-06	7.59491e-06	0.1418	0.1407	25	92	231	48	CBS:CBSL	LIHC
2:25040711-25042222	0.472222	0.666667	1.70916e-05	0.000124165	0.416293	0.603653	7.08632e-05	0.000295532	0.3846	0.3732	127	0	353	36	CENPO	LIHC
2:27666929-27667052	0.788889	0.324561	8.26711e-16	2.04198e-13	0.738184	0.339759	1.40164e-22	8.57334e-21	0.514	0.4927	15	148	197	50	KRTCAP3	LIHC
2:55515492-55518811	0.354232	0.231884	0.00163519	0.00526816	0.368713	0.244091	0.00184801	0.00509939	0.3	0.3141	5	0	270	39	CCDC88A	LIHC
2:85875977-85876139	0.282392	0.2	5.99677e-05	0.000339207	0.27636	0.210601	0.000620963	0.00199907	0.2027	0.2083	23	71	305	45	USP39	LIHC
3:41280846-41281309	0.339676	0.385185	0.00206874	0.00630838	0.348541	0.399013	0.00132628	0.00386072	0.1711	0.176	98	3	368	50	CTNNB1	LIHC
3:45960558-45960904	0.0909091	0.142857	0.0111337	0.0251525	0.125939	0.174033	0.0167631	0.0335262	0.08	0.096	41	0	225	22	FYCO1	LIHC
3:51434556-51436165	0.105556	0.16	0.00818807	0.0197797	0.131544	0.183277	0.0110579	0.0236632	0.0976	0.1221	56	0	251	25	DCAF1	LIHC
3:52327209-52327322	0.264543	0.412587	4.8073e-11	1.42489e-09	0.280021	0.414564	1.16431e-19	4.61345e-18	0.2481	0.263	194	9	370	50	GLYCTK	LIHC
3:9987396-9987768	0	0.333333	0.00882278	0.0205638	0.218211	0.324544	0.0445386	0.0769208	0	0.1949	16	0	206	12	PRRT3	LIHC
5:141318326-141318416	0.109774	0.135135	0.000258511	0.0011268	0.103249	0.165721	2.00219e-06	1.15717e-05	0.0724	0.0812	113	0	252	26	KIAA0141	LIHC
5:141318470-141319070	0.0645161	0.108491	0.00047277	0.00183415	0.0918638	0.128081	0.00373419	0.00968514	0.0561	0.0582	89	0	200	18	KIAA0141	LIHC
6:133044194-133044872	0.95872	0.972973	0.00176648	0.00552306	0.9533	0.958103	0.200048	0.258513	0.7032	0.6913	137	2	352	50	VNN3	LIHC
6:26124862-26127925	0.289916	0.181398	7.92104e-06	6.45554e-05	0.287004	0.206531	4.7131e-05	0.000203495	0.2414	0.2506	31	100	282	46	HIST1H2AC	LIHC
6:26227397-26227539	0.333333	0.625	0.000377666	0.00154614	0.356244	0.577024	0.000902072	0.00275884	0.4167	0.407	0	0	300	19	HIST1H3E	LIHC
6:4061935-4062446	0.195238	0.309524	0.000105296	0.000551096	0.229766	0.315659	0.000619332	0.00199907	0.1822	0.1887	51	0	348	38	PRPF4B	LIHC
6:41757071-41757268	0	0.473389	0.0477696	0.0821282	0.346496	0.447217	0.084403	0.128798	0.2376	0.2327	0	0	273	16	TOMM6	LIHC
7:128409251-128411743	0.145503	0.212766	0.00161445	0.00523696	0.183435	0.26086	0.000631898	0.00202538	0.0571	0.0776	87	0	306	34	CALU	LIHC
7:156472001-156473136	0.666667	0.533333	0.000384403	0.00155652	0.644432	0.502335	0.000555076	0.00182702	0.5882	0.5498	10	66	311	45	LMBR1	LIHC
7:26231271-26232114	0.0952381	0.139535	0.0389431	0.070826	0.142859	0.169299	0.134872	0.189648	0.0351	0.039	43	0	229	24	HNRNPA2B1	LIHC
8:145749194-145749307	0	0.137931	0.00845062	0.0201997	0.145711	0.171302	0.190628	0.24897	0.1	0.1065	27	0	229	21	LRRC14	LIHC
9:35659171-35660090	0	0.666667	1.81734e-05	0.000129144	0.210857	0.550328	6.2829e-05	0.000265037	0	0.0971	40	0	286	7	ARHGEF39	LIHC
X:46465806-46466342	0	0.4	0.0189419	0.0392066	0.271018	0.373996	0.025948	0.0484628	0	0.1865	51	0	208	22	SLC9A7	LIHC
10:11371061-11372418	0.787879	0.846154	4.0606e-06	2.96248e-05	0.781902	0.81059	0.00426387	0.00928622	0.4608	0.461	250	9	532	59	CELF2	LUAD
10:129881205-129883336	0.0810811	0.105263	0.0292078	0.0554888	0.0922059	0.129407	0.0020545	0.00483642	0.0449	0.0699	134	0	275	22	PTPRE	LUAD
10:13680121-13680700	0	0.5	3.38965e-07	3.5455e-06	0.175251	0.456637	1.92631e-09	1.96094e-08	0.375	0.3789	154	0	302	18	RP11-295P9.13	LUAD
10:13680924-13686916	0	0.285714	1.71134e-07	1.99657e-06	0.108867	0.324362	7.23378e-14	1.77698e-12	0.2308	0.2558	184	0	334	22	RP11-295P9.13	LUAD
10:13696428-13697377	0.666667	0.857143	3.73386e-05	0.000208455	0.607527	0.777344	0.000295346	0.000863174	0.6522	0.6338	0	0	473	46	RP11-295P9.13	LUAD
1:101440459-101440774	0.571429	0.631579	0.00046507	0.00178571	0.550752	0.620795	0.00107628	0.00277808	0.3396	0.3545	165	5	533	58	SLC30A7	LUAD
11:118125949-118127952	0.957627	0.966102	0.0111792	0.0254963	0.955794	0.954446	0.310334	0.354747	0.7867	0.7675	192	1	540	59	MPZL2	LUAD
11:125525243-125526100	0	0.2	5.60089e-07	5.37365e-06	0.119891	0.237514	0.00155425	0.00379554	0	0.1967	18	0	357	10	CHEK1	LUAD
11:125525243-125545822	0	0.341645	0.0431744	0.0754778	0.313187	0.351004	0.290972	0.335822	0	0.2989	0	0	394	15	CHEK1	LUAD
11:125526231-125545822	0	0.285714	0.027081	0.0525452	0.262626	0.320336	0.223248	0.27296	0	0.203	0	0	315	10	CHEK1	LUAD
1:11722789-11722908	0	0.25	0.045708	0.0792272	0.241291	0.295629	0.185412	0.23396	0.1875	0.2136	24	0	288	14	FBXO44	LUAD
11:47490444-47493742	0.32	0.582576	9.81234e-16	1.4882e-13	0.339826	0.564622	1.76601e-18	1.23077e-16	0.1258	0.151	350	3	531	57	CELF1	LUAD
11:47493655-47493742	0.444444	0.5	0.0245151	0.0483921	0.459437	0.496916	0.0616938	0.0945492	0.2828	0.3028	78	16	521	57	CELF1	LUAD
1:166819661-166821821	0.85	0.902108	1.7752e-11	6.21321e-10	0.845596	0.886138	8.67726e-09	7.8616e-08	0.6984	0.694	266	9	540	59	POGK	LUAD
11:69481178-69482246	0	0.105263	0.000283461	0.00119421	0.0871844	0.13903	0.00737289	0.0147458	0.0455	0.0791	103	0	277	20	ORAOV1	LUAD
1:169558804-169559384	0.893617	0.923077	0.00835543	0.0199817	0.879595	0.85081	0.0290042	0.0505343	0.7222	0.6903	191	31	451	59	SELP	LUAD
1:171671225-171673526	0.205128	0.315789	4.54354e-06	3.25561e-05	0.216806	0.324493	7.97773e-08	5.60297e-07	0.0889	0.1235	192	0	481	48	VAMP4	LUAD
1:1718493-1718760	0.976999	0.988145	2.73616e-16	6.22476e-14	0.97721	0.985818	3.69639e-13	8.16812e-12	0.9228	0.9048	318	0	540	59	GNB1	LUAD
1:1718493-1718764	0.684211	0.777778	4.30553e-08	6.12192e-07	0.68536	0.753691	1.17764e-06	6.23942e-06	0.3478	0.3583	231	3	537	59	GNB1	LUAD
1:180080331-180081571	0.129032	0.173913	0.00218968	0.00689485	0.127468	0.185819	0.00094358	0.00249966	0.125	0.1391	90	0	370	33	CEP350	LUAD
11:8131955-8132205	0.585714	0.898276	3.33404e-11	9.40639e-10	0.576858	0.778534	5.16343e-07	2.99876e-06	0.8	0.7673	178	44	352	52	RIC3	LUAD
11:86650169-86661397	0.111111	0.333333	1.04336e-05	6.59348e-05	0.143348	0.353756	2.04673e-13	4.87983e-12	0.1	0.1462	231	0	320	31	PRSS23	LUAD
11:93465458-93466252	0.896552	0.917267	0.00715421	0.0176757	0.889582	0.896462	0.175351	0.225026	0.7305	0.7084	113	6	540	59	TAF1D	LUAD
11:94801347-94801817	0.181818	0.304716	3.64027e-16	6.6253e-14	0.183368	0.315014	1.19852e-20	1.08586e-18	0.2264	0.2499	172	14	520	50	SRSF8	LUAD
1:2117689-2118276	0.167832	0.4	8.50296e-05	0.000427497	0.198385	0.383	4.36985e-08	3.21877e-07	0.2222	0.2821	143	0	327	31	FAAP20	LUAD
1:231133014-231135368	0.4	0.571429	0.00252418	0.00773402	0.393694	0.53193	0.004367	0.00947627	0.1538	0.2007	0	0	417	35	ARV1	LUAD
12:56556116-56556638	0.233333	0.158633	5.60986e-07	5.37365e-06	0.258627	0.188475	2.27744e-05	8.78025e-05	0.2016	0.2245	40	110	398	58	MYL6	LUAD
12:7095931-7096259	0.666667	1	0.000874843	0.0031069	0.547619	0.829857	0.00207131	0.00486168	0.8333	0.746	0	0	308	17	EMG1	LUAD
12:76441499-76442200	0.491228	0.545455	7.23766e-05	0.000376358	0.481819	0.546733	4.48965e-06	2.05435e-05	0.4536	0.4462	230	24	535	59	NAP1L1	LUAD
13:113832291-113832487	0.275862	0.311688	0.0313886	0.058532	0.287847	0.317457	0.011336	0.021761	0.1818	0.2019	97	16	527	59	PCID2	LUAD
13:115037957-115038038	0.211268	0.279158	1.21982e-07	1.50004e-06	0.219916	0.292993	7.38293e-11	9.98349e-10	0.2131	0.2376	215	24	533	58	CDC16	LUAD
1:32681150-32681273	0	0.333333	0.0092116	0.0214388	0.232947	0.345432	0.0236998	0.0425188	0.2857	0.3088	73	0	303	16	TMEM234	LUAD
1:36319304-36320277	0.0606061	0.151923	3.61772e-06	2.72077e-05	0.0750671	0.176796	6.94157e-11	9.52888e-10	0.125	0.1583	132	0	325	19	AGO4	LUAD
1:36320424-36321302	0.0769231	0.194335	3.11635e-10	6.67693e-09	0.0906848	0.215471	1.47343e-16	6.35682e-15	0.1212	0.1635	125	0	403	24	AGO4	LUAD
14:102810727-102814615	0.666667	0.47619	2.8714e-05	0.000163311	0.602618	0.434108	3.84392e-05	0.000136572	0.5714	0.5116	30	0	393	49	CINP	LUAD
1:43141120-43142254	0	0.2	0.0418072	0.0740471	0.21153	0.251823	0.161525	0.212398	0.0714	0.1061	70	0	322	24	PPIH	LUAD
14:55821304-55821781	0.666667	1	0.000352687	0.00142011	0.501648	0.801631	0.000809543	0.0021764	0.6667	0.576	0	0	333	17	FBXO34	LUAD
15:101811851-101812968	0.196078	0.254545	9.93441e-05	0.000475806	0.209049	0.272452	3.42423e-08	2.60702e-07	0.1788	0.2053	184	31	507	57	SELENOS	LUAD
15:31229463-31233768	0.72	0.836786	2.07019e-14	2.35484e-12	0.694365	0.820889	5.8783e-10	6.57498e-09	0.7179	0.7142	285	12	540	59	FAN1	LUAD
1:53547861-53550184	0.888889	0.945559	1.78255e-13	1.08141e-11	0.88277	0.932103	2.17556e-09	2.166e-08	0.8226	0.8174	223	8	536	59	PODN	LUAD
15:77771664-77775311	0.776471	0.871381	3.15503e-10	6.67693e-09	0.765144	0.841285	2.64965e-07	1.7147e-06	0.6964	0.6842	201	12	536	59	HMG20A	LUAD
15:81241240-81244299	0.5	0.222222	1.82566e-05	0.000108585	0.527404	0.315005	3.06897e-05	0.000114423	0.2857	0.3402	0	0	336	43	MESDC2	LUAD
16:11023417-11027700	0.222222	0.300943	0.0127793	0.0285028	0.260487	0.354473	0.00143885	0.00358131	0.1081	0.1551	123	0	410	43	DEXI	LUAD
16:11023417-11035425	0.940299	0.959675	0.042311	0.0747631	0.938338	0.926328	0.038634	0.0632954	0.8773	0.8594	106	22	538	59	DEXI	LUAD
16:11035307-11035425	0.291667	0.4	0.0277402	0.0533691	0.309039	0.389832	0.0438276	0.0701552	0.0435	0.0964	76	0	349	31	DEXI	LUAD
1:62147023-62149088	0.930435	0.940299	0.00616598	0.0157172	0.925243	0.926185	0.408524	0.435439	0.7407	0.7281	195	0	540	59	TM2D1	LUAD
16:3535062-3535466	0.777143	0.86849	5.68316e-14	4.30973e-12	0.76683	0.845747	3.24631e-10	3.77072e-09	0.7719	0.7593	163	15	538	59	NAA60	LUAD
16:3535084-3535466	0.6	0.712912	1.502e-09	2.90813e-08	0.572997	0.682454	9.19722e-09	8.08998e-08	0.3568	0.3715	282	8	530	59	NAA60	LUAD
17:15881228-15881357	0.606897	0.657619	0.00109541	0.0037616	0.610596	0.64948	0.0024126	0.00557606	0.4915	0.5061	133	12	537	59	ZSWIM7	LUAD
17:17715099-17715286	0	0.166667	1.08249e-06	9.62578e-06	0.0889993	0.183848	2.61944e-08	2.04587e-07	0.069	0.1029	192	0	359	27	SREBF1	LUAD
17:30807650-30807770	0.951724	0.957265	0.0241666	0.0481217	0.946519	0.95288	0.042781	0.0688448	0.8947	0.8849	135	0	540	59	PSMD11	LUAD
17:37704084-37707290	1	0.941176	0.000164058	0.000739074	0.956964	0.88988	1.10723e-06	5.95915e-06	0.9697	0.9518	0	90	499	55	CDK12	LUAD
17:53037989-53038595	0.973262	0.979269	0.000431872	0.00168521	0.96396	0.968156	0.154911	0.206093	0.875	0.8612	89	10	540	59	TOM1L1	LUAD
17:53037989-53038598	0.296703	0.444444	0.00696081	0.0173737	0.343032	0.439651	0.0117642	0.0223686	0.1176	0.1514	97	0	443	39	TOM1L1	LUAD
17:5403271-5405056	0.333333	0.259467	0.0374936	0.0678313	0.313268	0.272881	0.0829866	0.123054	0.3137	0.327	59	0	329	46	NLRP1	LUAD
17:61666600-61671564	0.321429	0.265535	0.000330894	0.00134426	0.334372	0.28062	0.000322853	0.000931544	0.2787	0.2989	31	38	496	59	DCAF7	LUAD
17:73747819-73754114	0	0.359033	2.63321e-12	1.33124e-10	0.0905163	0.358009	5.46853e-17	2.75249e-15	0.0455	0.0778	231	0	386	14	GALK1	LUAD
17:7919873-7923445	0.348485	0.489796	0.00455719	0.0123792	0.335628	0.446655	0.00280927	0.00639662	0.25	0.3073	64	0	392	41	GUCY2D	LUAD
17:80901926-80904754	0.941176	0.965517	0.00302564	0.00914727	0.926785	0.935824	0.201108	0.250624	0.88	0.8621	0	23	534	59	B3GNTL1	LUAD
18:21740034-21741479	0.666667	0.810811	0.016386	0.0351681	0.518899	0.735621	0.00420273	0.00917697	0.2667	0.3149	0	0	452	20	CABYR	LUAD
18:673077-674160	0.459459	0.294615	1.35247e-06	1.16109e-05	0.4508	0.324251	2.9908e-06	1.41867e-05	0.6829	0.6488	3	173	483	58	ENOSF1	LUAD
19:1611369-1611702	0.448276	0.494621	0.000254618	0.00109293	0.440235	0.495191	0.000110964	0.000355241	0.3262	0.3411	137	3	540	59	TCF3	LUAD
19:16742536-16757906	0.161616	0.122449	0.00202685	0.00646637	0.163962	0.137089	0.00535718	0.0111834	0.1781	0.2082	15	132	328	46	SMIM7:CTC-429P9.4	LUAD
19:20236976-20237560	1	0.901613	0.000875148	0.0031069	0.873871	0.756113	0.00166625	0.00403642	0.9091	0.8411	0	97	360	47	ZNF90	LUAD
19:3538755-3542773	0.333333	0.470588	8.75585e-06	5.73225e-05	0.345769	0.465109	2.94062e-05	0.000110548	0.2703	0.2892	118	0	511	51	MFSD12	LUAD
19:3610970-3611901	0.222222	0.277503	0.00601925	0.0153863	0.231483	0.282011	0.0064483	0.0130405	0.1212	0.1516	129	34	471	49	CACTIN	LUAD
19:42231273-42233129	0	0.277778	9.36569e-05	0.000455764	0.19064	0.275569	0.0386122	0.0632954	0	0.1641	11	0	401	17	CEACAM5	LUAD
19:47223596-47223792	0.950739	0.961538	0.00664354	0.0166546	0.947685	0.949931	0.302564	0.348314	0.8993	0.8938	136	11	536	59	STRN4	LUAD
19:58054612-58057824	0.666667	0.4	0.00855606	0.0201716	0.545927	0.403545	0.0288183	0.0503071	0.4444	0.4288	0	0	330	24	ZNF550	LUAD
19:7535202-7535422	0.375	0.433608	0.000140591	0.000646149	0.364806	0.432433	3.2561e-05	0.000119712	0.2727	0.2912	138	16	526	58	ARHGEF18	LUAD
20:1546144-1546798	0.984127	1	4.75519e-06	3.35444e-05	0.977913	0.964868	0.0270078	0.0476052	0.9412	0.9209	0	25	448	59	SIRPB1	LUAD
21:34805110-34811520	0.610169	0.543338	0.0145821	0.0319752	0.591281	0.52445	0.00105634	0.00273441	0.8	0.7867	20	141	524	59	TMEM50B	LUAD
21:44263392-44270150	0.571429	0.685714	0.0426402	0.0751989	0.606808	0.647533	0.102161	0.145302	0.4286	0.4275	64	28	515	56	WDR4	LUAD
22:22118530-22123483	0.954545	0.962746	0.0032642	0.00978413	0.944987	0.946795	0.345301	0.385252	0.8092	0.7961	157	6	540	59	MAPK1	LUAD
22:26847788-26848714	0	0.107625	0.000212138	0.000937114	0.0767878	0.127847	0.000126592	0.000401022	0.0865	0.1052	111	0	281	22	HPS4	LUAD
22:30772010-30773499	0.828571	1	1.00127e-05	6.37173e-05	0.776737	0.918641	0.000358057	0.00101699	0.8	0.7601	0	15	495	45	RNF215	LUAD
22:38694005-38694099	0.526316	0.545455	0.046736	0.0805488	0.492832	0.53044	0.0512143	0.0795886	0.2625	0.2763	106	19	522	58	CSNK1E	LUAD
2:25040711-25042222	0.4	0.583333	3.75222e-09	6.82904e-08	0.410204	0.564224	1.13092e-09	1.21978e-08	0.1098	0.1441	212	3	532	58	CENPO	LUAD
2:55515492-55518811	0.413793	0.25	7.76322e-10	1.5699e-08	0.409764	0.262394	8.20981e-11	1.06258e-09	0.3333	0.337	31	177	422	59	CCDC88A	LUAD
2:85875977-85876139	0.0967742	0.177581	3.98188e-11	1.06574e-09	0.111706	0.203285	1.57084e-11	2.45376e-10	0.1224	0.1456	201	22	435	27	USP39	LUAD
3:100075892-100076347	0.4	0.666667	0.00354057	0.0103532	0.402762	0.531321	0.00518728	0.0108789	0.567	0.5126	91	0	386	37	NIT2	LUAD
3:108409751-108412206	0.913793	0.937886	0.0454511	0.0789322	0.912515	0.923505	0.104533	0.148211	0.8302	0.8205	0	8	540	59	DZIP3	LUAD
3:155544609-155545970	0.129032	0.163265	0.00116907	0.00394585	0.128449	0.184172	1.25269e-05	5.13546e-05	0.102	0.1328	139	0	389	35	SLC33A1	LUAD
3:41280846-41281150	0.438272	0.516948	7.92703e-06	5.22724e-05	0.4517	0.51917	4.59539e-09	4.33739e-08	0.3344	0.3473	226	10	539	59	CTNNB1	LUAD
3:41280846-41281309	0.356322	0.442854	1.09254e-07	1.38086e-06	0.36276	0.446264	4.34764e-11	6.25232e-10	0.1808	0.1896	254	1	539	59	CTNNB1	LUAD
3:51434556-51436165	0.173913	0.15	0.0580905	0.0966404	0.197561	0.1806	0.164323	0.214519	0.3729	0.3827	4	97	344	48	DCAF1	LUAD
3:52327209-52327322	0.363636	0.458042	0.000214745	0.000944048	0.330254	0.442164	0.000117249	0.000373682	0.2564	0.2701	129	0	470	48	GLYCTK	LUAD
3:53259626-53259766	0.275862	0.306389	0.0400073	0.0713856	0.27576	0.32407	0.000144161	0.000453507	0.1231	0.1575	177	12	502	58	TKT	LUAD
3:64502798-64507841	0.971429	1	0.00413873	0.0115176	0.955807	0.96003	0.312438	0.355614	0.85	0.8285	0	13	527	59	ADAMTS9	LUAD
4:6710371-6710952	0.352941	0.526316	1.11538e-11	4.61363e-10	0.34722	0.513431	4.19173e-12	7.59541e-11	0.2353	0.258	279	14	525	57	MRFAP1L1	LUAD
4:6710371-6710957	0.938389	0.955485	9.8549e-06	6.31546e-05	0.938259	0.949251	0.000262879	0.000786035	0.8427	0.8151	129	0	540	59	MRFAP1L1	LUAD
4:76835492-76836020	0.933333	0.945455	0.0557605	0.0932758	0.917929	0.924986	0.225698	0.274473	0.7391	0.7237	123	2	539	59	NAAA	LUAD
4:83276155-83276456	0.307692	0.333333	0.0190639	0.0395174	0.290323	0.360791	0.0234696	0.0421894	0.0909	0.1228	67	0	479	38	HNRNPD	LUAD
4:83346037-83346715	0.265306	0.347467	0.0091991	0.0214388	0.327283	0.369457	0.0318154	0.0544892	0.0673	0.0953	73	0	530	59	HNRNPDL	LUAD
4:83346821-83347189	0.538462	0.588562	0.0244379	0.0483446	0.549676	0.585561	0.0459097	0.0729723	0.1703	0.1997	80	1	538	59	HNRNPDL	LUAD
4:905631-905817	0.666667	1	0.00852988	0.0201716	0.492308	0.737598	0.00803617	0.0160017	0.8889	0.8158	0	0	278	14	GAK	LUAD
5:140049276-140050853	0.0952381	0.184977	1.30006e-05	8.04798e-05	0.106004	0.193313	3.68283e-08	2.78054e-07	0.1256	0.1526	53	0	370	29	WDR55	LUAD
5:141318326-141318416	0.131148	0.190476	8.30044e-05	0.00042131	0.137027	0.204018	1.30875e-06	6.81455e-06	0.0654	0.0903	162	0	425	36	KIAA0141	LUAD
5:141318326-141319070	0.171429	0.2137	0.005911	0.0151949	0.183169	0.230544	0.000653416	0.00179938	0.0994	0.1258	150	36	445	46	KIAA0141	LUAD
5:141318326-141319118	0.171429	0.212727	0.00633265	0.016097	0.178435	0.222112	3.48951e-05	0.00012748	0.0529	0.0773	176	16	455	50	KIAA0141	LUAD
5:141318470-141319070	0.113636	0.16046	0.000462759	0.00178437	0.124618	0.174237	5.87019e-07	3.3449e-06	0.0428	0.0668	183	34	382	39	KIAA0141	LUAD
5:40828054-40832543	0.695652	0.742857	0.0192795	0.0398735	0.664741	0.704855	0.0687102	0.104099	0.5672	0.5608	124	26	525	57	RPL37	LUAD
5:71654651-71655430	0	0.117647	0.000797379	0.00290246	0.118401	0.206751	0.00335087	0.00749602	0	0.1252	60	0	274	14	PTCD2	LUAD
5:96107400-96108343	0.4	0.5	0.0320399	0.0595027	0.371942	0.457338	0.0337578	0.0570608	0.1067	0.157	87	0	368	37	CAST	LUAD
6:108986093-109001029	0.96	1	0.0297442	0.0562698	0.919377	0.926832	0.367065	0.404575	0.8657	0.8472	0	32	496	58	FOXO3	LUAD
6:117053532-117062668	0.615385	0.666667	0.00752952	0.0183696	0.54398	0.634745	0.0155597	0.0288874	0.4242	0.4128	114	0	461	48	KPNA5	LUAD
6:13281389-13281660	0.666667	1	0.00181895	0.00582833	0.541488	0.760708	0.00437205	0.00947627	0.5714	0.5048	0	0	297	21	TBC1D7	LUAD
6:160100331-160103505	0.189474	0.244552	0.00027571	0.00116696	0.208462	0.258376	7.01993e-06	3.07249e-05	0.2018	0.2264	86	30	512	57	SOD2	LUAD
6:4061935-4062446	0.133333	0.275186	6.59278e-13	3.74965e-11	0.137708	0.277546	7.30588e-12	1.29787e-10	0.1752	0.1958	226	0	476	36	PRPF4B	LUAD
6:4062534-4062790	0.636364	0.742857	0.00124416	0.00414721	0.587924	0.698861	0.00237428	0.00551563	0.6026	0.6056	64	0	523	52	PRPF4B	LUAD
6:4062868-4063307	0.5	0.592593	0.00226943	0.00707253	0.438128	0.556649	0.00151731	0.00373556	0.4832	0.4869	125	0	507	44	PRPF4B	LUAD
6:4063354-4065034	0.285714	0.4	1.08951e-06	9.62578e-06	0.256104	0.39249	7.323e-06	3.17447e-05	0.3911	0.4004	106	0	484	41	PRPF4B	LUAD
6:41757071-41757268	0.285714	0.375	0.0492445	0.0842341	0.294527	0.361728	0.0468961	0.0740208	0.24	0.263	72	0	385	35	TOMM6	LUAD
6:81053530-81055691	0.634146	0.719649	3.30914e-07	3.50154e-06	0.619294	0.698783	1.11158e-06	5.95915e-06	0.4566	0.4407	240	2	538	59	BCKDHB	LUAD
7:148992275-148994141	0.5	0.4	0.00327324	0.00978413	0.468645	0.36364	0.00754521	0.0150572	0.4655	0.4746	14	0	399	43	ZNF783	LUAD
7:150712212-150712969	0	0.5	1.86336e-10	4.34785e-09	0.0639456	0.465055	3.10937e-16	1.2805e-14	0	0.2213	130	0	321	4	ATG9B	LUAD
7:2419147-2419815	0	0.190476	0.00102696	0.00355405	0.150959	0.235694	0.00443933	0.00955353	0.0328	0.06	61	0	347	21	EIF3B	LUAD
7:2483382-2485588	0.366667	0.5	0.0306474	0.0575034	0.347684	0.44323	0.0336385	0.0569654	0.2	0.2406	73	0	356	29	CHST12	LUAD
7:30197212-30198601	0.227273	0.295207	0.000347952	0.00140727	0.228981	0.307696	1.06973e-06	5.82543e-06	0.1455	0.1696	198	56	462	54	MTURN	LUAD
7:43671382-43671823	0	0.117647	1.1779e-05	7.34173e-05	0.0709597	0.158672	5.68914e-05	0.000197485	0.0909	0.1237	112	0	279	13	COA1	LUAD
7:43673008-43679047	0.111111	0.166667	0.000671406	0.00248548	0.131995	0.185551	0.000105782	0.000342282	0.0615	0.0983	98	0	401	34	COA1	LUAD
7:65821859-65823785	0.666667	0.842105	0.00117075	0.00394585	0.511382	0.73115	0.000870746	0.00232217	0.2222	0.2398	0	0	421	27	TPST1	LUAD
7:72856024-72856510	0.218182	0.26087	0.00658454	0.0165981	0.232333	0.268659	0.00175515	0.00422917	0.1609	0.1766	107	16	516	56	BAZ1B	LUAD
7:80303464-80305699	0.87172	0.9	0.00535005	0.0140709	0.854143	0.861918	0.252537	0.299867	0.7251	0.7154	181	18	529	59	CD36	LUAD
8:143693219-143693468	0.986239	1	0.0119688	0.0271612	0.973893	0.922568	1.55971e-06	7.93875e-06	0.8691	0.8089	0	11	350	59	ARC	LUAD
8:145749194-145749307	0.117647	0.163986	0.00989603	0.0228563	0.137032	0.182103	0.00270283	0.00621513	0.1429	0.1686	105	0	378	37	LRRC14	LUAD
9:132642569-132642657	0.333333	0.526316	7.10202e-10	1.46883e-08	0.326474	0.519556	5.32562e-08	3.79922e-07	0.3871	0.3892	167	0	503	45	USP20	LUAD
9:35659171-35660090	0	0.5	7.42788e-09	1.29988e-07	0.167361	0.453072	1.48062e-08	1.237e-07	0	0.0717	219	0	395	15	ARHGEF39	LUAD
X:128581279-128582278	0.461538	0.56	0.0199777	0.0410377	0.441502	0.520192	0.028197	0.0493175	0.1176	0.1805	81	0	465	46	SMARCA1	LUAD
X:133559361-133559690	0.789474	0.857143	2.7974e-06	2.17576e-05	0.77207	0.834203	6.18797e-05	0.000211558	0.367	0.3624	116	0	536	59	PHF6	LUAD
X:46465806-46466342	0	0.285714	0.0126844	0.0284529	0.219824	0.29963	0.030451	0.0526499	0	0.2041	35	0	349	21	SLC9A7	LUAD
X:46465806-46466358	0	0.285714	8.57085e-05	0.000428542	0.175694	0.295626	0.00968068	0.0188617	0	0.1535	39	0	332	12	SLC9A7	LUAD
X:48780188-48780413	0.181102	0.227619	9.44756e-05	0.000457302	0.187747	0.241651	4.23415e-09	4.081e-08	0.1014	0.1238	209	11	506	57	OTUD5	LUAD
X:50335145-50338697	0.222222	0.117647	9.15753e-05	0.00044803	0.238553	0.182685	0.00355943	0.00790403	0.4086	0.4199	30	232	272	52	SHROOM4	LUAD
X:54842124-54842313	0.864407	0.888277	0.000671898	0.00248548	0.863604	0.875663	0.00861548	0.0170057	0.794	0.7875	234	23	540	59	MAGED2	LUAD
10:104622690-104623486	0.0677966	0.142857	4.5759e-06	3.06493e-05	0.0791511	0.166867	3.35684e-18	1.23457e-16	0.0645	0.092	210	0	314	11	BORCS7:BORCS7-ASMT	LUSC
10:105791352-105791961	0	0.28246	1.1702e-14	4.17092e-13	0.0849856	0.308124	6.2007e-16	1.62034e-14	0	0.0493	271	0	440	16	COL17A1	LUSC
10:11371061-11372418	0.770642	0.8	0.0160328	0.0370387	0.76082	0.766287	0.350953	0.394689	0.4608	0.461	155	15	484	51	CELF2	LUSC
10:121693298-121700097	0.826087	0.888889	0.00450178	0.0130028	0.759705	0.832761	0.0158919	0.0349129	0.5217	0.5304	0	10	483	49	SEC23IP	LUSC
10:121693300-121700097	0.988506	0.99278	0.00144565	0.00490733	0.984873	0.989974	0.0036088	0.0102387	0.9398	0.9325	0	0	504	51	SEC23IP	LUSC
10:131978586-131982131	0	0.222222	0.0232388	0.0503088	0.201898	0.2534	0.102861	0.16501	0	0.1043	21	0	317	23	GLRX3	LUSC
10:13680121-13680700	0.333333	0.5	0.000234008	0.000989576	0.290716	0.474506	1.7125e-05	7.94631e-05	0.375	0.3789	138	0	282	30	RP11-295P9.13	LUSC
10:13696428-13697377	0.666667	0.833333	0.000164437	0.000749351	0.640231	0.764562	0.0025147	0.00745359	0.6522	0.6338	0	36	436	43	RP11-295P9.13	LUSC
10:58117910-58118137	0	0.118525	8.44075e-08	8.09987e-07	0.0809954	0.139899	0.00506488	0.0135564	0	0.0937	27	0	287	13	ZWINT	LUSC
10:58117947-58118137	0.933333	0.949367	0.00665245	0.0178953	0.909995	0.945957	0.0112464	0.026401	0.8	0.7566	0	0	504	51	ZWINT	LUSC
10:96367784-96369609	0	0.285714	0.00226354	0.0073516	0.151323	0.304832	0.0059386	0.015642	0	0.1353	97	0	277	7	HELLS	LUSC
1:101440459-101440774	0.545455	0.619048	0.000962097	0.0034239	0.532918	0.607193	0.00154941	0.00486026	0.3396	0.3545	126	2	502	51	SLC30A7	LUSC
1:110467825-110468684	0.962963	1	2.26582e-05	0.000124247	0.932001	0.915885	0.13693	0.204161	0.7439	0.7182	0	18	439	51	CSF1	LUSC
11:118125949-118127952	0.957447	0.971094	0.00567335	0.0158156	0.955707	0.961049	0.102517	0.164818	0.7867	0.7675	118	1	504	51	MPZL2	LUSC
11:124615626-124615857	0.996255	1	0.0001804	0.000803747	0.990711	0.982658	0.00484415	0.0130713	0.8738	0.8433	0	8	465	51	NRGN	LUSC
11:124615626-124615860	0.997831	1	4.90304e-05	0.000249655	0.995998	0.992983	0.00974275	0.0233685	0.9278	0.9059	0	4	493	51	NRGN	LUSC
1:11722789-11722908	0.236111	0.384615	0.0245878	0.052885	0.289466	0.374337	0.0572677	0.101548	0.1875	0.2136	44	0	334	24	FBXO44	LUSC
1:117644185-117644815	0.0679724	0.116304	0.00184472	0.00619877	0.087533	0.128715	0.00464313	0.0126666	0.0741	0.1056	84	0	283	19	TTF2	LUSC
1:145290512-145290780	0.4	0.571429	0.00606513	0.0165382	0.383092	0.517743	0.00333644	0.00960313	0.25	0.284	128	0	304	34	NOTCH2NL	LUSC
11:47490444-47493742	0.290323	0.73219	5.2985e-28	2.64395e-25	0.311377	0.718065	2.42885e-29	4.01974e-27	0.1258	0.151	482	0	504	50	CELF1	LUSC
11:47493655-47493742	0.481013	0.571429	0.000134157	0.000622737	0.4594	0.557105	1.60928e-05	7.50243e-05	0.2828	0.3028	176	10	494	50	CELF1	LUSC
11:61556708-61557846	0	0.5	0.00335473	0.0103016	0.295552	0.46026	0.00371105	0.0104393	0	0.1	0	0	328	20	TMEM258	LUSC
11:61557463-61557846	0.666667	0.857143	0.000137107	0.000633487	0.611004	0.782114	0.000363193	0.00135583	0.4	0.3856	0	0	485	42	TMEM258	LUSC
11:64035043-64035975	0.195122	0.107143	1.02301e-05	6.07716e-05	0.203179	0.128394	0.00014043	0.000578619	0.1168	0.1362	18	0	259	41	PLCB3	LUSC
11:66433965-66436085	0.166667	0.285714	3.65587e-06	2.48201e-05	0.163363	0.310204	1.27364e-08	1.05351e-07	0.2308	0.2568	127	0	390	34	RBM4B	LUSC
1:166819661-166821821	0.852071	0.923631	1.58898e-16	8.81004e-15	0.844433	0.915484	4.5021e-12	5.80596e-11	0.6984	0.694	298	0	504	51	POGK	LUSC
11:69481178-69482246	0.0454545	0.142857	5.68076e-05	0.00028206	0.0851874	0.168675	1.15011e-06	6.87985e-06	0.0455	0.0791	111	0	311	18	ORAOV1	LUSC
1:169558804-169559384	0.907285	0.956522	0.00109407	0.00383117	0.893723	0.872035	0.0669131	0.11456	0.7222	0.6903	208	20	404	51	SELP	LUSC
1:171671225-171673526	0.230769	0.393303	2.41689e-13	6.34752e-12	0.205595	0.400807	2.73125e-16	7.74895e-15	0.0889	0.1235	288	0	480	39	VAMP4	LUSC
1:1718493-1718760	0.981107	0.991188	2.81954e-18	2.34492e-16	0.97877	0.989901	5.54897e-13	8.10312e-12	0.9228	0.9048	300	0	504	51	GNB1	LUSC
1:1718493-1718764	0.726457	0.820513	8.43303e-10	1.1529e-08	0.715978	0.802482	6.72486e-09	5.90955e-08	0.3478	0.3583	258	1	503	51	GNB1	LUSC
11:8128945-8131798	0.5	0.742857	0.000232809	0.000988693	0.499911	0.639671	0.0016744	0.00522855	0.7273	0.7026	99	0	275	42	RIC3	LUSC
11:8131955-8132205	0.692308	0.909091	3.46002e-11	6.77078e-10	0.639821	0.820715	1.78235e-06	1.00561e-05	0.8	0.7673	177	27	360	48	RIC3	LUSC
11:86650169-86661397	0.205128	0.607692	3.32966e-06	2.30764e-05	0.245913	0.514785	1.09289e-12	1.55034e-11	0.1	0.1462	244	0	314	34	PRSS23	LUSC
11:9302589-9304917	0.123288	0.362771	5.55051e-22	6.1549e-20	0.14333	0.370555	2.2328e-35	1.10859e-32	0.2137	0.2395	214	4	493	37	TMEM41B	LUSC
11:93464966-93465409	0.963855	0.971963	0.019316	0.0432229	0.949975	0.965815	0.0134895	0.0305128	0.8561	0.8477	0	0	504	51	TAF1D	LUSC
11:93465458-93466252	0.897959	0.93895	2.98536e-11	5.95879e-10	0.884088	0.932002	4.95717e-08	3.84568e-07	0.7305	0.7084	222	0	504	51	TAF1D	LUSC
11:93465480-93466252	0	0.166667	1.2093e-12	2.68197e-11	0.045134	0.195881	2.14678e-12	2.88751e-11	0.0136	0.0427	243	0	332	6	TAF1D	LUSC
11:93466288-93466515	0.875	0.915011	0.00207344	0.00685197	0.872359	0.904343	0.00317089	0.00920671	0.67	0.6686	92	0	504	51	TAF1D	LUSC
11:94801347-94801817	0.201342	0.456465	1.29561e-23	2.15503e-21	0.218261	0.458935	8.6264e-27	9.5178e-25	0.2264	0.2499	381	2	504	47	SRSF8	LUSC
1:201297997-201299205	0	0.472222	0.000396494	0.00158916	0.233333	0.53437	0.00727565	0.0182442	0	0.1645	0	0	442	4	PKP1	LUSC
12:107385780-107386564	0.955224	0.964912	0.00224296	0.0073516	0.945473	0.958431	0.0076742	0.0190037	0.7619	0.7058	129	0	504	51	CRY1	LUSC
12:11033656-11034815	0.857143	1	0.00269705	0.00854493	0.816787	0.864026	0.0838391	0.138293	0.7692	0.6784	0	0	397	44	PRH1:PRH1-PRR4	LUSC
12:114260452-114261013	0.597015	0.665017	0.0298373	0.0620368	0.606552	0.64751	0.0299495	0.0600805	0.4835	0.4899	87	9	503	51	RBM19	LUSC
1:2117689-2118276	0.235294	0.571429	5.75432e-06	3.68129e-05	0.268205	0.503759	2.10919e-08	1.67554e-07	0.2222	0.2821	218	0	333	36	FAAP20	LUSC
1:222731611-222731964	0	0.285714	0.0243703	0.0525305	0.211958	0.296951	0.0158112	0.0348126	0.1144	0.1895	83	0	315	22	TAF1A	LUSC
12:2933419-2939999	0.0888889	0.152681	0.00639911	0.0173541	0.111521	0.174819	0.000159797	0.000642423	0.1	0.1324	125	0	303	23	ITFG2	LUSC
1:231133014-231135368	0.444444	0.571429	0.00577284	0.0160036	0.44237	0.555401	0.010281	0.0246	0.1538	0.2007	78	0	411	39	ARV1	LUSC
12:51373842-51375421	0.149254	0.199099	0.00359855	0.01085	0.153818	0.215553	1.36823e-05	6.46979e-05	0.1304	0.1551	166	50	372	33	SLC11A2	LUSC
12:56556116-56556638	0.290909	0.183974	1.98548e-06	1.47873e-05	0.302783	0.219919	6.31282e-06	3.16597e-05	0.2016	0.2245	35	99	384	50	MYL6	LUSC
12:56982803-56982923	0.982659	1	0.00377128	0.0113025	0.978453	0.974088	0.149568	0.218092	0.86	0.8346	0	1	500	51	RBMS2	LUSC
12:58019536-58019780	0.53	0.166667	0.00843719	0.0217018	0.471206	0.283691	0.00239678	0.00712575	0.6667	0.6345	0	0	272	27	SLC26A10	LUSC
12:6955532-6955888	0	0.8	0.00428801	0.0125866	0.365079	0.745753	0.000876277	0.00294964	0.3038	0.3334	0	0	427	8	CDCA3	LUSC
1:27321104-27326337	0.989691	1	0.00216805	0.00714096	0.987086	0.986324	0.367565	0.408269	0.9545	0.9476	0	13	496	51	TRNP1	LUSC
12:76441499-76442172	0.848696	0.864382	0.00647587	0.0175147	0.842271	0.854829	0.0240669	0.0494792	0.6842	0.6797	160	0	504	51	NAP1L1	LUSC
12:76441499-76442200	0.56962	0.658065	4.29837e-08	4.42245e-07	0.553736	0.652149	5.6479e-08	4.24876e-07	0.4536	0.4462	235	1	504	51	NAP1L1	LUSC
12:8930399-8933170	0.653846	0.727273	0.000875585	0.00316607	0.642924	0.710445	0.00212151	0.00642274	0.6054	0.6293	112	29	488	51	RIMKLB	LUSC
12:8930399-8933173	0.422222	0.5	0.0068099	0.0182696	0.385791	0.478664	0.00345034	0.00990229	0.3925	0.4292	89	0	430	43	RIMKLB	LUSC
13:100543692-100544696	0.909091	0.927536	0.0445474	0.0862414	0.886068	0.900824	0.161375	0.228922	0.8235	0.8002	0	13	489	51	CLYBL	LUSC
13:113832291-113832487	0.264151	0.342857	7.2297e-07	5.81874e-06	0.272922	0.348801	5.19005e-08	3.9644e-07	0.1818	0.2019	153	4	502	50	PCID2	LUSC
13:115037957-115038038	0.236559	0.363636	1.51133e-14	5.20107e-13	0.250877	0.378976	1.7027e-15	3.67562e-14	0.2131	0.2376	312	9	504	51	CDC16	LUSC
13:61141785-61147749	0.974359	1	0.0202532	0.0445358	0.968637	0.971064	0.323281	0.372843	0.9138	0.9019	0	10	502	51	TDRD3	LUSC
1:36319304-36320277	0.117647	0.2	0.00019015	0.000839688	0.127843	0.22528	7.24859e-07	4.49866e-06	0.125	0.1583	151	0	359	28	AGO4	LUSC
1:36320424-36321302	0.114286	0.259467	5.46773e-11	1.01052e-09	0.124903	0.273217	2.25686e-17	7.4702e-16	0.1212	0.1635	175	52	424	29	AGO4	LUSC
14:23768751-23769966	0.285714	0.454545	5.81309e-07	4.7553e-06	0.264333	0.447716	1.52544e-07	1.05192e-06	0.4262	0.4432	87	0	448	35	PPP1R3E	LUSC
1:43133112-43142254	0.96875	0.978494	0.00226883	0.0073516	0.966431	0.973523	0.0134503	0.0304934	0.8646	0.8529	136	0	504	51	PPIH	LUSC
1:43141120-43142254	0.1	0.222222	0.00561562	0.0156986	0.198094	0.265083	0.0457527	0.0841341	0.0714	0.1061	100	0	347	25	PPIH	LUSC
14:50712839-50713758	0.4	0.631579	2.22219e-07	2.03463e-06	0.362605	0.595747	4.46572e-06	2.30961e-05	0.2857	0.3122	120	0	470	31	L2HGDH	LUSC
14:55821304-55821781	0.883117	1	7.76535e-05	0.000376205	0.725124	0.899	0.00375694	0.0105385	0.6667	0.576	0	0	386	31	FBXO34	LUSC
14:65215020-65215762	0	0.285714	1.02491e-06	8.054e-06	0.136314	0.295884	6.22276e-05	0.000268661	0.2857	0.2942	57	0	322	14	PLEKHG3	LUSC
15:101811851-101812968	0.166667	0.269613	2.15895e-10	3.36662e-09	0.188348	0.295121	2.12927e-12	2.88751e-11	0.1788	0.2053	201	11	489	45	SELENOS	LUSC
15:31229463-31233768	0.685714	0.887743	4.45436e-25	1.48182e-22	0.682068	0.874899	4.64987e-18	1.64904e-16	0.7179	0.7142	389	4	504	51	FAN1	LUSC
1:53377694-53379566	0.372093	0.5	8.38427e-05	0.000404227	0.364109	0.501443	2.06595e-05	9.41048e-05	0.1912	0.2288	144	29	469	45	ECHDC2	LUSC
1:53547861-53550184	0.899048	0.96162	5.16923e-19	4.6899e-17	0.892712	0.95464	2.75899e-15	5.70766e-14	0.8226	0.8174	338	4	498	51	PODN	LUSC
15:40568307-40569316	0.08	0.140845	5.89618e-05	0.000289871	0.116369	0.166207	0.0168277	0.0364845	0	0.0829	26	0	334	20	PAK6	LUSC
15:65033200-65033371	0.961538	1	5.96855e-08	6.01679e-07	0.951965	0.958652	0.235441	0.300892	0.8837	0.8646	0	15	453	51	RBPMS2	LUSC
15:73853390-73854236	0.997033	0.997807	0.0197684	0.0437447	0.995882	0.997038	0.021148	0.0442105	0.9517	0.9366	0	0	504	51	NPTN	LUSC
15:76228652-76235912	0.142857	0.6	0.0147583	0.0344131	0.34051	0.493961	0.0173631	0.0372692	0	0.1579	42	0	276	16	NRG4	LUSC
15:77771664-77775311	0.793651	0.909091	3.77267e-16	1.88256e-14	0.77617	0.891069	5.80862e-10	6.0083e-09	0.6964	0.6842	337	3	503	51	HMG20A	LUSC
15:81601875-81602111	0	0.2	6.17434e-10	8.67886e-09	0.0170505	0.269506	2.75803e-57	2.73872e-54	0.0667	0.1012	230	0	278	3	STARD5	LUSC
15:99500706-99501191	0.0571429	0.174457	9.43022e-12	1.9607e-10	0.0731582	0.192881	6.40825e-16	1.63164e-14	0.0667	0.1018	224	0	379	16	IGF1R	LUSC
16:11023417-11027700	0.222222	0.4	0.0028206	0.00888	0.270553	0.408645	1.4519e-05	6.80064e-05	0.1081	0.1551	180	0	358	44	DEXI	LUSC
16:11023417-11035425	0.948357	0.983516	4.54902e-14	1.33527e-12	0.93606	0.969428	7.03389e-07	4.42067e-06	0.8773	0.8594	297	5	504	51	DEXI	LUSC
16:11027862-11035425	0.461538	0.666667	0.00773815	0.0204303	0.471271	0.560252	0.00664609	0.0170092	0.1176	0.1724	157	0	390	49	DEXI	LUSC
16:19090222-19090308	0.0526316	0.120308	3.48764e-09	4.24471e-08	0.0487504	0.141181	4.13737e-22	2.73894e-20	0.0935	0.145	52	0	280	7	COQ7	LUSC
16:20747681-20748181	0.321429	0.420841	0.000103023	0.000484983	0.333475	0.414386	7.28255e-06	3.61578e-05	0.3611	0.3901	58	41	492	50	THUMPD1	LUSC
1:62147023-62149088	0.935282	0.961051	1.96428e-06	1.47395e-05	0.931859	0.95261	5.63539e-05	0.000245436	0.7407	0.7281	202	0	504	51	TM2D1	LUSC
16:22096597-22096964	0.666667	0.966667	0.00713247	0.0190326	0.555997	0.706217	0.0144326	0.0323512	0.5584	0.5094	0	0	277	30	C16orf52	LUSC
16:23534739-23534831	0.115942	0.228571	1.53677e-09	1.99181e-08	0.124454	0.239645	2.15182e-12	2.88751e-11	0.1905	0.2328	42	0	416	29	EARS2	LUSC
16:3535062-3535466	0.795775	0.888889	4.52801e-12	9.82381e-11	0.795347	0.873169	2.11484e-09	2.00004e-08	0.7719	0.7593	208	4	504	51	NAA60	LUSC
16:3535084-3535466	0.605263	0.774533	8.96957e-13	2.08178e-11	0.605575	0.753489	5.26048e-12	6.61223e-11	0.3568	0.3715	281	2	502	51	NAA60	LUSC
16:4854150-4854522	0.210191	0.273082	2.30122e-06	1.68869e-05	0.215801	0.284529	2.35012e-10	2.48263e-09	0.2275	0.2627	92	50	490	51	GLYR1	LUSC
16:84360562-84362931	0.979592	1	1.27463e-05	7.35309e-05	0.954568	0.926944	0.0316459	0.0627337	0.8341	0.8185	0	29	296	51	WFDC1	LUSC
17:15881228-15881357	0.6	0.763035	3.75866e-18	2.88549e-16	0.613983	0.751885	9.54091e-18	3.26694e-16	0.4915	0.5061	330	0	504	51	ZSWIM7	LUSC
17:16695368-16699356	0.928571	1	0.0302967	0.0626006	0.80423	0.895069	0.031422	0.0625292	0.9091	0.8724	0	14	307	37	RP11-219A15.1	LUSC
17:17715099-17715286	0.0714286	0.244188	6.53135e-11	1.12384e-09	0.10806	0.261072	4.2162e-13	6.34346e-12	0.069	0.1029	221	0	418	24	SREBF1	LUSC
17:30807650-30807770	0.953125	0.973545	6.21325e-11	1.08786e-09	0.952009	0.96953	6.50453e-09	5.76696e-08	0.8947	0.8849	227	0	504	51	PSMD11	LUSC
17:5286864-5286888	0.76	0.782609	0.0308992	0.0637135	0.756454	0.777444	0.037191	0.0714456	0.5101	0.5285	75	1	503	51	NUP88	LUSC
17:53037989-53038595	0.973822	0.98094	0.00357399	0.0108086	0.969625	0.9759	0.0186852	0.0396461	0.875	0.8612	116	0	504	51	TOM1L1	LUSC
17:61666600-61671564	0.28866	0.383781	3.90963e-05	0.000203219	0.310391	0.391927	3.75248e-07	2.43544e-06	0.2787	0.2989	98	3	498	51	DCAF7	LUSC
17:73747819-73754114	0	0.5	1.66596e-14	5.54211e-13	0.126089	0.481937	7.33636e-19	2.914e-17	0.0455	0.0778	307	0	415	17	GALK1	LUSC
17:74730645-74731142	0.104839	0.291475	1.6769e-23	2.39078e-21	0.116116	0.299872	1.04251e-31	2.07043e-29	0.2294	0.2528	132	0	490	28	SRSF2	LUSC
17:76415757-76420141	0.781818	0.838097	0.00543334	0.0153177	0.774307	0.804142	0.0300682	0.0601969	0.4539	0.4644	129	3	504	51	PGS1	LUSC
17:76793985-76794481	0.848485	0.866667	0.0243244	0.0525305	0.811084	0.846903	0.0411065	0.0770165	0.4615	0.4737	0	4	501	51	USP36	LUSC
17:77914494-77914657	0.102564	0.153846	0.036038	0.0720761	0.12943	0.173547	0.0222528	0.0460354	0.1538	0.189	44	0	295	26	TBC1D16	LUSC
17:80901926-80904754	0.938776	0.966667	3.7768e-05	0.000197343	0.927775	0.957125	0.000429625	0.00158007	0.88	0.8621	0	5	504	51	B3GNTL1	LUSC
1:78412262-78413137	0.0606061	0.137147	0.0439014	0.0852405	0.129578	0.164402	0.0713459	0.121105	0.0541	0.0887	56	0	302	22	FUBP1	LUSC
18:34825161-34833729	0.916084	1	0.00271095	0.0085618	0.764902	0.85502	0.0492237	0.0895222	0	0.3539	0	0	260	38	CELF4	LUSC
18:673077-674160	0.481203	0.227424	8.53581e-17	5.01102e-15	0.471718	0.245515	8.70742e-14	1.44108e-12	0.6829	0.6488	0	307	428	51	ENOSF1	LUSC
19:11560244-11561460	0.905871	0.935695	4.9158e-06	3.26995e-05	0.903113	0.923302	0.00026594	0.00103155	0.8418	0.8285	129	4	504	51	PRKCSH	LUSC
19:1609599-1611702	0.0710059	0.106973	3.31403e-06	2.30764e-05	0.0719083	0.123561	9.4799e-11	1.03223e-09	0.0496	0.0782	171	0	271	12	TCF3	LUSC
19:1611369-1611702	0.434211	0.615747	1.02949e-23	2.05486e-21	0.434788	0.612758	1.61339e-26	1.45645e-24	0.3262	0.3411	417	0	504	51	TCF3	LUSC
19:16757612-16757906	0.109091	0.224054	9.79074e-18	6.10697e-16	0.12571	0.235121	8.16139e-20	3.85917e-18	0.1021	0.1295	301	1	485	32	SMIM7:CTC-429P9.4	LUSC
19:16757612-16757930	0.0728745	0.139738	9.00802e-14	2.49722e-12	0.0799088	0.14914	3.07533e-18	1.17454e-16	0.0602	0.0834	273	8	370	11	SMIM7:CTC-429P9.4	LUSC
19:19101959-19104456	0.369231	0.423886	0.0256703	0.0546247	0.39467	0.430016	0.0252592	0.0517162	0.1441	0.1597	115	2	498	51	SUGP2	LUSC
19:3538755-3542773	0.333333	0.543034	2.15963e-11	4.39858e-10	0.337127	0.535845	2.78381e-11	3.17739e-10	0.2703	0.2892	246	6	498	49	MFSD12	LUSC
19:3610970-3611901	0.228571	0.380952	2.18183e-09	2.75628e-08	0.254189	0.383274	4.16551e-09	3.76032e-08	0.1212	0.1516	185	4	495	47	CACTIN	LUSC
19:41247345-41247598	0.185185	0.255319	0.00547501	0.0153485	0.207824	0.270791	0.000185061	0.000738015	0.2353	0.266	96	72	429	44	C19orf54	LUSC
19:42231273-42233129	0.142857	0.24037	0.0195084	0.0434293	0.185381	0.254342	0.0213074	0.0444502	0	0.1641	33	0	270	25	CEACAM5	LUSC
19:47223596-47223792	0.950495	0.970874	7.22287e-06	4.44964e-05	0.948877	0.966683	0.000142595	0.000582705	0.8993	0.8938	119	0	503	51	STRN4	LUSC
19:7535202-7535422	0.363636	0.448881	0.000416516	0.00165611	0.376786	0.44116	0.000126296	0.000531407	0.2727	0.2912	167	16	494	51	ARHGEF18	LUSC
19:8373769-8376295	0.230769	0.368859	4.90363e-09	5.82598e-08	0.231253	0.375751	4.2117e-12	5.50292e-11	0.3478	0.361	55	29	475	46	CTD-2550O8.5:NDUFA7	LUSC
20:1546144-1546798	0.983051	1	1.70078e-09	2.17612e-08	0.980019	0.966202	0.0381732	0.0726168	0.9412	0.9209	0	15	394	51	SIRPB1	LUSC
20:32868457-32868832	0.0612245	0.124949	5.9466e-18	4.23907e-16	0.062005	0.141791	4.26851e-29	6.05519e-27	0.0588	0.079	318	3	344	9	AHCY	LUSC
20:33856827-33859807	0.857143	1	3.75559e-09	4.51575e-08	0.834857	0.925685	0.000507297	0.00181858	0.8	0.7704	0	13	449	50	RP4-614O4.11	LUSC
20:418243-419193	0.280702	0.380131	2.42604e-05	0.000131891	0.303092	0.383338	1.73647e-06	9.85325e-06	0.1471	0.1656	140	7	494	49	TBC1D20	LUSC
20:57601525-57605357	0	0.5	2.57383e-09	3.17122e-08	0.0861427	0.468538	1.38778e-26	1.37807e-24	0.0426	0.1211	247	0	265	14	ATP5E	LUSC
20:60754413-60755224	0	0.190476	4.3261e-10	6.25718e-09	0.0795034	0.218709	2.79654e-09	2.59529e-08	0.0667	0.094	232	0	362	15	SS18L1	LUSC
21:37408259-37408382	0.857143	0.894737	0.0011677	0.00405887	0.838479	0.874486	0.00818921	0.0200571	0.7059	0.6909	118	9	503	51	SETD4	LUSC
21:44263392-44270150	0.636364	0.791182	7.98324e-10	1.10657e-08	0.626556	0.767851	3.67569e-08	2.87399e-07	0.4286	0.4275	236	3	501	51	WDR4	LUSC
21:44473758-44473971	0.0333333	0.126316	3.99047e-10	5.8566e-09	0.0500529	0.148185	1.22676e-15	2.83296e-14	0.0727	0.0942	215	0	298	12	CBS:CBSL	LUSC
2:14789578-14789662	0	0.117647	0.000434248	0.00170622	0.09928	0.146821	0.0464412	0.0852423	0.08	0.1292	65	0	270	15	AC011897.1	LUSC
2:160797079-160798256	0.5	0.391813	0.00606263	0.0165382	0.496934	0.373713	0.00862769	0.0209469	0.4444	0.4139	0	0	354	38	PLA2R1	LUSC
2:161131276-161132140	0.988235	0.990783	0.0251514	0.0537959	0.985316	0.987249	0.136425	0.203714	0.876	0.8674	145	0	504	51	RBMS1	LUSC
2:173460752-173462340	0.0689655	0.192154	3.67337e-08	3.85898e-07	0.0978038	0.200214	1.29434e-08	1.05351e-07	0.1538	0.1787	41	0	377	22	PDK1	LUSC
2:190612058-190615275	0.923077	0.972973	0.0100298	0.024838	0.896205	0.945392	0.0166301	0.0362142	0.7273	0.6711	0	0	502	50	OSGEPL1	LUSC
2:190612808-190615275	0	0.666667	0.000199471	0.000865531	0.366855	0.630554	0.000272079	0.00105126	0.2667	0.2983	0	0	327	18	OSGEPL1	LUSC
2:208462208-208463803	0.0952381	0.153846	0.00626241	0.0170297	0.12906	0.170879	0.0110059	0.0259594	0.1277	0.163	63	0	337	24	CREB1	LUSC
22:22118530-22123483	0.950192	0.973702	1.02264e-06	8.054e-06	0.94523	0.962236	0.000736217	0.00250364	0.8092	0.7961	187	0	504	51	MAPK1	LUSC
22:30772010-30773499	0.881944	1	7.53164e-07	6.01326e-06	0.80444	0.947185	0.00026232	0.0010215	0.8	0.7601	0	6	479	45	RNF215	LUSC
22:37576908-37578191	0.285714	0.207259	0.0371575	0.0735778	0.282768	0.237883	0.0510616	0.0921895	0.2736	0.2977	21	0	423	42	C1QTNF6	LUSC
22:38212733-38212935	0.2	0.326136	4.22113e-08	4.38822e-07	0.187099	0.324137	7.45903e-08	5.48653e-07	0.1491	0.1814	159	0	462	36	GCAT	LUSC
2:242027818-242031052	0.926316	0.864865	5.1808e-07	4.27309e-06	0.91536	0.788377	3.77965e-21	2.20776e-19	0.8758	0.8677	59	179	490	51	SNED1	LUSC
2:25040711-25042222	0.413793	0.645161	3.5302e-15	1.46798e-13	0.404073	0.619282	1.73227e-13	2.68773e-12	0.1098	0.1441	300	0	504	50	CENPO	LUSC
22:51017089-51017464	0.0842105	0.242834	4.50075e-11	8.63798e-10	0.0987992	0.264472	1.01761e-15	2.40592e-14	0.2074	0.2264	162	0	391	24	CHKB-CPT1B	LUSC
2:37428870-37429005	0.828829	0.88012	0.000587799	0.00221367	0.830882	0.859932	0.00478707	0.0129879	0.6257	0.6222	111	2	504	51	CEBPZOS	LUSC
2:55515492-55518811	0.424242	0.25	2.67653e-08	2.84168e-07	0.402852	0.267593	7.42257e-09	6.35397e-08	0.3333	0.337	37	164	405	51	CCDC88A	LUSC
2:85875977-85876139	0.145985	0.257709	3.39378e-15	1.46798e-13	0.142008	0.277308	3.47764e-20	1.9185e-18	0.1224	0.1456	299	5	485	35	USP39	LUSC
2:99812220-99813616	0.12	0.277054	3.07668e-10	4.65232e-09	0.128267	0.280229	1.87513e-16	5.64244e-15	0.1122	0.1475	209	0	416	30	MRPL30:RP11-111H13.1	LUSC
3:100075892-100076347	0.539394	0.4	0.0412837	0.0809453	0.483715	0.395605	0.0316511	0.0627337	0.567	0.5126	52	0	293	40	NIT2	LUSC
3:10320719-10320904	0.851064	0.87956	0.0265091	0.056084	0.845676	0.861362	0.103916	0.166434	0.5909	0.5909	93	3	502	51	TATDN2	LUSC
3:108409751-108412206	0.91954	0.947368	6.22508e-05	0.000304541	0.911277	0.940522	0.00035838	0.00134291	0.8302	0.8205	122	2	504	51	DZIP3	LUSC
3:148749151-148749987	0.454545	0.562803	7.9419e-08	7.77061e-07	0.452378	0.551218	5.12243e-08	3.94308e-07	0.3529	0.3683	137	4	500	51	HLTF	LUSC
3:155544609-155545970	0.117647	0.335852	3.3134e-23	4.13347e-21	0.129514	0.354794	3.61384e-34	1.19618e-31	0.102	0.1328	385	1	491	29	SLC33A1	LUSC
3:185194373-185194830	0.828571	1	0.00444442	0.012894	0.736813	0.87718	0.020488	0.042921	0.8889	0.7962	0	20	354	23	TMEM41A	LUSC
3:41280846-41281150	0.475524	0.713754	1.56264e-24	3.89878e-22	0.472105	0.704296	1.31266e-22	9.3105e-21	0.3344	0.3473	426	0	504	51	CTNNB1	LUSC
3:41280846-41281309	0.381775	0.493014	6.70324e-09	7.77887e-08	0.388933	0.491489	8.93744e-11	9.86097e-10	0.1808	0.1896	199	0	504	51	CTNNB1	LUSC
3:51434556-51436165	0.2	0.158312	0.0299763	0.0621962	0.204617	0.17492	0.0579935	0.102048	0.3729	0.3827	0	100	329	39	DCAF1	LUSC
3:52327209-52327322	0.4	0.5	0.00993235	0.0247194	0.393305	0.465649	0.00752802	0.0187351	0.2564	0.2701	171	71	425	49	GLYCTK	LUSC
3:53259626-53259766	0.310559	0.551586	2.93488e-15	1.33137e-13	0.319582	0.54295	1.90792e-19	8.61165e-18	0.1231	0.1575	326	2	496	50	TKT	LUSC
3:64502798-64507841	0.967742	1	1.65784e-08	1.7984e-07	0.956174	0.975595	0.0129507	0.0296923	0.85	0.8285	0	5	487	51	ADAMTS9	LUSC
3:9987396-9987768	0.177124	0.285714	0.00914694	0.0230521	0.196427	0.306932	0.000447744	0.00164063	0.1538	0.196	115	0	317	29	PRRT3	LUSC
4:20729021-20754187	0.237647	0.328829	0.0198991	0.0439365	0.243002	0.318882	0.00517922	0.0138252	0.2222	0.2556	97	0	382	36	PACRGL	LUSC
4:6710371-6710952	0.352941	0.597872	4.97794e-13	1.27384e-11	0.372646	0.577761	9.75777e-15	1.8999e-13	0.2353	0.258	302	9	493	51	MRFAP1L1	LUSC
4:6710371-6710957	0.929178	0.959674	6.08268e-11	1.08786e-09	0.926473	0.954052	1.13901e-08	9.59991e-08	0.8427	0.8151	276	0	504	51	MRFAP1L1	LUSC
4:76467763-76469537	0.296703	0.4	0.036432	0.072573	0.325202	0.424923	0.0364498	0.0702809	0.1026	0.1691	72	0	294	25	THAP6	LUSC
4:76504389-76507019	0.893617	1	1.89424e-05	0.000105025	0.858861	0.828395	0.0997833	0.161114	0.6667	0.5898	205	0	311	51	CDKL2	LUSC
4:76835492-76836020	0.935484	0.961538	0.00033045	0.00134977	0.922505	0.937061	0.0434844	0.0805597	0.7391	0.7237	204	3	502	51	NAAA	LUSC
4:83276155-83276456	0.310606	0.432445	0.0202598	0.0445358	0.370198	0.430654	0.037536	0.0718175	0.0909	0.1228	96	30	466	47	HNRNPD	LUSC
4:83346037-83346715	0.311594	0.456993	9.88967e-09	1.10898e-07	0.330827	0.470328	2.08537e-08	1.66998e-07	0.0673	0.0953	238	0	503	50	HNRNPDL	LUSC
4:83346821-83347189	0.564706	0.690904	2.30172e-07	2.08829e-06	0.557755	0.680392	1.52722e-06	8.76606e-06	0.1703	0.1997	145	0	504	51	HNRNPDL	LUSC
5:130726802-130727610	0.764045	0.8	0.046327	0.0885715	0.751653	0.771915	0.10968	0.17426	0.459	0.4647	132	2	501	51	CDC42SE2	LUSC
5:140049276-140050853	0.125	0.222222	5.49657e-05	0.000275657	0.124058	0.222137	6.05411e-09	5.41597e-08	0.1256	0.1526	82	0	353	31	WDR55	LUSC
5:141318326-141318416	0.142857	0.186534	0.000923319	0.00332661	0.143835	0.210712	2.15981e-07	1.45898e-06	0.0654	0.0903	170	46	388	35	KIAA0141	LUSC
5:141318470-141319070	0.116505	0.16	0.00226035	0.0073516	0.133946	0.183078	0.000116895	0.000493942	0.0428	0.0668	178	38	366	35	KIAA0141	LUSC
5:145442298-145458022	0.692308	0.760563	0.0227783	0.0494189	0.611108	0.705996	0.0196133	0.0414383	0.4444	0.4288	75	0	454	43	SH3RF2	LUSC
5:40828054-40832543	0.714286	0.857143	1.01825e-07	9.58695e-07	0.713002	0.809467	3.16515e-06	1.72692e-05	0.5672	0.5608	219	7	500	51	RPL37	LUSC
5:71654651-71655430	0	0.222222	0.000585665	0.00221367	0.139421	0.245624	0.000186798	0.000741961	0	0.1252	106	0	326	22	PTCD2	LUSC
5:72201273-72204535	0.982759	0.989011	0.00415859	0.0122789	0.980426	0.985767	0.0154679	0.0342086	0.9057	0.8948	0	0	504	51	TNPO1	LUSC
5:78612134-78617428	0.962963	0.979592	0.000448006	0.00175337	0.945637	0.968194	0.00620928	0.0161545	0.9091	0.8853	0	3	504	51	JMY	LUSC
5:868920-869152	0	0.317895	1.22932e-09	1.65792e-08	0.0196078	0.329202	2.88736e-32	7.16787e-30	0	0.0898	223	0	276	2	BRD9	LUSC
5:96107400-96108343	0.408333	0.571429	0.0323298	0.0660102	0.450289	0.534487	0.0380519	0.072525	0.1067	0.157	84	0	370	43	CAST	LUSC
6:10770438-10829239	0.888889	0.933333	0.0452451	0.0868359	0.722639	0.807894	0.0666956	0.11456	0.6667	0.6132	0	0	394	37	TMEM14B	LUSC
6:108986093-109001029	0.965517	1	0.000498829	0.0019074	0.937519	0.955903	0.081891	0.135756	0.8657	0.8472	0	10	498	51	FOXO3	LUSC
6:117053532-117062668	0.645161	0.695652	0.0426603	0.0831542	0.629547	0.656101	0.208476	0.275655	0.4242	0.4128	119	0	429	50	KPNA5	LUSC
6:13281389-13281660	0.69697	1	1.80885e-05	0.00010199	0.632962	0.843773	0.000668465	0.00232093	0.5714	0.5048	0	0	341	33	TBC1D7	LUSC
6:133044194-133044872	0.93242	1	0.0011713	0.00405887	0.916999	0.88934	0.0674075	0.115208	0.6897	0.6828	0	22	350	50	VNN3	LUSC
6:138734292-138736334	0.2	0.12	0.000101224	0.000478777	0.212957	0.146358	0.00071797	0.00245843	0.2373	0.2561	17	134	280	41	HEBP2	LUSC
6:160100331-160103505	0.197487	0.327578	6.93602e-14	1.97776e-12	0.217303	0.355137	2.02745e-16	5.92134e-15	0.2018	0.2264	214	0	504	49	SOD2	LUSC
6:19838874-19839440	0.980645	1	0.00140953	0.00480105	0.973746	0.978597	0.153315	0.221282	0.8493	0.8368	0	0	497	51	ID4	LUSC
6:26159719-26171202	0	0.666667	0.00229011	0.00739653	0.289855	0.591899	0.0022914	0.00687421	0	0.1353	0	0	271	7	HIST1H2BD	LUSC
6:26227397-26227539	0.5	0.727273	0.0524173	0.0987028	0.470635	0.630473	0.0271565	0.0552591	0.6667	0.6093	0	0	325	19	HIST1H3E	LUSC
6:32714192-32714358	0.996708	1	0.0447626	0.0862414	0.942006	0.941975	0.499338	0.499338	0.8481	0.741	0	10	424	50	HLA-DQA2	LUSC
6:4061935-4062446	0.166667	0.266667	3.27949e-05	0.000173612	0.197583	0.274337	0.000128663	0.000536818	0.1752	0.1958	170	25	441	39	PRPF4B	LUSC
6:4062534-4062790	0.666667	0.781929	4.57889e-07	3.84011e-06	0.624905	0.758239	4.13208e-05	0.000183998	0.6026	0.6056	166	9	495	48	PRPF4B	LUSC
6:4062868-4063307	0.583333	0.681818	0.000112223	0.000525816	0.567814	0.671275	0.00072689	0.00248042	0.4832	0.4869	94	16	496	48	PRPF4B	LUSC
6:4063354-4065034	0.34375	0.443699	0.000933531	0.00335131	0.340399	0.428985	0.000986072	0.00324228	0.3911	0.4004	103	27	473	45	PRPF4B	LUSC
6:41757071-41757268	0.363636	0.5	0.00508458	0.0144159	0.373657	0.472637	0.00486757	0.0130989	0.24	0.263	113	0	407	42	TOMM6	LUSC
6:41757071-41757305	0.172043	0.224509	1.25794e-05	7.29897e-05	0.180512	0.237834	4.66512e-07	2.95061e-06	0.2051	0.2272	70	20	480	45	TOMM6	LUSC
6:42854209-42854897	0.37037	0.450296	2.18808e-06	1.61756e-05	0.373068	0.463556	1.33823e-07	9.35821e-07	0.3125	0.3345	202	7	503	51	RPL7L1	LUSC
6:486404-486633	0.0952381	0.12766	0.00869068	0.0221258	0.105371	0.146221	0.000909382	0.00304046	0.0775	0.103	101	0	301	23	EXOC2	LUSC
6:49522871-49528246	0	0.571429	0.00301867	0.00947368	0.284946	0.48407	0.00492154	0.0132083	0.3333	0.3507	0	0	277	12	C6orf141	LUSC
6:81053530-81055691	0.680851	0.767072	7.15673e-06	4.43628e-05	0.653074	0.744811	2.16475e-05	9.81549e-05	0.4566	0.4407	172	0	504	51	BCKDHB	LUSC
7:150710497-150710817	0.583333	1	1.54947e-10	2.49414e-09	0.50377	0.909744	7.51124e-07	4.63271e-06	0.25	0.318	0	0	411	24	ATG9B	LUSC
7:150712212-150712969	0	0.701351	5.26023e-12	1.11696e-10	0.142917	0.606878	1.0014e-13	1.60385e-12	0	0.2213	209	0	353	10	ATG9B	LUSC
7:2419147-2419913	0.813514	0.836731	0.00015589	0.00071366	0.808132	0.837186	0.000149784	0.00060957	0.6316	0.6398	125	0	504	51	EIF3B	LUSC
7:2419147-2419918	0.344828	0.416126	2.57252e-06	1.84703e-05	0.34754	0.422075	7.61497e-08	5.56005e-07	0.2222	0.2423	167	1	504	51	EIF3B	LUSC
7:2419147-2420049	0.120879	0.173067	1.12436e-10	1.83953e-09	0.121214	0.180411	2.66549e-14	4.81242e-13	0.0791	0.1032	299	3	438	32	EIF3B	LUSC
7:26230081-26232114	0.461538	0.619353	1.53919e-06	1.17261e-05	0.460459	0.602027	1.32541e-06	7.78774e-06	0.0662	0.0909	161	0	503	51	HNRNPA2B1	LUSC
7:26231959-26232114	0.977812	0.98587	2.43166e-05	0.000131891	0.97258	0.983084	0.000156422	0.000631411	0.7856	0.7791	104	0	504	51	HNRNPA2B1	LUSC
7:30197212-30198601	0.2	0.4	1.10097e-10	1.83127e-09	0.217051	0.388444	7.59845e-16	1.88632e-14	0.1455	0.1696	299	52	446	48	MTURN	LUSC
7:30429964-30430344	0.480769	0.666667	0.0143815	0.0338507	0.40847	0.570503	0.0133983	0.030445	0.4	0.3926	0	0	349	20	GS1-114I9.3	LUSC
7:43671382-43671823	0	0.142857	0.000123422	0.000575584	0.0900213	0.162541	0.00327684	0.00945903	0.0909	0.1237	110	0	292	14	COA1	LUSC
7:43673008-43679047	0.140845	0.206897	0.000459956	0.00179311	0.164459	0.225634	2.06022e-05	9.41048e-05	0.0615	0.0983	129	0	431	39	COA1	LUSC
7:44808714-44809053	0.0740741	0.135364	0.000166737	0.000752779	0.0823949	0.147577	1.43381e-06	8.37513e-06	0.0909	0.1209	134	0	313	21	ZMIZ2	LUSC
7:65821859-65823785	0.75	0.888889	0.000833808	0.00303701	0.645288	0.823122	0.000566273	0.0020011	0.2222	0.2398	0	0	478	40	TPST1	LUSC
7:72856024-72856510	0.2	0.309017	8.5804e-13	2.03887e-11	0.209621	0.315866	5.6529e-16	1.51712e-14	0.1609	0.1766	286	3	498	51	BAZ1B	LUSC
7:80303464-80305699	0.891821	0.9375	3.37811e-06	2.32507e-05	0.860189	0.909041	0.00144427	0.00459665	0.7251	0.7154	205	10	498	51	CD36	LUSC
8:127565749-127568509	0.156522	0.285714	2.42773e-10	3.72749e-09	0.17098	0.304782	3.49187e-14	6.19184e-13	0.1905	0.2228	123	21	464	39	FAM84B	LUSC
8:143693219-143693468	0.974684	1	3.54496e-07	3.02382e-06	0.941315	0.924952	0.243202	0.308823	0.8691	0.8089	0	15	330	50	ARC	LUSC
8:144333511-144335057	0	0.363636	0.025173	0.0537959	0.263932	0.364217	0.0169084	0.0365797	0	0.2192	74	0	299	23	ZFP41:RP13-582O9.6	LUSC
8:145748718-145749019	0.375	0.590909	2.25547e-14	7.26115e-13	0.379101	0.580309	1.7792e-12	2.48838e-11	0.5	0.5117	156	4	501	46	LRRC14	LUSC
8:145749194-145749307	0.166667	0.230769	0.000179577	0.000803667	0.170574	0.252933	9.60047e-06	4.5833e-05	0.1429	0.1686	168	0	420	38	LRRC14	LUSC
8:145749490-145749644	0.222222	0.411765	1.85898e-10	2.94485e-09	0.233896	0.40951	6.44062e-13	9.26889e-12	0.3827	0.4078	133	19	473	43	LRRC14	LUSC
8:20083331-20083949	0.8	0.571429	1.5632e-05	8.96595e-05	0.74042	0.496219	3.49034e-06	1.86339e-05	0.6207	0.6164	0	123	282	40	ATP6V1B2	LUSC
8:21960697-21961454	0.047619	0.127783	8.06448e-13	1.96301e-11	0.0585783	0.146239	8.4536e-17	2.62326e-15	0.1183	0.1456	101	0	318	9	FAM160B2	LUSC
8:30416474-30419460	0.590414	0.8	0.00269607	0.00854493	0.553052	0.632531	0.0339774	0.0660265	0.1875	0.2232	156	0	274	46	RBPMS	LUSC
8:30416474-30423773	0.980843	0.987421	0.000656427	0.00244446	0.974135	0.979943	0.040821	0.0766262	0.9272	0.9192	181	6	504	51	RBPMS	LUSC
8:30423878-30428153	0.974619	0.981132	0.0179457	0.0407041	0.969583	0.971108	0.334776	0.381668	0.8564	0.838	176	1	504	51	RBPMS	LUSC
8:49637194-49637274	0.666667	0.8	0.0154916	0.0358716	0.646524	0.674424	0.244448	0.309219	0.5385	0.5148	0	0	292	43	EFCAB1	LUSC
8:56981090-56982261	0.181818	0.285714	0.00346559	0.0105447	0.172901	0.316137	5.7364e-06	2.8915e-05	0	0.1218	127	0	255	28	RPS20	LUSC
8:61102545-61121308	0.923077	1	0.000331357	0.00134977	0.915552	0.910425	0.359404	0.401449	0.875	0.8096	0	16	394	51	CA8	LUSC
8:75149271-75149442	0.615385	0.708497	0.00318843	0.00988584	0.601924	0.667086	0.0238834	0.0492039	0.2762	0.303	125	0	444	49	JPH1	LUSC
9:130824106-130825652	0.666667	0.72	0.0148927	0.0346454	0.670941	0.70701	0.0332685	0.064903	0.5833	0.5856	88	8	501	51	NAIF1	LUSC
9:132642569-132642657	0.416667	0.571429	2.60909e-07	2.34583e-06	0.4066	0.559369	1.15971e-06	6.89576e-06	0.3871	0.3892	133	22	480	49	USP20	LUSC
9:132642569-132642745	0.813953	0.85	0.0152804	0.0354648	0.822015	0.84042	0.0245607	0.05039	0.7816	0.7794	117	15	503	51	USP20	LUSC
9:15460312-15461628	0.782609	0.867363	8.34963e-08	8.09022e-07	0.777962	0.85161	5.37111e-06	2.76348e-05	0.7209	0.7132	189	7	504	51	SNAPC3	LUSC
9:35659171-35660090	0	0.733333	2.25704e-16	1.18554e-14	0.116746	0.632037	3.36022e-19	1.45074e-17	0	0.0717	382	0	404	11	ARHGEF39	LUSC
X:100787000-100788070	0.727273	0.849624	0.018536	0.0416643	0.647543	0.712772	0.110359	0.175058	0.6875	0.6791	0	0	278	39	ARMCX4	LUSC
X:122735190-122744768	0.948718	0.96	0.0129269	0.0308637	0.942365	0.952605	0.0310853	0.0619834	0.8101	0.7948	93	0	504	51	THOC2	LUSC
X:128581279-128582278	0.545455	0.64	0.00868088	0.0221258	0.497225	0.572543	0.0171107	0.0369367	0.1176	0.1805	94	0	424	46	SMARCA1	LUSC
X:133559361-133559690	0.78125	0.899083	7.30161e-15	2.69889e-13	0.755407	0.879306	7.11355e-10	7.28223e-09	0.367	0.3624	308	0	502	51	PHF6	LUSC
X:46465806-46466342	0.266667	0.4	0.000964043	0.0034239	0.269991	0.387283	0.00484217	0.0130713	0	0.2041	57	0	411	27	SLC9A7	LUSC
X:46465806-46466358	0	0.333333	2.79485e-07	2.46837e-06	0.152694	0.333869	6.5911e-06	3.28892e-05	0	0.1535	76	0	386	17	SLC9A7	LUSC
X:48780188-48780413	0.193548	0.24227	0.000223272	0.000952244	0.205018	0.257345	3.56577e-07	2.32948e-06	0.1014	0.1238	173	8	479	51	OTUD5	LUSC
X:54842124-54842313	0.852823	0.913507	5.70806e-15	2.19102e-13	0.853633	0.90861	1.19664e-13	1.88613e-12	0.794	0.7875	301	0	504	51	MAGED2	LUSC
10:51027113-51027323	0.153846	0.107464	0.026086	0.0440732	0.163829	0.125998	0.0282258	0.0427756	0.16	0.1671	21	0	262	31	PARG	PRAD
11:118964972-118965169	0.229559	0.176868	2.74517e-06	1.55402e-05	0.238373	0.186313	3.71659e-05	0.000112648	0.1866	0.1913	19	62	461	52	H2AFX	PRAD
1:156260152-156261193	0.0850872	0.136691	0.000804182	0.0021525	0.121377	0.145969	0.105864	0.13517	0.0696	0.0777	72	0	340	23	GLMP	PRAD
1:156260898-156261193	0.590414	0.818182	4.03967e-15	4.95499e-13	0.600128	0.791894	1.49024e-10	1.51974e-09	0.4633	0.4705	231	3	502	52	GLMP	PRAD
11:66433965-66436085	0.4	0.315789	0.0426452	0.067188	0.381259	0.340466	0.0867512	0.11446	0.3875	0.4012	60	70	433	46	RBM4B	PRAD
11:76369079-76370626	0.217067	0.151899	0.000903818	0.00238676	0.219557	0.177281	0.00640163	0.0113536	0.1536	0.1577	53	124	357	45	LRRC32	PRAD
11:86650169-86661397	0.521222	0.224747	1.63177e-09	2.29613e-08	0.489244	0.260603	4.87252e-08	2.66491e-07	0.3693	0.3716	13	0	331	47	PRSS23	PRAD
11:868672-869213	0.240385	0.125	0.000562494	0.00158302	0.260507	0.155276	0.000981428	0.00210245	0.2857	0.3004	11	0	296	38	CHID1	PRAD
12:114255992-114261013	0.666667	0.5	0.00338599	0.00749483	0.571536	0.469809	0.00787836	0.0136754	0.7108	0.6747	21	66	430	46	RBM19	PRAD
1:231135548-231135883	0.5	0.25	0.000176067	0.000589882	0.446801	0.277701	0.000443008	0.00102774	0.2638	0.2955	17	0	275	37	ARV1	PRAD
1:245010009-245012089	0.348485	0.285714	0.063502	0.0948395	0.365296	0.294036	0.067162	0.091576	0.3385	0.3384	28	0	311	33	HNRNPU	PRAD
12:56146625-56151166	0.661818	0.487805	5.25013e-19	5.17138e-16	0.660792	0.485711	3.6932e-23	6.02607e-21	0.6015	0.6059	8	274	505	52	SARNP	PRAD
12:57923113-57923393	0.12766	0.107784	0.0312938	0.0518056	0.14477	0.124848	0.0771672	0.103347	0.2605	0.2596	14	25	274	32	MBD6	PRAD
12:76441499-76442172	0.87224	0.885655	0.0407511	0.0646663	0.876308	0.884889	0.0829737	0.110069	0.746	0.7463	90	6	505	52	NAP1L1	PRAD
12:76441499-76442200	0.584433	0.638596	0.0142297	0.0261011	0.617776	0.650567	0.0247547	0.0379856	0.5235	0.5228	98	10	504	52	NAP1L1	PRAD
14:102810727-102814615	0.732057	0.533333	1.60927e-07	1.21933e-06	0.681197	0.508818	4.29234e-06	1.65441e-05	0.6667	0.6406	16	128	445	49	CINP	PRAD
14:75482566-75483710	0.279221	0.181818	0.0127569	0.0236777	0.274819	0.205413	0.0135437	0.0221357	0.3156	0.3177	21	0	344	38	MLH3	PRAD
1:48226953-48230961	0.714286	0.5	0.000177264	0.000589882	0.666509	0.468362	6.81314e-05	0.000187889	0.5565	0.5598	0	132	294	42	TRABD2B	PRAD
15:81601875-81602111	0.526316	0.285714	0.00137273	0.00339733	0.47997	0.327608	0.00229913	0.00463137	0.3425	0.3527	29	0	270	38	STARD5	PRAD
16:20747681-20748181	0.423909	0.372381	0.000865801	0.00229251	0.432354	0.38305	0.00297126	0.00580611	0.4722	0.4841	17	103	489	52	THUMPD1	PRAD
16:23534739-23534831	0.367532	0.194444	3.28443e-13	1.54055e-11	0.352406	0.210495	1.79689e-10	1.74174e-09	0.3101	0.3244	11	224	441	51	EARS2	PRAD
16:3535084-3535466	0.680207	0.727273	0.051779	0.0791961	0.677905	0.714536	0.0520918	0.07359	0.3479	0.3547	65	2	501	52	NAA60	PRAD
16:4854150-4854522	0.261032	0.190083	2.32295e-10	3.945e-09	0.272364	0.205507	2.65908e-09	1.91415e-08	0.2369	0.2507	22	210	476	52	GLYR1	PRAD
16:56504527-56518672	0.173798	0.121951	6.65787e-06	3.31212e-05	0.191375	0.13501	5.83682e-05	0.000165152	0.1567	0.1555	15	181	298	45	BBS2	PRAD
17:19674381-19679621	0.727347	0.830769	8.03759e-07	5.04269e-06	0.714951	0.809394	1.36776e-05	4.66563e-05	0.567	0.553	146	3	503	52	ULK2	PRAD
17:53029474-53031021	0.4	0.181818	0.00283243	0.0064582	0.415361	0.263664	0.00419513	0.00774911	0.2559	0.2638	24	0	254	30	COX11	PRAD
17:5403271-5405056	0.369318	0.25	0.0326926	0.05376	0.35682	0.282316	0.0496613	0.0702579	0.2915	0.292	43	0	263	33	NLRP1	PRAD
17:74730645-74731142	0.208387	0.182495	0.0178072	0.0319986	0.226566	0.201191	0.0393906	0.057131	0.2898	0.2992	16	112	442	49	SRSF2	PRAD
1:89649556-89650919	0.25	0.177778	0.0175953	0.0318007	0.247033	0.209325	0.0852654	0.112804	0.1825	0.2031	55	0	269	37	GBP4	PRAD
19:16742536-16757906	0.206941	0.117647	7.29593e-12	2.05328e-10	0.211532	0.128797	2.28495e-09	1.69467e-08	0.1552	0.1675	10	112	305	48	SMIM7:CTC-429P9.4	PRAD
19:36234107-36234196	0.333333	0.25	0.0483748	0.0748025	0.371918	0.29372	0.0549129	0.077241	0.3581	0.372	37	0	275	35	U2AF1L4:AD000671.6	PRAD
19:41247345-41247598	0.228758	0.206897	0.0578778	0.0875724	0.254819	0.217587	0.0635142	0.0873944	0.2638	0.2783	17	0	402	43	C19orf54	PRAD
19:44735058-44738907	0.5	0.25	0.00160229	0.00388733	0.409248	0.28817	0.00387696	0.00727116	0.3723	0.3616	32	0	295	37	ZNF235	PRAD
19:58372842-58373161	0.3875	0.26087	0.000245755	0.000770918	0.373823	0.262549	0.000829732	0.00181532	0.4814	0.4707	19	0	358	42	ZNF587	PRAD
19:8373769-8376295	0.237901	0.133333	6.27858e-10	9.51446e-09	0.244957	0.154017	4.31682e-08	2.38767e-07	0.322	0.3386	3	228	344	49	CTD-2550O8.5:NDUFA7	PRAD
2:105883646-105883673	0.727273	0.523077	0.00198143	0.00470292	0.615677	0.494188	0.00409349	0.00760442	0.5263	0.4559	39	120	414	47	TGFBRAP1	PRAD
21:30245062-30248633	0.27619	0.2	0.00134703	0.00335349	0.306123	0.218306	0.00255084	0.00506546	0.2697	0.2685	15	0	359	43	N6AMT1	PRAD
21:34805110-34811520	0.695652	0.542373	2.51978e-05	0.000106523	0.661709	0.544577	3.24366e-05	0.000100811	0.8897	0.8747	14	123	504	52	TMEM50B	PRAD
22:37576908-37578191	0.444444	0.352941	0.00150838	0.00368673	0.460314	0.362542	0.0016784	0.00344477	0.3571	0.3423	35	91	431	50	C1QTNF6	PRAD
2:242027818-242031052	0.849774	0.733333	3.15823e-09	3.79373e-08	0.824622	0.704857	1.6397e-10	1.62148e-09	0.793	0.7728	14	125	502	52	SNED1	PRAD
2:25040711-25042222	0.439693	0.545455	0.00811479	0.0161476	0.445488	0.523429	0.00990794	0.0168401	0.063	0.0784	76	10	480	51	CENPO	PRAD
22:51017089-51017464	0.143519	0.242424	1.43147e-05	6.40908e-05	0.153026	0.247589	3.52873e-06	1.38185e-05	0.2035	0.2101	136	0	394	30	CHKB-CPT1B	PRAD
3:3190918-3192223	0.0910973	0.151515	0.000386568	0.00114345	0.103907	0.164554	0.000123328	0.000323278	0.1392	0.1618	70	0	323	25	TRNT1	PRAD
3:51434556-51436165	0.1875	0.133333	0.0146589	0.0268383	0.195984	0.161128	0.0290954	0.0436878	0.2457	0.2619	8	67	333	37	DCAF1	PRAD
3:9987396-9987768	0.222222	0.138733	0.0012802	0.00320865	0.238108	0.163524	0.00240373	0.00482223	0.2	0.1991	10	0	317	39	PRRT3	PRAD
4:17627469-17629628	0	0.117647	0.00972271	0.0188521	0.0995134	0.160174	0.00367361	0.0069699	0.0769	0.0921	98	0	268	19	MED28	PRAD
6:138734292-138736334	0.284589	0.2	0.000558781	0.00157707	0.288036	0.228872	0.00385675	0.00724714	0.3349	0.3226	26	70	433	46	HEBP2	PRAD
6:26227397-26227539	0.756669	0.588235	2.03485e-09	2.67243e-08	0.741332	0.588398	3.22125e-07	1.54588e-06	0.5904	0.5952	0	61	497	51	HIST1H3E	PRAD
6:4061935-4062446	0.295845	0.243243	0.00956542	0.0186204	0.298347	0.253452	0.0198364	0.0314237	0.2463	0.2568	23	79	454	48	PRPF4B	PRAD
6:4063354-4065034	0.48913	0.38529	8.78149e-05	0.000321553	0.506368	0.391981	0.000584185	0.00131174	0.3897	0.393	12	102	482	49	PRPF4B	PRAD
7:148992275-148994141	0.55364	0.416667	0.00438656	0.00939295	0.492062	0.419606	0.040328	0.0583177	0.4206	0.4279	18	0	466	43	ZNF783	PRAD
7:150712212-150712969	0	0.571429	0.00774518	0.0155061	0.276286	0.488066	0.0106642	0.0180004	0	0.1978	0	0	278	8	ATG9B	PRAD
7:150712802-150712969	1	0.769231	0.00192102	0.00459273	0.810534	0.643947	0.00519035	0.00937737	0.8	0.7028	0	0	293	30	ATG9B	PRAD
7:30442797-30443217	0.470588	0.333333	0.0636201	0.0948395	0.439075	0.336263	0.0681424	0.0926507	0.3704	0.3595	0	0	273	23	GS1-114I9.3	PRAD
7:44105117-44105584	0	0.285714	0.000102819	0.000368277	0.157821	0.30941	4.31242e-05	0.000128324	0.25	0.2588	144	0	315	18	DBNL	PRAD
7:44105677-44108145	0.571429	0.666667	0.00296994	0.00667897	0.501098	0.62172	0.00298279	0.00581704	0.4878	0.4734	58	0	482	44	DBNL	PRAD
8:127565749-127568509	0.276364	0.149254	3.3253e-07	2.2905e-06	0.249988	0.164823	7.3177e-06	2.67315e-05	0.1554	0.1851	19	51	365	44	FAM84B	PRAD
8:146102047-146105749	0.666667	0.5	0.00600174	0.0123935	0.551047	0.414191	0.00539296	0.00972321	0.6	0.5528	47	0	280	36	ZNF250	PRAD
X:46465806-46466358	0.186147	0.212406	0.0469895	0.0728892	0.185431	0.233962	0.0261006	0.0398014	0	0.1471	45	0	383	33	SLC9A7	PRAD
10:11371061-11372418	0.691538	0.525063	1.78612e-05	0.000106313	0.661586	0.514151	1.97694e-06	8.74383e-06	0.5833	0.5547	38	49	392	35	CELF2	STAD
10:114185352-114188139	0.727273	0.5	0.00856487	0.0178386	0.602057	0.439779	0.019369	0.0382804	0.6667	0.5277	0	0	231	22	ZDHHC6	STAD
10:131977685-131978376	0.533333	0.47902	0.0102738	0.0207333	0.525789	0.476481	0.0107494	0.0231596	0.6154	0.5959	8	65	416	37	GLRX3	STAD
10:96084862-96087724	0.969072	0.910891	4.31294e-08	7.60439e-07	0.954857	0.876918	8.73779e-09	5.44891e-08	0.9195	0.9031	0	77	415	37	PLCE1	STAD
1:104094415-104095895	0.8	0.666667	0.00646426	0.0142782	0.705079	0.607922	0.0520489	0.0896348	0.7647	0.7496	0	50	362	28	RNPC3	STAD
11:112106758-112108175	1	0.941176	0.00865797	0.0179778	0.900823	0.843163	0.119584	0.176044	1	0.9712	0	95	352	28	PTS	STAD
11:112108230-112113641	0	0.333333	0.0447189	0.0733157	0.266436	0.372483	0.101469	0.155524	0.25	0.3114	41	0	217	9	PTS	STAD
11:118964972-118965169	0.143573	0.104202	6.83624e-05	0.000325612	0.150135	0.11184	0.000306045	0.000917223	0.1951	0.2031	0	58	224	29	H2AFX	STAD
1:145290512-145290780	0.372636	0.236701	0.000271645	0.00104599	0.396531	0.251049	0.00113814	0.00308837	0.4	0.3805	2	0	331	29	NOTCH2NL	STAD
1:145296572-145298154	0.954545	0.727273	0.0210568	0.0386875	0.751201	0.581982	0.0385731	0.069156	0.9286	0.7399	0	0	243	15	RP11-458D21.5	STAD
11:47490444-47493742	0.464	0.589237	0.00232344	0.00621026	0.446803	0.568926	0.0041079	0.00972719	0.32	0.3203	78	1	412	32	CELF1	STAD
1:156260898-156261193	0.545455	0.307692	0.000159215	0.000675153	0.506108	0.327345	0.000795329	0.00222426	0.4248	0.4168	3	0	316	30	GLMP	STAD
1:171671225-171673526	0.125	0.163394	0.00967368	0.0196405	0.122908	0.171103	0.00431814	0.0101532	0.0952	0.1069	83	0	294	20	VAMP4	STAD
1:174212318-174213435	1	0.8	0.0459457	0.075082	0.776679	0.658269	0.109259	0.164215	0.8831	0.7059	0	0	267	13	RABGAP1L	STAD
11:75115913-75132770	0.938053	0.666667	2.30779e-11	1.93277e-09	0.871919	0.605891	3.39475e-11	3.66487e-10	0.7692	0.7324	0	130	374	36	RPS3	STAD
11:76369079-76370626	0.15942	0.108108	2.42869e-05	0.000137126	0.17528	0.113413	0.00247511	0.00616628	0.1571	0.16	5	23	236	29	LRRC32	STAD
11:93463614-93463842	0.810409	0.716932	4.75049e-07	5.61676e-06	0.80036	0.704307	1.95068e-07	1.01476e-06	0.7177	0.7043	6	33	416	37	TAF1D	STAD
11:93465480-93466252	0.0789474	0.126783	0.00162217	0.00463148	0.110397	0.149223	0.0540944	0.0922085	0.0556	0.0746	78	0	259	16	TAF1D	STAD
1:205566991-205567582	0	0.222222	0.0112193	0.0225057	0.201646	0.294478	0.104339	0.158816	0	0.0952	0	0	219	8	ELK4	STAD
12:100635624-100636263	1	0.75	0.00277735	0.00728784	0.884921	0.607431	0.00172216	0.00443345	1	0.7911	0	0	211	13	DEPDC4	STAD
12:100642757-100645953	1	0.857143	0.00321754	0.00820718	0.865556	0.685056	0.00298723	0.00736046	1	0.8225	0	0	240	23	DEPDC4	STAD
12:11033656-11034815	1	0.727273	0.00330968	0.00833642	0.774576	0.643053	0.0277538	0.0519866	0.8	0.7038	0	0	317	25	PRH1:PRH1-PRR4	STAD
12:114260452-114261013	0.490566	0.433648	0.01576	0.0301094	0.469116	0.431937	0.10917	0.164215	0.5333	0.5383	2	18	413	35	RBM19	STAD
1:2117689-2118276	0.444444	0.241902	0.00597901	0.0135948	0.490122	0.286447	0.00431486	0.0101532	0.5	0.4266	4	0	282	22	FAAP20	STAD
12:122089551-122090633	1	0.933333	0.0597927	0.0944837	0.817876	0.796691	0.368989	0.406657	1	0.8354	0	0	322	27	MORN3	STAD
12:132599091-132604964	1	0.875	0.00787431	0.0167308	0.857302	0.833743	0.319622	0.369276	0.9474	0.9218	0	27	393	28	EP400NL	STAD
12:132606526-132609738	0.916084	0.857143	0.0195454	0.0365115	0.832488	0.829814	0.476168	0.483879	0.8956	0.884	0	14	408	32	EP400NL	STAD
1:231135548-231135883	0.4	0.1875	0.000827373	0.00263971	0.372905	0.221111	0.00199448	0.0050695	0.2353	0.2616	14	0	257	26	ARV1	STAD
1:245008647-245009905	0.836137	0.822212	0.0487973	0.0787179	0.813287	0.779885	0.159192	0.219244	0.9412	0.927	0	59	412	35	HNRNPU	STAD
12:56146625-56151166	0.269663	0.228513	0.00593416	0.0135234	0.275338	0.237018	0.0181782	0.0362121	0.6118	0.6007	0	79	406	34	SARNP	STAD
12:6955532-6955888	0.422222	0.705882	0.00798491	0.0168632	0.410317	0.617564	0.0121386	0.0257456	0.2426	0.3124	0	0	333	13	CDCA3	STAD
1:27871833-27873771	0.888889	0.666667	0.00185505	0.00521868	0.754406	0.586159	0.00379871	0.00910241	0.6667	0.5851	0	0	314	29	AHDC1	STAD
13:113532618-113536126	0	0.11736	3.63517e-06	2.87665e-05	0.0737943	0.151623	0.00251335	0.00624605	0	0.0151	50	0	224	7	ATP11A	STAD
13:113832323-113832487	0.245283	0.205426	0.000924088	0.00291131	0.244371	0.204609	0.0121548	0.0257456	0.2684	0.2634	9	48	394	33	PCID2	STAD
13:114205131-114205743	0.966667	0.8	0.0213717	0.0390518	0.776537	0.60552	0.0137709	0.0287455	0.8571	0.7579	0	0	210	21	TMCO3	STAD
1:32680818-32681273	0.5	0.352941	0.0211473	0.0387828	0.474093	0.371151	0.0327022	0.0600238	0.4	0.3936	9	0	354	29	TMEM234	STAD
1:32681883-32681984	0.163265	0.117663	0.0253208	0.0448809	0.175715	0.133999	0.0261003	0.0495363	0.4375	0.4368	0	42	242	27	TMEM234	STAD
13:45602139-45603373	0.784161	0.703203	0.00626041	0.0140127	0.713129	0.659419	0.101617	0.155524	0.75	0.7056	20	29	409	35	GPALPP1	STAD
1:35642073-35642919	0.833333	0.743243	0.00165016	0.00468478	0.790974	0.718421	0.00324555	0.00787085	0.7748	0.7666	7	58	413	37	SFPQ	STAD
1:35642076-35642919	0.92437	0.875817	8.19452e-05	0.000383046	0.901931	0.857528	0.00124331	0.00332875	0.896	0.8854	9	81	415	37	SFPQ	STAD
1:35642076-35643589	0	0.117647	0.0126998	0.0249772	0.145337	0.171436	0.270886	0.328126	0.08	0.1119	25	0	228	13	SFPQ	STAD
13:61141785-61147749	0.962963	0.896874	2.77024e-05	0.000152972	0.942469	0.87327	8.86284e-08	4.75845e-07	0.9231	0.9123	0	123	415	35	TDRD3	STAD
1:36320424-36321302	0.09375	0.181818	0.000424296	0.00153388	0.11592	0.199926	6.51713e-05	0.000222558	0.1772	0.188	63	0	301	17	AGO4	STAD
13:79893015-79893669	0.588235	0.498869	1.09499e-05	7.14788e-05	0.606769	0.49048	9.74741e-06	3.88349e-05	0.5946	0.5838	11	88	413	37	RBM26	STAD
14:35575691-35579775	0	0.181818	4.13884e-05	0.000214409	0.0859244	0.252542	0.000100846	0.000330879	0	0.2951	0	0	229	5	FAM177A1	STAD
14:92511303-92514239	0.857143	0.666667	0.00392254	0.00961501	0.730194	0.546419	0.00758567	0.0169245	0.8	0.7036	0	0	257	22	ATXN3	STAD
14:92511303-92515946	0.930288	0.777778	0.00295161	0.00764529	0.773429	0.64304	0.0259676	0.0493778	0.8571	0.7673	0	0	306	27	ATXN3	STAD
15:30933821-30936841	1	0.857143	0.018827	0.0353667	0.818182	0.760141	0.323521	0.369948	1	0.7565	0	0	313	9	ARHGAP11B	STAD
1:53547861-53550184	0.893471	0.941486	1.22055e-06	1.26459e-05	0.887954	0.92874	0.000401726	0.00117248	0.8339	0.823	110	4	415	37	PODN	STAD
15:65527162-65540454	1	0.666667	0.0124233	0.0245293	0.729167	0.580763	0.025406	0.0485859	1	0.7787	0	0	268	24	PARP16	STAD
15:77771664-77775311	0.782609	0.820783	0.0103451	0.0208352	0.751016	0.797917	0.0273839	0.0514859	0.7059	0.6953	93	12	413	37	HMG20A	STAD
15:81241240-81244299	0.857143	0.285714	1.21606e-10	6.1107e-09	0.759072	0.35656	1.8653e-09	1.31884e-08	1	0.8641	0	257	318	31	MESDC2	STAD
15:89054818-89055581	0.828571	0.666667	0.0397264	0.0662107	0.721128	0.623222	0.0794137	0.127366	0.9091	0.8648	0	62	322	23	DET1	STAD
15:90838459-90838547	1	0.8	0.00840871	0.0175691	0.806098	0.672301	0.0418826	0.0741625	1	0.6083	0	0	263	20	RP11-697E2.12	STAD
16:11023417-11027700	0.5	0.25	0.00028641	0.00109445	0.455132	0.307483	0.000589909	0.00168258	0.3333	0.3346	25	0	315	34	DEXI	STAD
16:11023417-11035425	0.978723	0.924906	7.96355e-09	1.90556e-07	0.966138	0.883714	9.09146e-22	1.82557e-19	0.9686	0.952	16	165	416	37	DEXI	STAD
16:134595-136666	0.519231	0.407495	1.94362e-06	1.74405e-05	0.524117	0.40496	1.5636e-05	5.96901e-05	0.6415	0.6318	1	89	414	37	NPRL3	STAD
16:29982900-29983362	0.280702	0.360883	0.0291347	0.0504834	0.30919	0.365927	0.0879749	0.137581	0.1935	0.1979	32	0	383	29	TMEM219	STAD
16:3535084-3535466	0.571429	0.620044	0.00905465	0.0185335	0.509689	0.608024	0.00472096	0.0110229	0.4186	0.4076	89	6	416	37	NAA60	STAD
16:58192258-58197957	0.790036	0.726361	0.00359019	0.00888471	0.759906	0.716611	0.0335734	0.0610647	0.9179	0.9136	2	86	416	37	CSNK2A2	STAD
16:88727046-88727155	0.935223	0.615385	0.000406684	0.00148086	0.752679	0.521094	0.000718087	0.00201385	0.6667	0.6467	0	0	248	26	MVD	STAD
16:89979054-89979639	0.923077	0.8	0.0200607	0.0373352	0.770458	0.701842	0.137579	0.195442	0.9443	0.8822	0	49	355	25	TCF25	STAD
17:16691450-16699356	0.937255	0.836022	0.00684367	0.0149845	0.824103	0.678682	0.01329	0.0278564	0.9205	0.8641	0	69	218	22	RP11-219A15.1	STAD
17:30807650-30807770	0.911504	0.929955	0.00269537	0.00710983	0.901737	0.917108	0.0259305	0.0493778	0.8583	0.8521	135	10	416	37	PSMD11	STAD
17:34313741-34324756	0.027972	0.361582	7.44972e-12	8.31886e-10	0.0971349	0.3683	3.5105e-15	9.27511e-14	0	0.0562	216	0	360	11	CCL15-CCL14	STAD
17:37703012-37704037	1	0.888889	0.0191125	0.035836	0.84769	0.798274	0.201464	0.262008	1	0.9682	0	43	360	25	CDK12	STAD
17:37704084-37707290	0.933333	0.8	2.12927e-05	0.000121586	0.907109	0.740843	3.03077e-10	2.43432e-09	0.9519	0.9098	0	156	365	31	CDK12	STAD
17:39911685-39911981	0.674109	0.623297	5.82446e-06	4.33599e-05	0.679534	0.615508	7.67479e-09	4.84622e-08	0.6984	0.6971	9	168	416	37	JUP	STAD
17:41613867-41621529	1	0.894177	3.39167e-06	2.70526e-05	0.953489	0.828128	4.4497e-10	3.46318e-09	1	0.908	0	77	408	34	DHX8	STAD
17:46211179-46214590	0.970588	0.941176	0.00290461	0.00754298	0.904359	0.920713	0.319205	0.369219	1	0.9296	0	27	414	36	SKAP1	STAD
17:53037989-53038595	0.945736	0.890113	0.000198964	0.000816159	0.888313	0.879926	0.347483	0.3885	0.9385	0.9163	1	4	416	37	TOM1L1	STAD
17:55940719-55943834	0	0.222222	0.0265735	0.0467712	0.182115	0.294575	0.0264243	0.0500567	0	0.2358	50	0	215	11	CUEDC1	STAD
17:73747819-73754114	0.0625	0.111111	0.000491305	0.0017325	0.0679024	0.133975	9.45047e-06	3.78019e-05	0.1053	0.1264	49	0	215	13	GALK1	STAD
17:79780784-79781084	0.222566	0.198252	0.0261043	0.0461069	0.229662	0.210167	0.0442229	0.077758	0.3546	0.3607	1	121	386	37	MCRIP1	STAD
18:673077-674160	0.270968	0.153194	3.19215e-05	0.000170644	0.321018	0.179401	0.000228868	0.000700558	0.6364	0.6094	0	71	301	32	ENOSF1	STAD
19:1244440-1244735	0.780151	0.693272	2.67848e-07	3.41998e-06	0.763967	0.673094	3.21168e-09	2.20858e-08	0.801	0.7862	9	168	416	37	ATP5D	STAD
19:12492201-12493384	1	0.8	0.0440066	0.0722658	0.777778	0.651364	0.131692	0.189154	1	0.9159	0	0	218	12	CTD-3105H18.14	STAD
19:20236976-20237560	0.899038	0.714286	0.0135243	0.0263922	0.753406	0.614035	0.0315157	0.058272	0.9231	0.8712	0	0	244	22	ZNF90	STAD
19:36234110-36234196	0.328042	0.133333	0.00622637	0.0139989	0.297683	0.186793	0.0095679	0.0208377	0.2105	0.2346	32	0	225	22	U2AF1L4:AD000671.6	STAD
19:41247345-41247598	0.175439	0.132892	0.0621836	0.0978005	0.183695	0.143466	0.0489854	0.0850888	0.2609	0.267	1	30	270	26	C19orf54	STAD
19:44733117-44734964	0.970588	0.75	0.000385992	0.00143675	0.792682	0.666241	0.0231017	0.0445184	0.899	0.7206	0	0	334	28	ZNF235	STAD
19:53926756-53928323	0.803571	0.666667	0.0495821	0.0798558	0.710144	0.643615	0.118915	0.175316	0.6667	0.6065	0	51	353	31	ZNF765	STAD
19:58212514-58212605	0.666667	0.333333	3.08255e-05	0.000166557	0.600792	0.35494	9.97052e-05	0.00032821	0.4068	0.4201	19	0	272	27	ZNF154	STAD
20:32666360-32668989	0	0.245	0.0330764	0.05663	0.212701	0.282096	0.107171	0.162292	0	0.1135	22	0	269	13	RALY	STAD
20:33856827-33859807	0.935417	0.8	9.22488e-06	6.3068e-05	0.886987	0.749238	1.74446e-06	7.74973e-06	0.9231	0.8884	0	144	404	36	RP4-614O4.11	STAD
20:33865101-33865192	0.204	0.153954	0.00153357	0.00441617	0.19281	0.157996	0.00319456	0.00776596	0.2	0.204	22	77	325	30	MMP24-AS1	STAD
20:418243-419193	0.13198	0.103207	0.0204953	0.037794	0.141188	0.11346	0.0285736	0.0533232	0.1538	0.1587	14	102	218	23	TBC1D20	STAD
2:101888207-101889303	0.3	0.117647	0.0220768	0.0401214	0.28824	0.186317	0.0153794	0.0313204	0.2424	0.2633	23	0	222	23	RNF149	STAD
2:101888207-101889588	0.578947	0.539501	0.0388427	0.0652792	0.578486	0.523721	0.0817136	0.13043	0.7317	0.7217	4	75	412	33	RNF149	STAD
21:30245062-30248633	0.236111	0.137147	0.00276275	0.00726849	0.245565	0.165826	0.00625683	0.014022	0.3	0.3215	6	0	250	28	N6AMT1	STAD
21:34811605-34819324	0.879227	0.8	0.0292538	0.0506025	0.79022	0.717346	0.0847645	0.134108	0.9804	0.9705	0	61	363	29	TMEM50B	STAD
21:34811605-34821088	1	0.953846	0.00557906	0.0128895	0.957396	0.932571	0.0159998	0.0323867	0.9948	0.9925	0	42	414	37	TMEM50B	STAD
21:34819448-34821088	1	0.923077	0.00818859	0.0172527	0.855026	0.758753	0.0615899	0.103233	1	0.9845	0	56	310	25	TMEM50B	STAD
21:45725301-45725682	1	0.888889	4.40241e-06	3.42978e-05	0.918731	0.80376	0.00362589	0.00872997	1	0.8132	0	0	373	30	PFKL	STAD
2:152359700-152362723	1	0.311741	0.0285395	0.0496904	0.577778	0.351589	0.0505585	0.0872177	0.5714	0.4925	0	0	216	9	RIF1	STAD
2:160797079-160798256	0	0.166667	0.00872865	0.0180129	0.139297	0.208277	0.0584794	0.0986133	0	0.2481	14	0	226	12	PLA2R1	STAD
2:227600967-227659704	0.895833	0.803922	2.15486e-06	1.86693e-05	0.870786	0.772518	4.05787e-10	3.18289e-09	0.898	0.8839	11	166	413	37	IRS1	STAD
2:227657102-227659704	0.285714	0.170213	0.00115594	0.00344723	0.294551	0.186356	0.0038587	0.00920222	0.2667	0.2632	6	0	274	28	IRS1	STAD
22:38212733-38212935	0.0869565	0.152277	0.00105045	0.00319911	0.105499	0.171682	0.00011429	0.000365436	0.1176	0.1395	65	0	280	16	GCAT	STAD
22:38694005-38694099	0.37037	0.295707	0.0285782	0.0496904	0.357149	0.312884	0.0636646	0.106178	0.386	0.3855	21	74	386	34	CSNK1E	STAD
2:241502014-241503090	0	0.117647	0.000444423	0.00160088	0.0834053	0.17261	0.00579193	0.0130676	0	0.0622	149	0	213	9	DUSP28	STAD
2:242694162-242694459	0.666667	0.571429	0.00840508	0.0175691	0.6253	0.546374	0.0801894	0.128201	0.8293	0.8133	0	0	385	28	D2HGDH	STAD
22:50435290-50435422	1	0.938272	0.000792643	0.00258638	0.923585	0.800491	0.0174519	0.0349735	1	0.8683	0	28	237	20	IL17REL	STAD
22:51007511-51007764	0.833333	0.774694	0.0204868	0.037794	0.796182	0.759788	0.0585394	0.0986133	0.8	0.7878	23	53	416	37	CPT1B	STAD
22:51017089-51017464	0.16129	0.235294	0.00219283	0.00597236	0.170618	0.241183	0.0029911	0.00736046	0.2308	0.2379	59	0	330	21	CHKB-CPT1B	STAD
2:27666929-27667052	0.676471	0.751565	0.00476133	0.0113124	0.642009	0.724476	0.0120618	0.0257114	0.5859	0.5135	97	0	415	35	KRTCAP3	STAD
2:27666929-27667055	0.516129	0.577035	0.0121924	0.0241683	0.492199	0.559226	0.0142365	0.0296545	0.4127	0.3755	147	0	412	33	KRTCAP3	STAD
2:27666929-27669167	0.163636	0.285714	0.000153541	0.000656632	0.188036	0.309887	9.23937e-05	0.000305142	0.1042	0.1187	126	0	368	24	KRTCAP3	STAD
2:37428870-37431446	0.473118	0.361474	6.50827e-06	4.77432e-05	0.472129	0.36857	2.16554e-05	8.02287e-05	0.375	0.3685	14	67	411	37	CEBPZOS	STAD
2:55518301-55518811	0.933333	0.780074	8.88727e-06	6.1598e-05	0.83455	0.729695	0.0148748	0.0306031	0.8235	0.7714	0	57	400	34	CCDC88A	STAD
2:74097480-74100478	1	0.75	0.000356407	0.00133653	0.839075	0.683081	0.00349388	0.00843235	0.8333	0.7642	0	79	343	26	STAMBP	STAD
2:85875977-85876139	0.0736842	0.129321	2.98347e-06	2.40614e-05	0.0854284	0.141259	2.1155e-05	7.89575e-05	0.1075	0.1152	88	6	277	13	USP39	STAD
2:96502857-96516913	1	0.8	0.0379638	0.0639089	0.737267	0.704281	0.355611	0.394587	1	0.7601	0	0	300	18	ANKRD36C	STAD
3:119244597-119246579	0.923077	0.666667	0.039326	0.065981	0.648159	0.595675	0.299002	0.351109	0.7083	0.5509	0	0	323	15	CD80	STAD
3:148880663-148883732	0.989362	0.75	1.60155e-06	1.49152e-05	0.872833	0.662212	2.77622e-06	1.18107e-05	0.8	0.7002	0	0	356	33	CP	STAD
3:41280846-41281309	0.194118	0.254729	6.0161e-05	0.000294936	0.200709	0.265186	3.48597e-07	1.72351e-06	0.1701	0.1748	155	7	411	35	CTNNB1	STAD
4:125588670-125590138	0.97561	0.921569	0.000401097	0.00146583	0.937673	0.89519	0.00547961	0.012532	0.9412	0.9147	0	53	415	35	ANKRD50	STAD
4:905631-905817	0.75	0.597872	0.00355071	0.00882973	0.654685	0.520996	0.0233777	0.0449641	0.8	0.7526	0	0	319	28	GAK	STAD
5:145442298-145458022	0.666667	0.513278	1.34252e-05	8.43272e-05	0.635705	0.49286	2.35914e-05	8.5818e-05	0.6429	0.5909	12	59	382	35	SH3RF2	STAD
5:148878857-148880577	0.666667	0.540064	0.000671223	0.00225612	0.665165	0.539102	0.00161724	0.00419563	0.7021	0.6695	12	116	403	33	CSNK1A1	STAD
5:71654651-71655430	0.0601045	0.113248	0.0499914	0.0802578	0.107936	0.135327	0.129704	0.187641	0.1111	0.1703	8	0	230	15	PTCD2	STAD
5:74670017-74675161	0.96875	0.919777	5.42434e-07	6.19485e-06	0.954683	0.90105	3.51912e-07	1.72351e-06	0.9302	0.9134	0	55	416	37	COL4A3BP	STAD
5:79407526-79409394	0.571429	0.416667	0.0465051	0.0757344	0.516197	0.41803	0.0753998	0.122296	0.453	0.4076	0	0	313	24	SERINC5	STAD
6:10770438-10802563	0.75	0.4	0.000490093	0.0017325	0.636305	0.39579	0.0013694	0.0036181	0.4444	0.4316	0	0	247	22	TMEM14B	STAD
6:108986093-109001029	0.851064	0.760263	0.00185899	0.00521868	0.830368	0.693773	1.44849e-06	6.52144e-06	0.8261	0.7861	0	112	397	37	FOXO3	STAD
6:26115364-26123742	0.933333	0.818927	0.000799823	0.00259298	0.820636	0.756325	0.0718191	0.117056	0.9565	0.804	0	35	406	35	HIST1H2BC	STAD
6:26124978-26127925	0.970297	0.857143	2.13556e-10	9.75564e-09	0.944031	0.798679	1.5842e-15	4.29874e-14	0.9412	0.8596	0	51	412	37	HIST1H2AC	STAD
6:26124978-26138281	0.984127	0.867945	4.03483e-11	2.53438e-09	0.952241	0.808424	9.46468e-20	1.05584e-17	0.8856	0.7666	0	8	414	37	HIST1H2AC	STAD
6:26127990-26138281	0.993711	0.850575	1.46757e-13	2.94981e-11	0.966534	0.789558	1.55739e-29	5.21208e-27	0.8922	0.8109	0	33	410	37	HIST1H2AC	STAD
6:33033125-33036376	0.09375	0.114734	0.0519837	0.0833232	0.103636	0.122173	0.17248	0.234014	0	0.0834	22	0	231	17	HLA-DPA1	STAD
6:36931739-36932161	0.858269	0.790698	0.000141568	0.000610625	0.864741	0.708873	1.09396e-15	3.13811e-14	0.8889	0.8594	0	144	330	36	PI16	STAD
6:41029632-41031839	0.98	0.4	2.0491e-13	3.43224e-11	0.892725	0.413211	5.25678e-17	2.2947e-15	0.9667	0.9405	0	241	232	36	APOBEC2	STAD
6:49520284-49522589	0.833333	0.714286	0.00121978	0.00361617	0.769755	0.652607	0.00303455	0.00743094	0.75	0.6899	0	24	363	35	C6orf141	STAD
6:74125975-74126909	0.933333	0.6	7.44711e-07	7.96207e-06	0.797736	0.499914	5.58138e-06	2.28723e-05	0.75	0.6704	0	0	263	28	DDX43	STAD
6:88102561-88107960	0.708333	0.4	0.00410062	0.00997851	0.639405	0.411126	0.00908662	0.0199627	0.6667	0.534	0	0	229	16	SMIM8	STAD
6:88108096-88109151	1	0.888889	0.0412997	0.0683793	0.803509	0.711613	0.152452	0.211411	1	0.878	0	0	252	16	SMIM8	STAD
7:102306264-102306523	0.83871	0.621849	0.000105254	0.000468053	0.747453	0.595891	0.00174983	0.00448172	0.8696	0.7973	0	85	382	33	POLR2J2	STAD
7:148992275-148994141	0.446985	0.222222	0.00446079	0.0106761	0.39386	0.251626	0.00575972	0.0130536	0.4444	0.4369	7	0	292	24	ZNF783	STAD
7:149944659-149946036	1	0.941176	9.95716e-05	0.000446739	0.939543	0.903608	0.0617666	0.103356	1	0.9224	0	51	414	37	ACTR3C	STAD
7:2477556-2483257	0.545455	0.473684	0.0138351	0.0268941	0.583999	0.449941	0.0215128	0.0419394	0.6667	0.5085	0	0	304	27	CHST12	STAD
7:48004230-48004896	0.580645	0.518973	0.00351342	0.00876175	0.572886	0.512647	0.0201582	0.0395289	0.75	0.7261	0	32	415	37	HUS1	STAD
7:65821859-65824881	0.941176	0.888889	2.57631e-06	2.17579e-05	0.934609	0.870142	4.98336e-08	2.77961e-07	0.8932	0.875	0	58	416	37	TPST1	STAD
7:72856024-72856510	0.131034	0.178477	0.000213259	0.000857302	0.141561	0.183716	0.000173116	0.000544854	0.153	0.1595	59	5	382	27	BAZ1B	STAD
7:76239533-76240770	0.9375	0.8299	2.91619e-05	0.000158528	0.88558	0.781006	2.2699e-05	8.34791e-05	0.9706	0.9524	0	137	412	37	POMZP3	STAD
7:80303464-80305699	0.744828	0.666667	0.0364379	0.06165	0.692359	0.650903	0.124161	0.180925	0.7317	0.7032	28	42	410	36	CD36	STAD
8:10969403-10971381	1	0.8	0.00636742	0.0141576	0.823782	0.716856	0.0265133	0.0501306	0.88	0.7987	0	53	306	29	XKR6	STAD
8:136660842-136668468	1	0.909091	0.00298179	0.0077036	0.89009	0.798627	0.0633283	0.105793	0.9231	0.8618	0	79	305	23	KHDRBS3	STAD
8:20083331-20083949	0.769231	0.5	0.00217429	0.00593793	0.640388	0.449861	0.0148271	0.0305904	0.6667	0.6534	0	0	262	19	ATP6V1B2	STAD
8:28197009-28200458	0.965517	0.929402	0.0221171	0.0401222	0.94651	0.830026	1.96166e-09	1.37728e-08	0.9839	0.8194	0	29	331	35	PNOC	STAD
8:30416474-30419460	0.0508475	0.24026	0.0287507	0.0499041	0.213587	0.30537	0.0420295	0.0742915	0.1538	0.1747	51	0	257	15	RBPMS	STAD
8:38117666-38118081	0.8	0.521739	5.78453e-05	0.000287795	0.723937	0.506413	0.000108707	0.000352071	0.6	0.5201	38	0	323	29	DDHD2	STAD
8:56981090-56982261	0.0222222	0.120482	0.0305199	0.0527019	0.124421	0.177875	0.0552253	0.0938176	0	0.1102	48	0	220	13	RPS20	STAD
8:61102545-61121308	0.944444	0.893778	0.0015593	0.00446467	0.901879	0.843599	0.032597	0.0599402	0.9167	0.8921	0	83	381	34	CA8	STAD
9:130824106-130825652	0.538462	0.485695	0.0324135	0.0556848	0.529502	0.481891	0.0523534	0.0898913	0.5926	0.5719	6	57	411	36	NAIF1	STAD
9:132642569-132642657	0.333333	0.434783	0.00221465	0.0060118	0.348515	0.42573	0.0150527	0.0308336	0.3333	0.3558	68	32	392	35	USP20	STAD
9:132642569-132642745	0.76	0.705082	4.68202e-05	0.000237648	0.758159	0.692227	0.000220309	0.000682687	0.7826	0.774	5	124	416	37	USP20	STAD
9:139638817-139639091	0.963871	1	0.0228121	0.0411601	0.915613	0.910443	0.410361	0.437465	0.8583	0.8362	0	30	276	36	RP11-216L13.16:LCN6	STAD
9:35659171-35660090	0.358289	0.618803	0.000238209	0.000942522	0.391006	0.566087	0.0011076	0.00301364	0.2581	0.2676	104	0	389	25	ARHGEF39	STAD
9:36265572-36284704	0.8	0.666667	0.033597	0.0574234	0.68469	0.583628	0.0855198	0.13458	1	0.8465	0	0	351	21	CLTA	STAD
9:37848963-37881514	0.879227	0.571429	4.84981e-05	0.000244928	0.752341	0.47706	6.68073e-05	0.000226603	0.6667	0.4658	0	0	227	27	RP11-613M10.9	STAD
9:38540847-38541452	0.777778	0.691608	0.0541816	0.0865699	0.694872	0.615694	0.188911	0.249561	0.75	0.7204	0	0	277	16	RP11-392E22.9	STAD
9:5881676-5910614	0.828571	0.666667	0.0213066	0.0390038	0.670094	0.583282	0.116532	0.173074	0.8571	0.7272	0	0	314	26	KIAA2026	STAD
X:23851628-23858429	0.773333	0.705882	1.0953e-05	7.14788e-05	0.766613	0.685213	1.85611e-05	7.00575e-05	0.8358	0.8231	1	71	415	37	APOO	STAD
X:46465806-46466342	0.190476	0.329787	0.000198582	0.000816159	0.225383	0.335727	0.00776361	0.0172068	0	0.1847	68	0	359	22	SLC9A7	STAD
X:46465806-46466358	0.0294118	0.235294	4.41432e-05	0.000226346	0.134571	0.246457	0.00106105	0.00289482	0	0.1595	68	0	306	17	SLC9A7	STAD
10:121693298-121700097	0.888889	0.909091	0.0248552	0.0772204	0.824474	0.86806	0.0569797	0.134166	0.5224	0.5018	0	4	486	57	SEC23IP	THCA
10:131978586-131981548	0.285714	0.461538	0.000167708	0.00166568	0.314342	0.435544	0.000486812	0.00392927	0.3333	0.343	65	0	442	43	GLRX3	THCA
10:131978586-131982131	0	0.285714	1.93044e-05	0.000274284	0.13932	0.28374	2.28427e-06	5.40256e-05	0	0.129	142	0	320	22	GLRX3	THCA
10:13680121-13680700	0.555556	0.4	0.00181161	0.0101828	0.523528	0.386656	0.00200654	0.0120748	0.5882	0.573	35	0	315	46	RP11-295P9.13	THCA
10:51027113-51027323	0.210526	0.137147	8.54273e-05	0.000919917	0.22472	0.156148	0.000347534	0.00312781	0.1587	0.1819	20	101	321	47	PARG	THCA
10:75574264-75574760	0.965517	0.974359	0.0305498	0.0853892	0.957564	0.967054	0.0394443	0.103793	0.8533	0.8417	0	0	505	59	CAMK2G	THCA
1:101440459-101440774	0.6	0.666667	0.00217317	0.0115789	0.597947	0.651015	0.00343883	0.0178433	0.4138	0.4242	120	9	483	57	SLC30A7	THCA
11:124615626-124615857	0.954545	1	0.000484133	0.00378067	0.944165	0.970517	0.00280897	0.0159593	0.75	0.7291	0	0	499	59	NRGN	THCA
11:124615626-124615860	0.979592	1	0.0010008	0.00656293	0.975651	0.985655	0.00332221	0.0175062	0.85	0.8261	0	0	503	59	NRGN	THCA
11:124615879-124616299	0.986667	0.993865	0.012745	0.0465646	0.979806	0.986733	0.0192871	0.0607328	0.9118	0.9014	0	0	505	59	NRGN	THCA
11:125525243-125545822	0	0.381818	0.0257939	0.0790447	0.265195	0.379515	0.0310044	0.0878315	0	0.2627	0	0	259	16	CHEK1	THCA
1:117576757-117578789	0.666667	0.8	0.0145793	0.0519673	0.534674	0.693335	0.00743066	0.0317584	0	0.2517	0	0	348	32	CD101	THCA
1:156260898-156261193	0.571429	0.285714	1.04132e-09	7.60909e-08	0.532954	0.31562	6.2486e-09	3.02611e-07	0.4444	0.4272	14	124	383	55	GLMP	THCA
11:57509700-57510334	0.430769	0.46875	0.0380754	0.0998747	0.436194	0.468639	0.0311324	0.087949	0.1384	0.1517	133	2	502	59	SELENOH:RP11-691N7.6	THCA
1:160061422-160061597	0.833333	0.888889	0.0108131	0.0409696	0.804765	0.845404	0.0438378	0.112528	0.3404	0.3528	0	2	503	58	IGSF8	THCA
11:61258057-61258285	0.828431	0.875	0.0296128	0.0843186	0.76599	0.832218	0.0324103	0.0908025	0.5	0.4826	0	11	477	51	PPP1R32	THCA
11:61556708-61557187	0	0.5	0.0310315	0.0862642	0.313561	0.424851	0.0298209	0.0851907	0	0.0894	0	0	260	22	TMEM258	THCA
11:63997543-63997654	0.4	0.714286	0.000243821	0.00216578	0.444814	0.625273	0.000409823	0.00350244	0.5926	0.5858	0	0	354	39	NUDT22	THCA
1:166819661-166821821	0.930795	0.937845	0.0249098	0.0772204	0.926533	0.932917	0.0975135	0.18962	0.6842	0.6899	65	0	504	58	POGK	THCA
1:169356448-169365131	0.275862	0.333333	0.00252455	0.0128488	0.289034	0.350133	0.000437368	0.00367606	0.1818	0.209	124	15	474	58	BLZF1	THCA
1:1718493-1718760	0.979087	0.984259	5.04519e-05	0.000593245	0.979289	0.983144	0.000782152	0.0055113	0.9075	0.8982	99	0	505	59	GNB1	THCA
1:1718493-1718764	0.705882	0.738739	0.0125861	0.0461489	0.708365	0.733802	0.0349264	0.0957963	0.3333	0.346	111	1	504	59	GNB1	THCA
11:75115913-75132770	0.972973	0.981308	0.0106718	0.0407359	0.966534	0.97176	0.0951859	0.186783	0.6364	0.6302	0	0	505	59	RPS3	THCA
11:77329733-77330650	0.761905	0.833333	0.0376318	0.0997281	0.745764	0.758405	0.332032	0.402294	0.2857	0.3197	0	0	439	58	CLNS1A	THCA
11:86650169-86661397	0.142857	0.625	1.68166e-12	3.03071e-10	0.178725	0.529302	3.27698e-22	3.33268e-19	0.1053	0.1449	314	0	390	35	PRSS23	THCA
11:868672-869213	0.296296	0.235294	0.0271559	0.0804838	0.290995	0.241825	0.0393945	0.103793	0.2609	0.2937	43	0	365	46	CHID1	THCA
11:9302589-9304917	0.184615	0.223602	0.000536991	0.00409957	0.194776	0.244449	5.59253e-05	0.000712585	0.1212	0.1435	110	8	470	52	TMEM41B	THCA
11:93465458-93466252	0.931034	0.941935	0.0275389	0.0807229	0.927966	0.93624	0.0509001	0.122958	0.7625	0.7578	75	0	505	59	TAF1D	THCA
11:94801347-94801817	0.346154	0.444012	8.65527e-14	4.42717e-11	0.33485	0.44241	5.61658e-17	2.85603e-14	0.2513	0.2725	290	1	504	59	SRSF8	THCA
12:107385780-107386564	0.921502	0.944444	0.00412068	0.0183281	0.926307	0.936014	0.023022	0.0692702	0.6752	0.6557	111	0	503	59	CRY1	THCA
12:114260452-114261013	0.666667	0.71875	0.00365322	0.017065	0.662528	0.705404	0.0116018	0.0440264	0.5217	0.5249	76	9	503	59	RBM19	THCA
12:122219049-122219227	0.4	0.283044	0.00037245	0.00307012	0.393027	0.289075	0.000357298	0.00318748	0.5512	0.5547	17	162	349	55	TMEM120B	THCA
1:2143898-2143987	0.75	0.857143	0.000104995	0.00111885	0.68104	0.774964	0.00802477	0.0330963	0.6667	0.6296	0	0	398	52	AL590822.1	THCA
1:23884907-23885425	0.987273	0.991316	1.14709e-05	0.000180534	0.984878	0.989497	0.000567869	0.00444248	0.8979	0.884	128	0	505	59	ID3	THCA
1:245010009-245012089	0.3	0.4	0.00114459	0.00731819	0.301382	0.399565	0.00268426	0.0155107	0.3529	0.3622	115	0	397	44	HNRNPU	THCA
12:51373842-51375421	0.102041	0.180328	9.41023e-08	3.10538e-06	0.120331	0.192182	3.08899e-09	1.88244e-07	0.068	0.0895	173	12	403	30	SLC11A2	THCA
12:54678102-54678332	0.996551	0.997724	0.000745979	0.00521151	0.996305	0.997211	0.00326867	0.0173138	0.9385	0.9334	114	0	505	59	HNRNPA1	THCA
12:54678102-54680445	0.804878	0.847826	0.000651034	0.00472346	0.790627	0.830149	0.00242519	0.0144235	0.3676	0.3908	80	0	505	59	HNRNPA1	THCA
12:54680517-54680736	0.886486	0.906404	0.000252892	0.00221118	0.876545	0.900264	0.000814749	0.00567534	0.6928	0.6904	134	1	505	59	HNRNPA1	THCA
12:56556116-56556638	0.181818	0.214286	0.0136276	0.0494364	0.195989	0.224414	0.00790793	0.0330341	0.0884	0.1118	70	4	456	53	MYL6	THCA
12:56982803-56982923	0.974359	0.988635	0.00307496	0.0149044	0.969834	0.979076	0.0242798	0.0718452	0.8197	0.815	0	0	504	59	RBMS2	THCA
12:57923113-57923393	0.438356	0.315152	6.7237e-08	2.64552e-06	0.457485	0.338397	2.13883e-09	1.45013e-07	0.6045	0.6	8	241	462	59	MBD6	THCA
12:57923458-57923716	0.386293	0.263514	7.45066e-09	4.23446e-07	0.394239	0.275744	1.48271e-09	1.15994e-07	0.4732	0.465	11	199	441	59	MBD6	THCA
12:7070100-7070288	0.666667	0.738095	0.0265473	0.0803487	0.622264	0.676574	0.0551187	0.131278	0.2308	0.2371	119	0	474	55	PTPN6	THCA
12:7070109-7070288	0.984496	0.992405	5.43967e-08	2.22591e-06	0.981415	0.989734	1.41197e-05	0.000227932	0.9246	0.9199	175	0	505	59	PTPN6	THCA
12:76423873-76424289	0.993348	0.995238	0.0117349	0.0431826	0.992633	0.992994	0.315325	0.391557	0.9393	0.9275	118	0	505	59	PHLDA1	THCA
12:76441499-76442172	0.853081	0.889667	1.08493e-06	2.66841e-05	0.85294	0.886265	1.96386e-05	0.000307269	0.6978	0.6966	108	0	505	59	NAP1L1	THCA
12:76441499-76442200	0.573991	0.640523	5.60763e-05	0.000644562	0.590699	0.646863	0.000657182	0.00493625	0.4891	0.49	93	3	505	59	NAP1L1	THCA
13:100543692-100544696	0.814815	0.866667	4.92256e-05	0.000585556	0.813921	0.852362	0.00037321	0.00327202	0.716	0.7088	157	5	505	59	CLYBL	THCA
13:113832291-113832487	0.262626	0.284091	0.0157099	0.0548853	0.263712	0.291378	0.0189966	0.0604267	0.1472	0.1647	99	4	500	58	PCID2	THCA
13:113832323-113832487	0.390244	0.436782	0.00700679	0.0286718	0.404006	0.438492	0.00710704	0.0311029	0.2081	0.2228	87	0	505	59	PCID2	THCA
1:32680818-32681069	0	0.153846	0.00338475	0.0161804	0.134318	0.206681	0.0119104	0.044697	0.0482	0.0721	71	0	261	19	TMEM234	THCA
1:32681150-32681273	0.424812	0.533333	0.00699329	0.0286718	0.415455	0.50198	0.0137427	0.0485191	0.2909	0.3011	131	0	412	47	TMEM234	THCA
13:45911524-45911601	0.40625	0.566667	1.77754e-12	3.03071e-10	0.416207	0.558684	2.95151e-11	3.75211e-09	0.0702	0.1008	218	1	502	57	TPT1	THCA
1:35642073-35642919	0.810811	0.88	2.29655e-06	5.10733e-05	0.793553	0.866181	4.78385e-05	0.0006313	0.6842	0.6891	129	3	505	59	SFPQ	THCA
1:35642076-35642919	0.941176	0.956522	0.00132385	0.00820788	0.936913	0.950654	0.00649628	0.0291045	0.8481	0.8472	92	2	505	59	SFPQ	THCA
1:36320424-36321302	0.133333	0.105263	0.00378248	0.0175089	0.180513	0.12327	0.00403508	0.0201161	0.1667	0.1988	16	0	254	37	AGO4	THCA
13:80125258-80126650	0.986486	0.992701	0.000748868	0.00521151	0.983457	0.98562	0.230506	0.321571	0.8989	0.8827	0	3	504	59	NDFIP2	THCA
14:23768751-23769966	0.408163	0.511133	0.00458831	0.0201452	0.440667	0.504937	0.004078	0.0202309	0.4731	0.4851	114	70	478	57	PPP1R3E	THCA
1:43133112-43133717	0.4	0.5	0.00974917	0.037494	0.339856	0.448564	0.00458421	0.0223069	0.2	0.2393	168	0	296	40	PPIH	THCA
1:43133112-43142254	0.973451	0.978723	0.000604952	0.00445227	0.967406	0.975589	0.00313533	0.0168711	0.7635	0.7563	124	0	505	59	PPIH	THCA
14:67778901-67803363	0.444444	0.333333	0.0051851	0.0222872	0.427013	0.329462	0.00350932	0.0181166	0.5333	0.5064	22	0	331	52	ATP6V1D	THCA
14:75482566-75483710	0.253521	0.181818	0.00144298	0.00878675	0.255184	0.201349	0.00363412	0.0185724	0.274	0.2868	20	95	360	52	MLH3	THCA
15:25244226-25245391	0.992908	1	0.00856456	0.0336983	0.990801	0.989081	0.253269	0.343433	0.9434	0.9293	0	1	501	59	RP11-701H24.9	THCA
1:53547861-53550184	0.892857	0.969697	2.84719e-13	9.7089e-11	0.871092	0.936105	0.000333638	0.00308508	0.8321	0.8264	248	18	454	57	PODN	THCA
15:40568307-40569316	0.13913	0.177778	0.00315627	0.015159	0.15148	0.190456	0.00165766	0.0104064	0.0811	0.1029	129	0	402	40	PAK6	THCA
1:54320725-54325728	0.994819	1	0.000210308	0.00195586	0.99321	0.994908	0.0402228	0.105158	0.9344	0.9302	0	0	505	59	YIPF1	THCA
15:65527162-65540454	0.954545	1	0.0365513	0.0976164	0.786102	0.808436	0.332016	0.402294	0.8	0.685	0	0	266	42	PARP16	THCA
15:99500706-99501191	0.113208	0.15	0.00398178	0.0178656	0.118682	0.163398	0.000763931	0.00544342	0.0667	0.0907	138	0	341	35	IGF1R	THCA
16:20747681-20748181	0.338983	0.315038	0.0253537	0.078123	0.362309	0.322498	0.0215689	0.0658085	0.3913	0.3991	25	104	462	58	THUMPD1	THCA
16:2262849-2263581	0.153846	0.230139	0.000233755	0.00211621	0.161702	0.236376	5.60539e-05	0.000712585	0.1346	0.1594	138	0	391	35	PGP	THCA
16:2289735-2289913	0.285714	0.186147	0.00347147	0.0164412	0.336061	0.232157	0.00468502	0.0226889	0.52	0.5049	9	0	307	43	ECI1	THCA
16:23534739-23534831	0.1875	0.137931	0.000560529	0.00421633	0.188845	0.153586	0.00248972	0.0146361	0.1967	0.2193	16	91	348	49	EARS2	THCA
16:30014848-30014970	0.150943	0.190476	0.0151654	0.0536822	0.164477	0.208505	0.0165572	0.0550282	0.1327	0.1505	136	0	369	41	INO80E	THCA
1:63906775-63912476	0.989899	0.993865	0.00464199	0.0202938	0.986761	0.991541	0.0127915	0.0467166	0.9143	0.8933	0	0	505	59	ITGB3BP	THCA
16:56504527-56518672	0.189655	0.126582	3.64686e-06	7.1745e-05	0.197159	0.144739	0.000166904	0.00174991	0.1456	0.1621	26	71	355	49	BBS2	THCA
16:58192258-58197957	0.961039	0.977887	2.19237e-07	6.59646e-06	0.957736	0.972879	1.02373e-05	0.000182655	0.8828	0.8773	109	0	505	59	CSNK2A2	THCA
16:66503966-66509504	0.727273	0.4	0.00214522	0.0115154	0.579517	0.417485	0.00601648	0.0274545	0.6667	0.5889	0	0	332	34	RP11-403P17.5	THCA
16:67241408-67241501	0.794521	0.821918	0.0193705	0.0645474	0.778813	0.804171	0.0282201	0.0810731	0.7317	0.7238	79	12	505	59	LRRC29	THCA
17:19674381-19679621	0.727273	0.810811	0.000240592	0.00215899	0.745309	0.792847	0.00191519	0.0116503	0.5714	0.5598	114	2	505	59	ULK2	THCA
17:4637775-4637877	0.978723	0.986376	0.000869878	0.00585451	0.976935	0.980169	0.121551	0.218792	0.9362	0.9235	54	5	505	59	CXCL16	THCA
17:48542411-48542654	0.25	0.5	0.0109379	0.0410947	0.311306	0.469399	0.000944182	0.00640155	0.05	0.1106	117	0	270	34	CHAD	THCA
17:5286864-5286888	0.754098	0.772918	0.0169014	0.0580204	0.745312	0.772266	0.00654585	0.0291979	0.5062	0.5199	105	1	504	59	NUP88	THCA
17:5403271-5403350	0.983871	0.990354	0.00479502	0.0208604	0.983039	0.98608	0.0490928	0.122064	0.9308	0.9241	0	0	505	59	NLRP1	THCA
17:55754421-55756909	0.966887	0.97931	0.000332261	0.00278609	0.9634	0.97271	0.00367296	0.018677	0.6809	0.6867	127	0	505	59	MSI2	THCA
17:74730645-74731142	0.208556	0.26257	1.10315e-06	2.66841e-05	0.213978	0.273359	1.20435e-08	5.56739e-07	0.2235	0.249	96	32	490	57	SRSF2	THCA
17:76415757-76420141	0.825397	0.864865	4.33339e-05	0.000521536	0.821486	0.857009	0.000164563	0.00174334	0.48	0.4872	94	0	505	59	PGS1	THCA
17:76415807-76420141	0.444444	0.466667	0.0286225	0.0832916	0.418577	0.467805	0.0119951	0.0448493	0.2131	0.2301	98	16	488	58	PGS1	THCA
17:76416405-76420141	0.153846	0.210526	0.0143132	0.0511971	0.165849	0.214486	0.00733468	0.0316075	0.0545	0.0781	133	0	356	38	PGS1	THCA
17:76783741-76792398	0.185185	0.114286	1.69029e-05	0.000243545	0.205226	0.136794	9.51203e-05	0.00111192	0.16	0.1805	26	165	279	47	USP36	THCA
17:76793985-76794481	0.875	0.909091	0.0228792	0.073142	0.859239	0.885722	0.0472335	0.118316	0.449	0.4666	0	1	498	59	USP36	THCA
17:77083448-77083832	0.25641	0.4	1.08756e-06	2.66841e-05	0.279637	0.398879	5.14615e-07	1.63551e-05	0.383	0.3913	118	30	467	52	ENGASE	THCA
17:77914494-77914657	0.0952381	0.210526	0.000346859	0.00288485	0.15031	0.237223	0.00036749	0.00324989	0.1538	0.1756	122	0	356	29	TBC1D16	THCA
17:80901926-80904754	0.909091	0.953488	1.2147e-06	2.82418e-05	0.890873	0.939115	1.31442e-05	0.000219143	0.7654	0.7537	163	0	505	59	B3GNTL1	THCA
1:78412262-78413137	0.205128	0.335498	5.92165e-07	1.59417e-05	0.251138	0.360885	1.2875e-06	3.44577e-05	0.1317	0.1618	176	12	471	53	FUBP1	THCA
18:21740034-21741479	0.666667	0.791304	0.0378303	0.0997434	0.469048	0.626455	0.0330594	0.0918617	0	0.2029	0	0	265	17	CABYR	THCA
18:673077-674160	0.57971	0.482051	0.00017331	0.00168854	0.574563	0.480575	0.000339373	0.00308508	0.7536	0.7127	2	100	500	58	ENOSF1	THCA
18:77837711-77838682	0.857143	1	0.0113545	0.0419337	0.723489	0.8104	0.0862681	0.175821	0.8	0.7216	0	0	291	30	RP11-795F19.5	THCA
1:89572736-89573705	0.4	0.2	0.000180418	0.0017412	0.362148	0.22375	0.000546745	0.00431039	0.3838	0.3772	15	0	294	40	GBP2	THCA
19:11560244-11561460	0.950108	0.959476	0.000754715	0.00521671	0.949225	0.955121	0.0124537	0.0460562	0.8758	0.8676	140	0	505	59	PRKCSH	THCA
19:1244440-1244735	0.821355	0.868132	1.44914e-07	4.49234e-06	0.81982	0.860256	1.52158e-06	3.96781e-05	0.7048	0.71	157	2	505	59	ATP5D	THCA
19:1274440-1274647	0.923323	0.941019	1.48464e-08	7.23234e-07	0.914999	0.937005	1.7318e-06	4.38518e-05	0.7965	0.7925	172	0	505	59	CIRBP	THCA
19:16757612-16757906	0.121951	0.147887	0.000679399	0.00486032	0.132379	0.159059	0.000182927	0.00189247	0.1007	0.1229	137	8	424	44	SMIM7:CTC-429P9.4	THCA
19:19101959-19104446	0.301887	0.365217	5.76413e-05	0.000655189	0.304316	0.367082	4.15739e-06	8.36531e-05	0.0792	0.1007	145	0	501	59	SUGP2	THCA
19:19101959-19104456	0.325581	0.40625	1.25708e-05	0.000193452	0.341584	0.412624	5.31509e-06	0.000103499	0.0812	0.103	100	0	504	58	SUGP2	THCA
19:19104550-19105174	0.880282	0.893617	0.0139993	0.0503991	0.864378	0.889499	0.01113	0.0425533	0.4429	0.4469	122	0	505	59	SUGP2	THCA
19:20232156-20235814	0.666667	0.823529	4.33005e-05	0.000521536	0.65349	0.740947	0.004002	0.0200494	0.72	0.7021	128	53	433	56	ZNF90	THCA
19:20236976-20237560	0.933333	0.960783	0.00225328	0.011821	0.913753	0.936437	0.0267742	0.0776597	0.8824	0.869	0	16	485	59	ZNF90	THCA
19:3538755-3542773	0.194444	0.242424	0.0149758	0.0531953	0.213599	0.256237	0.00803814	0.0330963	0.1043	0.1466	132	28	423	50	MFSD12	THCA
19:36234107-36234196	0.4	0.5	0.0228587	0.073142	0.39343	0.470107	0.013143	0.0473986	0.4324	0.4342	124	0	405	52	U2AF1L4:AD000671.6	THCA
19:40009811-40010785	0.981818	1	4.87163e-06	8.74329e-05	0.979017	0.966383	0.0377608	0.100795	0.7719	0.732	0	5	343	59	SELENOV	THCA
19:41247345-41247598	0.307692	0.266667	0.00190395	0.0106434	0.331199	0.266435	0.00119541	0.00779317	0.325	0.3327	46	144	422	57	C19orf54	THCA
19:44735058-44738907	0.4	0.5	0.0189872	0.063685	0.370049	0.460131	0.0104521	0.0408515	0.4	0.3834	106	0	345	43	ZNF235	THCA
19:47223596-47223792	0.970588	0.976959	0.0196746	0.0653477	0.967105	0.974479	0.0143784	0.0500781	0.9057	0.9025	46	0	505	59	STRN4	THCA
19:48286419-48287546	0	0.222222	0.000412393	0.00333298	0.14903	0.281681	0.00014094	0.00152485	0	0.0504	79	0	285	19	SELENOW	THCA
19:49653409-49653492	0.823529	0.866667	0.000158725	0.00159192	0.813591	0.859108	0.00044412	0.00370221	0.75	0.7373	108	4	504	59	PPFIA3	THCA
19:50363594-50363822	0.767442	0.846847	2.69162e-05	0.000348547	0.765601	0.825218	0.000207439	0.00204821	0.2756	0.2852	116	1	504	59	PTOV1	THCA
19:58209210-58212355	0.285714	0.366667	0.00481236	0.0208604	0.309022	0.368847	0.00506289	0.0240606	0.1639	0.1808	90	15	480	53	ZNF154	THCA
19:58212514-58212605	0.745763	0.857143	3.36996e-06	6.75975e-05	0.743712	0.824589	4.26718e-05	0.000578629	0.4746	0.4905	117	4	497	59	ZNF154	THCA
19:8373769-8376295	0.210526	0.142857	0.00710299	0.0289496	0.2029	0.168394	0.0204691	0.0630773	0.2353	0.2598	17	67	346	44	CTD-2550O8.5:NDUFA7	THCA
19:8386980-8387155	0.727273	0.8	0.00125111	0.00790054	0.698917	0.76036	0.00693643	0.0306711	0.1818	0.2053	116	9	496	59	RPS28	THCA
20:32666360-32672466	0.56	0.8	4.60943e-06	8.63528e-05	0.558563	0.755667	1.87756e-05	0.000298356	0.2105	0.2297	0	0	479	49	RALY	THCA
20:418243-419193	0.2	0.264706	0.00178818	0.0101327	0.23506	0.278386	0.00436115	0.0214265	0.1053	0.1203	118	11	476	55	TBC1D20	THCA
21:30245062-30248633	0.285714	0.222222	0.00848029	0.0334955	0.284309	0.244339	0.0149702	0.0515051	0.2264	0.2497	58	97	384	55	N6AMT1	THCA
21:34805110-34809189	0.248889	0.191083	0.00223632	0.0117926	0.265696	0.219684	0.00809671	0.033203	0.5429	0.549	2	106	409	54	TMEM50B	THCA
21:34805110-34811520	0.751592	0.693878	0.0329346	0.090064	0.718555	0.669262	0.013323	0.0475794	0.8713	0.8632	23	81	505	59	TMEM50B	THCA
21:34809300-34811520	0.163934	0.110769	0.000273569	0.00235177	0.17356	0.1326	0.00255468	0.0148464	0.406	0.4179	1	109	280	42	TMEM50B	THCA
21:47721628-47721910	0.320513	0.571429	2.92766e-05	0.000374374	0.312447	0.506796	6.87451e-05	0.000832307	0	0.1175	112	0	387	29	C21orf58	THCA
2:160797079-160798256	0.326797	0.25	0.0190927	0.0638294	0.309051	0.271325	0.0330194	0.0918617	0.3077	0.3223	108	185	306	58	PLA2R1	THCA
2:178084043-178084135	0.993136	0.996056	9.06667e-09	4.88169e-07	0.993083	0.995474	1.18416e-06	3.34526e-05	0.9389	0.9311	151	0	505	59	HNRNPA3	THCA
22:19167483-19167711	0.982456	1	0.0017507	0.0100054	0.979748	0.982817	0.144214	0.244036	0.9077	0.9041	0	5	505	59	CLTCL1	THCA
22:30772010-30773499	0.8	0.952381	6.91367e-07	1.81351e-05	0.797833	0.909501	4.69815e-05	0.000628687	0.7692	0.7498	0	9	491	56	RNF215	THCA
22:38694005-38694099	0.521739	0.690909	1.27986e-10	1.09108e-08	0.523946	0.672571	3.14665e-09	1.88244e-07	0.2439	0.2604	205	1	504	59	CSNK1E	THCA
2:241500937-241503090	0.8	0.83871	0.00292122	0.0144368	0.799182	0.831829	0.00289621	0.0162732	0.4615	0.4682	127	0	504	59	DUSP28	THCA
2:242694162-242694459	0.76	0.845299	0.000141012	0.00144256	0.691516	0.790809	0.00294242	0.0163784	0.8108	0.8053	144	25	463	54	D2HGDH	THCA
2:27666929-27667052	0.6	0.693572	2.99719e-07	8.76036e-06	0.592098	0.675839	7.22587e-06	0.000133613	0.3934	0.4088	184	5	498	59	KRTCAP3	THCA
2:27666929-27667055	0.357143	0.4375	6.37391e-05	0.000708752	0.35329	0.435989	7.79225e-05	0.000921479	0.2281	0.2453	173	20	483	56	KRTCAP3	THCA
2:74097480-74100478	0.941176	1	0.0227652	0.073142	0.90516	0.925133	0.165709	0.263238	0.8	0.7777	0	12	485	57	STAMBP	THCA
2:74099545-74100478	0.666667	0.775	0.0298371	0.0843186	0.542229	0.62922	0.0714767	0.154092	0.4706	0.4322	0	0	293	35	STAMBP	THCA
2:85663718-85663959	0.888889	0.984127	2.32844e-05	0.000317599	0.857113	0.867935	0.282211	0.366982	0.5536	0.5505	187	17	340	58	SH2D6	THCA
2:85888174-85888576	0	0.217051	2.419e-05	0.00032561	0.138453	0.244308	0.0104264	0.0408515	0	0.0354	38	0	303	10	SFTPB	THCA
2:8823037-8823814	0.982931	0.988024	0.000413771	0.00333298	0.978472	0.983879	0.00926296	0.0373827	0.8525	0.8386	152	0	505	59	ID2	THCA
2:95954755-95955880	0.318182	0.373626	0.00548792	0.0234901	0.329243	0.374722	0.00846592	0.0344394	0.1429	0.1645	91	7	491	58	PROM2	THCA
2:99937729-99938413	0.333333	0.222222	0.00832098	0.033122	0.341248	0.258999	0.0137876	0.0485191	0.2857	0.3004	29	0	313	43	RP11-111H13.1	THCA
3:119393636-119393991	0.8	1	0.000483725	0.00378067	0.684123	0.816675	0.00744104	0.0317584	0.4	0.4116	0	0	384	44	COX17	THCA
3:148749151-148749987	0.444444	0.5	0.0101783	0.0389976	0.471756	0.500699	0.0616858	0.140032	0.2921	0.3062	102	4	499	59	HLTF	THCA
3:16386751-16387514	0.571429	0.75	0.00872961	0.0342161	0.501544	0.623572	0.0164874	0.0549761	0.6667	0.6053	0	0	311	37	OXNAD1	THCA
3:41280846-41281309	0.241228	0.308118	1.99337e-09	1.35948e-07	0.239615	0.319209	1.65045e-10	1.86501e-08	0.1188	0.1364	142	0	505	59	CTNNB1	THCA
3:51434556-51436165	0.28	0.226415	0.00625984	0.0263532	0.291374	0.247579	0.00971308	0.0388906	0.3125	0.3204	17	60	442	57	DCAF1	THCA
3:59735295-59737946	0.941176	0.958904	0.00383948	0.0175559	0.936539	0.950022	0.014566	0.0505585	0.6275	0.6091	115	0	505	59	FHIT	THCA
3:59735306-59737946	0.973451	0.985507	0.000838187	0.00571705	0.968459	0.976293	0.0173074	0.0564156	0.6667	0.6401	0	0	505	59	FHIT	THCA
3:64502798-64503505	0	0.264912	0.0210875	0.0694936	0.249074	0.298889	0.224729	0.316979	0.2	0.2189	0	0	295	12	ADAMTS9	THCA
3:9987396-9987768	0.24	0.162162	0.00235799	0.0121217	0.227264	0.177234	0.00755329	0.0320071	0.1905	0.2065	31	0	347	47	PRRT3	THCA
4:20729021-20754187	0.242424	0.310096	0.00285033	0.0141548	0.243994	0.317282	0.000878091	0.00603391	0.15	0.1701	142	0	422	48	PACRGL	THCA
4:6710371-6710952	0.384615	0.47619	3.35095e-05	0.000418051	0.398457	0.477888	0.000204305	0.00203705	0.2105	0.2308	133	9	494	57	MRFAP1L1	THCA
4:6710371-6710957	0.942857	0.951872	0.0267995	0.0804838	0.939903	0.947402	0.0445859	0.113619	0.8282	0.806	68	0	505	59	MRFAP1L1	THCA
5:140049276-140050853	0.153846	0.206897	0.0345514	0.0935082	0.173335	0.209709	0.0559204	0.132258	0.1481	0.1438	73	0	357	35	WDR55	THCA
5:141318326-141318416	0.132075	0.178571	0.000578904	0.00432277	0.151221	0.190799	0.0013854	0.00891741	0.068	0.0913	140	6	416	40	KIAA0141	THCA
5:141318326-141319070	0.16129	0.193548	0.023178	0.0733248	0.17428	0.20429	0.0117381	0.0442137	0.0613	0.0798	101	10	410	46	KIAA0141	THCA
5:141318326-141319118	0.152542	0.186916	0.00246217	0.012594	0.161984	0.19574	0.000660108	0.00493625	0.037	0.0567	103	4	445	49	KIAA0141	THCA
5:141318470-141319070	0.108696	0.126126	0.00360909	0.0169362	0.111682	0.135956	0.010484	0.0408515	0.0387	0.0592	88	12	337	32	KIAA0141	THCA
5:177635917-177638890	0.977778	0.981481	0.0295531	0.0843186	0.976398	0.979664	0.04496	0.113619	0.875	0.877	109	0	505	59	PHYKPL	THCA
5:74670017-74675161	0.985294	0.989601	0.00914232	0.0355612	0.958053	0.980627	0.101723	0.195064	0.9048	0.8948	117	5	502	58	COL4A3BP	THCA
5:96107400-96108343	0.4	0.5	0.0229921	0.0732738	0.400343	0.497749	0.0243016	0.0718452	0.093	0.1391	67	0	359	39	CAST	THCA
6:108986093-109001029	0.964286	1	3.95163e-05	0.00048705	0.920763	0.94706	0.103818	0.196984	0.8235	0.7926	0	12	473	54	FOXO3	THCA
6:117053532-117062668	0.5	0.666667	1.38232e-05	0.000207958	0.519667	0.640291	4.84183e-05	0.0006313	0.4	0.4019	179	18	488	57	KPNA5	THCA
6:138734292-138736334	0.217391	0.125	0.000131659	0.00137436	0.222553	0.145608	0.000449348	0.00371534	0.2222	0.2415	12	0	289	45	HEBP2	THCA
6:160100331-160103505	0.156627	0.207254	0.001494	0.00899039	0.185765	0.218803	0.0123534	0.0459902	0.0966	0.1217	53	12	453	49	SOD2	THCA
6:19838874-19839440	0.979104	0.982313	0.00879408	0.0343372	0.972867	0.977836	0.0315514	0.0886404	0.8571	0.8391	113	0	505	59	ID4	THCA
6:26124862-26127925	0.105263	0.137143	0.0022348	0.0117926	0.116203	0.154434	0.000126573	0.00139918	0.08	0.1079	113	0	334	31	HIST1H2AC	THCA
6:26124862-26138281	0.419355	0.47619	0.00129029	0.00804857	0.425351	0.477144	0.00173551	0.0107574	0.2609	0.2791	153	6	500	59	HIST1H2AC	THCA
6:26281816-26285261	0.969697	1	0.0327007	0.0896859	0.94912	0.950402	0.448729	0.471444	0.8	0.7584	0	5	482	59	HIST1H4H	THCA
6:26375027-26376024	0.966667	0.977778	0.0351958	0.0945021	0.963604	0.969269	0.109059	0.203137	0.875	0.8673	0	1	505	59	BTN3A2	THCA
6:4061935-4062446	0.264151	0.31746	0.0216478	0.0705277	0.281779	0.330684	0.00793881	0.0330341	0.1928	0.2161	58	18	484	52	PRPF4B	THCA
6:41029632-41031839	0	1	1.10244e-10	1.09108e-08	0.333333	0.897644	1.26325e-06	3.44577e-05	0.6667	0.4957	0	0	308	9	APOBEC2	THCA
6:44777239-44797500	0.593407	0.666667	0.0246827	0.076983	0.561113	0.613097	0.0644752	0.142546	0.3636	0.3384	104	0	449	55	SUPT3H	THCA
6:486404-486633	0.108108	0.140845	0.0113402	0.0419337	0.12676	0.154681	0.013561	0.0482223	0.0816	0.1023	94	34	348	32	EXOC2	THCA
6:81053530-81055691	0.645161	0.703125	0.000734045	0.00520402	0.641545	0.688819	0.00153225	0.00973939	0.3929	0.3985	129	1	504	59	BCKDHB	THCA
7:148991504-148991630	0.666667	0.702941	0.00112315	0.00722633	0.567466	0.676102	0.00296325	0.0163784	0.4138	0.4236	118	35	433	53	ZNF783	THCA
7:156472001-156473136	0.428571	0.285714	0.000220027	0.00202781	0.411007	0.293389	0.000671382	0.00495924	0.4641	0.4498	10	0	409	49	LMBR1	THCA
7:156473269-156474522	0.222222	0.152036	6.1662e-06	0.000106916	0.228571	0.162926	3.23025e-05	0.000468104	0.2128	0.2303	12	103	370	50	LMBR1	THCA
7:2419147-2419838	0.976526	0.984894	2.21565e-05	0.000306299	0.973961	0.981314	0.000514603	0.00412088	0.8	0.7935	104	0	505	59	EIF3B	THCA
7:26230749-26232114	0.66436	0.705882	0.011043	0.0412297	0.665558	0.698814	0.0204381	0.0630773	0.2253	0.2481	114	0	505	59	HNRNPA2B1	THCA
7:26231959-26232114	0.978984	0.983099	0.0252188	0.0779421	0.978127	0.979454	0.220836	0.314111	0.7906	0.7724	112	0	505	59	HNRNPA2B1	THCA
7:30197212-30198601	0.24	0.285714	0.00199232	0.0108991	0.237039	0.300359	0.000239478	0.00231952	0.1538	0.1711	169	37	458	51	MTURN	THCA
8:100898611-100899717	0.888889	1	1.5887e-05	0.000235543	0.80651	0.886005	0.0169698	0.055493	0.4706	0.427	0	0	355	52	COX6C	THCA
8:123966269-123985481	0.990385	0.994047	0.00611655	0.0258563	0.986839	0.985825	0.368002	0.422276	0.9123	0.9009	0	5	503	59	ZHX2	THCA
8:144333511-144341944	0.888889	0.909091	0.0222936	0.0724013	0.853144	0.875329	0.171268	0.267557	0.6	0.5802	159	4	492	56	ZFP41:RP13-582O9.6	THCA
8:145153692-145153768	0.957529	0.975057	1.74489e-16	1.78502e-13	0.954467	0.974234	2.21527e-12	3.21848e-10	0.9128	0.9095	234	0	505	59	SHARPIN	THCA
8:145749194-145749307	0.169811	0.263158	1.36499e-07	4.36371e-06	0.187513	0.271277	1.10878e-06	3.22178e-05	0.1348	0.1541	167	25	458	49	LRRC14	THCA
8:146102047-146105749	0.526316	0.461538	0.00347077	0.0164412	0.537992	0.418636	6.01113e-05	0.00075473	0.6154	0.6016	50	172	349	55	ZNF250	THCA
8:30416474-30421894	0.222222	0.333333	0.0297085	0.0843186	0.260601	0.36441	0.00557036	0.0259865	0.0938	0.1297	126	0	277	31	RBPMS	THCA
8:30416474-30423773	0.987377	0.9924	0.000495568	0.00384065	0.985553	0.990251	0.000785781	0.0055113	0.9125	0.9073	71	0	505	59	RBPMS	THCA
8:75148991-75149442	0.5	0.666667	0.0107858	0.0409696	0.445333	0.54784	0.0192715	0.0607328	0	0.21	92	0	352	37	JPH1	THCA
8:94828744-94831217	0	0.125	0.0137485	0.0496986	0.118064	0.188439	0.00295337	0.0163784	0	0.0891	105	0	258	23	TMEM67	THCA
9:125883828-125884471	0.211111	0.285714	0.0202448	0.0670241	0.227169	0.319064	0.0010944	0.0071807	0.0741	0.1121	116	0	324	42	STRBP	THCA
9:132642569-132642657	0.473684	0.526316	0.00669398	0.0277244	0.477884	0.527924	0.00913148	0.0369988	0.3704	0.388	114	10	496	58	USP20	THCA
9:132642569-132642745	0.878788	0.89916	0.000655802	0.00472455	0.874354	0.894392	0.000943859	0.00640155	0.8098	0.8067	137	0	505	59	USP20	THCA
9:38541560-38542308	0.969697	1	0.0304928	0.0853892	0.957452	0.924529	0.00336734	0.017562	0.9265	0.9213	0	53	339	59	RP11-392E22.9	THCA
9:97845002-97848211	0.177866	0.285714	0.00138244	0.00846849	0.218897	0.297551	0.011424	0.043514	0.1818	0.2134	50	0	388	35	C9orf3	THCA
9:97848402-97848963	0.2	0.311688	3.93813e-06	7.60133e-05	0.221355	0.326565	9.71625e-07	2.9063e-05	0.0521	0.0739	126	26	457	48	C9orf3	THCA
X:100787000-100788070	0.777778	0.857143	0.000550051	0.00416817	0.753814	0.802579	0.0348934	0.0957963	0.7368	0.7268	97	47	466	56	ARMCX4	THCA
X:128581279-128582278	0.702703	0.727273	0.0367185	0.0976164	0.669878	0.700173	0.0824302	0.170044	0.1304	0.1584	119	0	495	58	SMARCA1	THCA
X:23851628-23858429	0.837209	0.869565	0.00103336	0.00669068	0.835352	0.864308	0.000952507	0.00641523	0.7123	0.6886	111	0	505	59	APOO	THCA
X:3529376-3530217	0.961538	1	7.74948e-05	0.000843374	0.936425	0.955865	0.138125	0.23809	0.6923	0.6804	0	2	467	58	PRKX	THCA
X:48435498-48435852	0.992683	0.994652	0.00433045	0.0191777	0.992364	0.993138	0.104395	0.197342	0.9118	0.8784	92	0	505	59	RBM3	THCA
X:48780188-48780413	0.185304	0.209974	0.000326695	0.00276206	0.189302	0.228015	0.000390651	0.00339566	0.1044	0.1225	140	9	479	57	OTUD5	THCA
X:71347561-71348013	0.923767	0.961424	3.28523e-12	4.80113e-10	0.91958	0.954658	5.0378e-09	2.56172e-07	0.65	0.6413	231	0	505	59	RGAG4	THCA

## Sheet: Supp Table 3
Supplementary Table 3. Prognosis-associated c3USPs across 10 cancer types. Related to Fig. 1i.
c3USP_ID	unfavorable	favorable
10:99475743-99476950|MARVELD1		BRCA
11:117691088-117691380|FXYD2:FXYD6-FXYD2		BRCA
1:166819661-166821821|POGK	HNSC;LIHC;LUAD	BRCA
11:77775388-77778704|THRSP		BRCA
1:231135548-231135883|ARV1		BRCA
12:54678102-54678332|HNRNPA1		BRCA
13:61141785-61147746|TDRD3		BRCA;KIRC
13:61141785-61147749|TDRD3		BRCA;KIRC
16:1414257-1416018|UNKL	KIRC	BRCA
16:22097072-22098377|C16orf52		BRCA
16:54073347-54073457|FTO		BRCA
17:80613544-80614368|RAB40B		BRCA
20:418243-419193|TBC1D20	COAD	BRCA;PRAD
20:51873111-52103682|TSHZ2		BRCA
21:30245062-30248633|N6AMT1	KIRC	BRCA
21:45724339-45725139|PFKL	THCA	BRCA
22:37622080-37622710|RAC2		BRCA;KIRC
3:152177135-152180173|MBNL1		BRCA
4:75671886-75673249|BTC		BRCA;KIRC
5:141318326-141319118|KIAA0141	LIHC	BRCA
5:145140089-145144493|PRELID2		BRCA;LUSC
5:149778634-149779372|TCOF1	KIRC	BRCA
5:176491603-176506382|ZNF346		BRCA
6:19838874-19839440|ID4		BRCA;KIRC
6:26124862-26138281|HIST1H2AC		BRCA
6:42854209-42854897|RPL7L1	LIHC	BRCA
8:38117666-38118081|DDHD2		BRCA
9:130824106-130825652|NAIF1	LUAD	BRCA;LUSC
9:4600810-4604166|SPATA6L		BRCA
9:4600810-4604178|SPATA6L		BRCA;STAD
X:135300653-135301556|MAP7D3		BRCA
10:11371061-11372418|CELF2	BRCA	COAD;KIRC
10:58117947-58118137|ZWINT		COAD;THCA
11:118125949-118127952|MPZL2		COAD;KIRC
11:532523-532630|HRAS		COAD;KIRC;PRAD
11:57067556-57068001|TNKS1BP1		COAD
11:93466288-93466515|TAF1D		COAD;KIRC
12:114260452-114261013|RBM19		COAD;PRAD
12:7070100-7070288|PTPN6		COAD;KIRC
12:76423873-76424289|PHLDA1		COAD;KIRC
13:45602139-45603373|GPALPP1		COAD;KIRC
17:30807650-30807770|PSMD11		COAD
17:74731241-74731853|SRSF2	HNSC	COAD;KIRC
19:16628153-16630904|C19orf44		COAD;KIRC
19:42231277-42233103|CEACAM5		COAD
19:44271242-44271691|KCNN4	LUAD	COAD
19:58054612-58057824|ZNF550	LUSC	COAD;KIRC
1:160061422-160061597|IGSF8		COAD;KIRC;THCA
1:1718493-1718764|GNB1	LIHC	COAD
1:231133014-231135368|ARV1		COAD;PRAD
20:32666360-32668989|RALY	HNSC	COAD
22:38694005-38694099|CSNK1E		COAD
22:51007511-51007641|CPT1B:CHKB-CPT1B		COAD
2:54092711-54093221|PSME4	LUAD	COAD;KIRC;THCA
3:119393636-119393991|COX17		COAD
3:50403763-50405226|XXcos-LUCA11.5		COAD
5:141318326-141319070|KIAA0141	LIHC	COAD
5:148878857-148880577|CSNK1A1	KIRC	COAD;HNSC
6:46644481-46645347|SLC25A27		COAD
7:6199125-6200185|USP42	BRCA;HNSC	COAD;KIRC
X:100093354-100095702|CSTF2		COAD
X:48435498-48435852|RBM3		COAD;KIRC
1:245008647-245009905|HNRNPU		HNSC
12:88890959-88898935|KITLG		HNSC
12:8930399-8933170|RIMKLB		HNSC
12:9027609-9028653|A2ML1		HNSC
15:40568307-40569316|PAK6		HNSC
16:23534739-23534831|EARS2	LIHC	HNSC
16:4746898-4747017|ANKS3		HNSC
17:5403271-5403350|NLRP1		HNSC
19:16742536-16757906|SMIM7:CTC-429P9.4		HNSC
21:34805110-34811520|TMEM50B	KIRC	HNSC
2:27529411-27529754|TRIM54		HNSC;STAD
6:133045047-133045744|VNN3		HNSC
6:138734292-138736334|HEBP2	THCA	HNSC
X:23851628-23858429|APOO		HNSC;PRAD
X:38546929-38547192|TSPAN7		HNSC;KIRC
10:103310649-103312911|BTRC		KIRC
10:123716775-123718838|NSMCE4A		KIRC
10:131977685-131978376|GLRX3		KIRC
10:5904655-5920059|ANKRD16		KIRC
10:61789585-61802429|ANK3		KIRC
10:75574264-75574760|CAMK2G	LUAD	KIRC
10:7795566-7795914|KIN		KIRC
1:104094415-104095895|RNPC3		KIRC;STAD
11:104756830-104757419|CASP12		KIRC
11:116716346-116717098|SIK3		KIRC;THCA
11:117691288-117691380|FXYD2:FXYD6-FXYD2		KIRC
11:118622807-118625413|DDX6		KIRC
1:115250814-115251151|NRAS		KIRC
11:45893785-45902464|CRY2		KIRC
11:47490444-47493742|CELF1	LUAD	KIRC;PRAD
11:57509700-57510334|SELENOH:RP11-691N7.6		KIRC
11:57509720-57510334|SELENOH:RP11-691N7.6		KIRC
1:15983175-15986331|DDI2		KIRC;STAD
1:160061399-160061597|IGSF8		KIRC
11:61172177-61178409|CPSF7		KIRC
11:63766160-63766309|MACROD1		KIRC
11:64035043-64035975|PLCB3	THCA	KIRC
1:169559108-169559384|SELP		KIRC
1:171179857-171179938|FMO2		KIRC
11:73117790-73118557|FAM168A		KIRC
11:75115913-75132770|RPS3		KIRC;THCA
11:77327741-77330650|CLNS1A		KIRC
11:77329733-77330650|CLNS1A	BRCA;HNSC	KIRC
11:93463614-93463842|TAF1D	HNSC;LUAD	KIRC
11:93465458-93466252|TAF1D	LUAD	KIRC;PRAD
1:201435307-201437468|PHLDA3		KIRC;PRAD;THCA
1:204191908-204192589|PLEKHA6	LUSC	KIRC
12:107385780-107386564|CRY1		KIRC
12:112942601-112943628|PTPN11		KIRC
12:12871889-12873969|CDKN1B		KIRC
12:15747992-15749023|PTPRO		KIRC
1:21792650-21793674|NBPF3		KIRC
12:54678102-54680445|HNRNPA1	HNSC	KIRC
12:54680517-54680736|HNRNPA1	LUAD	KIRC
12:56551520-56551665|MYL6B	LIHC	KIRC
12:56982803-56982923|RBMS2		KIRC;THCA
12:6857714-6857935|MLF2	LUAD	KIRC;PRAD
12:7070109-7070288|PTPN6		KIRC
12:81191506-81205243|LIN7A		KIRC
1:29442316-29443330|EPB41		KIRC;THCA
13:102368021-102369848|ITGBL1		KIRC;LUAD
13:113532618-113536189|ATP11A		KIRC
13:20249794-20251863|PSPC1		KIRC;THCA
13:41133172-41133645|FOXO1	LUSC	KIRC;LUAD
13:44464411-44465584|LACC1		KIRC
13:45911524-45911601|TPT1	HNSC	KIRC
1:35642076-35642919|SFPQ	BRCA;LIHC	KIRC;THCA
1:35643001-35643589|SFPQ		KIRC
13:79893012-79893669|RBM26		KIRC;PRAD
13:80125258-80126650|NDFIP2		KIRC
14:21557036-21557172|ARHGEF40		KIRC;PRAD
1:43133112-43141403|PPIH	HNSC	KIRC
1:43133112-43142254|PPIH	BRCA;LIHC;LUAD	KIRC
1:43141120-43142254|PPIH		KIRC
14:75302151-75302477|YLPM1		KIRC
1:4834619-4837460|AJAP1		KIRC
1:4834619-4842604|AJAP1		KIRC
1:53377694-53379566|ECHDC2	BRCA;LIHC	KIRC
1:54317944-54320673|YIPF1		KIRC
1:54317944-54325728|YIPF1	LUAD	KIRC;THCA
15:57574797-57578354|TCF12		KIRC;THCA
15:65033200-65033371|RBPMS2		KIRC
15:77771664-77775311|HMG20A		KIRC
15:86304243-86311247|KLHL25		KIRC
16:11017183-11017734|CIITA		KIRC;STAD
16:11023417-11035425|DEXI	HNSC;LUAD	KIRC
1:62147023-62149088|TM2D1	HNSC	KIRC
16:30126030-30126915|MAPK3	LUAD	KIRC
1:63906775-63912476|ITGB3BP		KIRC;PRAD
16:69729283-69730262|NFAT5		KIRC
16:84360562-84362927|WFDC1		KIRC
17:18146137-18147221|LLGL1		KIRC;THCA
17:2935744-2936685|RAP1GAP2		KIRC;STAD
17:36552252-36555765|SOCS7		KIRC
17:38325916-38326699|CASC3	HNSC	KIRC
17:38325916-38326704|CASC3		KIRC
17:4175812-4186092|UBE2G1		KIRC
17:53029474-53038479|COX11		KIRC
17:53037989-53038595|TOM1L1		KIRC
17:53037989-53038598|TOM1L1		KIRC
17:55754421-55756909|MSI2		KIRC
17:74731241-74732235|SRSF2	LUAD	KIRC;PRAD
17:76415757-76420141|PGS1	LIHC	KIRC;PRAD
17:76793985-76794481|USP36		KIRC;THCA
18:32464741-32467729|DTNA	LUAD	KIRC
18:52895262-52895451|TCF4		KIRC
19:1274440-1274647|CIRBP		KIRC
19:12812058-12812139|TNPO2		KIRC
19:19101959-19105174|SUGP2		KIRC
19:19104550-19105174|SUGP2	LUAD	KIRC
19:36234107-36234196|U2AF1L4:AD000671.6		KIRC
19:44733117-44734964|ZNF235		KIRC;THCA
19:47223596-47223792|STRN4	BRCA	KIRC;PRAD
19:50363594-50363822|PTOV1	LUAD	KIRC
19:50480042-50482339|VRK3		KIRC
19:58054612-58055018|ZNF550		KIRC
20:60708532-60709218|LSM14B		KIRC;STAD
2:101888207-101889303|RNF149		KIRC
2:101888207-101889588|RNF149	COAD	KIRC;STAD
2:114472773-114475329|SLC35F5		KIRC
2:131810026-131810463|FAM168B		KIRC
2:161131276-161132140|RBMS1		KIRC;LUAD
2:190612058-190615275|OSGEPL1		KIRC
2:209436893-209521549|PTH2R		KIRC
2:209521714-209688918|PTH2R		KIRC
2:209674290-209688918|PTH2R		KIRC
2:209687280-209688918|PTH2R		KIRC
22:19958267-19958738|ARVCF		KIRC;PRAD;STAD
22:22118530-22123483|MAPK1		KIRC
2:222285273-222289928|EPHA4		KIRC;THCA
22:25586752-25588372|KIAA1671		KIRC
22:26922234-26924179|TPST2	BRCA;LUAD	KIRC
2:232035436-232037248|PSMD1	BRCA	KIRC
22:38087432-38089338|RP1-37E16.12:NOL12	LIHC	KIRC;THCA
22:38168772-38169789|TRIOBP		KIRC;THCA
22:38687945-38689260|CSNK1E:RP1-5O6.7	LIHC	KIRC
2:242027818-242031052|SNED1		KIRC;LIHC;PRAD
2:242289619-242291357|SEPT2		KIRC
2:37428870-37429005|CEBPZOS		KIRC
2:65309844-65310772|CEP68		KIRC
2:8823037-8823814|ID2	BRCA	KIRC;THCA
3:10320719-10320904|TATDN2	LUAD	KIRC
3:10320748-10320904|TATDN2	LUAD	KIRC
3:59735306-59737946|FHIT	HNSC	KIRC;LUAD
3:64502798-64503505|ADAMTS9		KIRC
3:64502798-64507841|ADAMTS9		KIRC
4:109546410-109551176|RPL34		KIRC
4:15970992-15972665|PROM1		KIRC;STAD
4:37614965-37633006|RELL1		KIRC
4:4237984-4239553|TMEM128	HNSC	KIRC
4:4238805-4239553|TMEM128		KIRC;LIHC
4:6642986-6643456|MRFAP1		KIRC
4:6710371-6710957|MRFAP1L1	LUAD	KIRC;PRAD
4:71686579-71690010|GRSF1		KIRC
4:76504389-76507019|CDKL2	LUSC	KIRC;THCA
4:83275308-83276456|HNRNPD		KIRC
4:83346037-83346715|HNRNPDL	BRCA;HNSC;LIHC;LUAD	KIRC
4:83346037-83347189|HNRNPDL	HNSC	KIRC
4:83346821-83347189|HNRNPDL	HNSC;LUAD	KIRC
5:112929088-112929178|YTHDC2	LUSC	KIRC;PRAD
5:130496578-130498054|HINT1		KIRC
5:130726802-130727521|CDC42SE2		KIRC
5:139713866-139714242|HBEGF	LUAD	KIRC
5:171291106-171295613|FBXW11		KIRC
5:177635917-177638890|PHYKPL		KIRC
5:72201273-72204535|TNPO1	HNSC	KIRC
5:73925818-73930508|ENC1		KIRC
5:74670017-74675161|COL4A3BP		KIRC
5:78612134-78617428|JMY	BRCA;LIHC	KIRC
5:95150094-95152199|GLRX		KIRC
5:95150094-95152210|GLRX		KIRC;THCA
5:95150512-95152210|GLRX		KIRC
5:95150662-95152210|GLRX		KIRC;STAD
6:10770438-10829239|TMEM14B		KIRC;THCA
6:10828058-10829239|TMEM14B		KIRC;THCA
6:108986093-109001029|FOXO3		KIRC;THCA
6:151674888-151676861|AKAP12		KIRC
6:170713690-170713850|FAM120B		KIRC;THCA
6:25836734-25845607|SLC17A3		KIRC
6:25845527-25845607|SLC17A3		KIRC
6:26124978-26138281|HIST1H2AC		KIRC;LUSC;THCA
6:26127990-26138281|HIST1H2AC	HNSC	KIRC;THCA
6:26158788-26159085|HIST1H2BD		KIRC;STAD
6:26158788-26171202|HIST1H2BD		KIRC;THCA
6:26281816-26285261|HIST1H4H	HNSC	KIRC
6:26374602-26374998|BTN3A2		KIRC
6:26375027-26375742|BTN3A2		KIRC
6:29798188-29798329|HLA-G		KIRC
6:31322103-31322255|HLA-B		KIRC
6:32714192-32714358|HLA-DQA2		KIRC;LUAD
6:41757075-41757268|TOMM6	LUAD	KIRC
7:128595440-128597277|TNPO3		KIRC
7:2419147-2419838|EIF3B	LUAD	KIRC;PRAD
7:2419147-2419913|EIF3B		KIRC
7:26230081-26230612|HNRNPA2B1		KIRC
7:26230081-26232114|HNRNPA2B1	BRCA;HNSC;LUAD	KIRC
7:26230749-26231041|HNRNPA2B1		KIRC
7:26230749-26232114|HNRNPA2B1	BRCA;HNSC;LIHC;LUAD	KIRC
7:26231959-26232114|HNRNPA2B1	LUAD	KIRC;THCA
7:26709276-26709709|SKAP2		KIRC
7:38268473-38269523|STARD3NL		KIRC;STAD
7:45953434-45954403|IGFBP3		KIRC
7:48004230-48004896|HUS1		KIRC;THCA
7:65821859-65824881|TPST1		KIRC
7:73639091-73643273|LAT2		KIRC
7:90747524-90836479|CDK14		KIRC
7:99809618-99810669|GATS		KIRC;PRAD
8:101715588-101716507|PABPC1	BRCA	KIRC;THCA
8:123966269-123985481|ZHX2		KIRC
8:143693219-143693468|ARC		KIRC
8:143693614-143693844|ARC		KIRC
8:144333511-144341944|ZFP41:RP13-582O9.6		KIRC
8:16976285-16977796|MICU3		KIRC
8:17074756-17077764|ZDHHC2		KIRC
8:17143937-17152495|VPS37A	BRCA	KIRC
8:30423878-30428153|RBPMS	BRCA	KIRC;PRAD
8:38117666-38118117|DDHD2		KIRC
8:41364641-41367102|GOLGA7		KIRC
9:114429227-114431548|GNG10:DNAJC25-GNG10		KIRC
9:114429227-114431551|GNG10:DNAJC25-GNG10		KIRC
9:97845002-97848963|C9orf3		KIRC;PRAD
9:97848402-97848963|C9orf3		KIRC
X:122735190-122744768|THOC2	LUSC	KIRC;PRAD
X:122737600-122744768|THOC2		KIRC
X:128581279-128582278|SMARCA1		KIRC;THCA
X:131339616-131348161|RAP2C		KIRC
X:133559361-133559690|PHF6	LUAD	KIRC
X:154348444-154349497|BRCC3		KIRC
X:3526987-3530217|PRKX	LUSC	KIRC;STAD
X:3529376-3530217|PRKX		KIRC
X:40489415-40489865|CXorf38		KIRC
X:46434859-46457194|CHST7	COAD	KIRC
X:49045736-49047889|SYP		KIRC
X:56837613-56843752|NBDY		KIRC
X:57003630-57005012|SPIN3	BRCA	KIRC
11:64494604-64494767|RASGRP2		LIHC
1:53547861-53550184|PODN		LIHC
15:64973587-64973890|ZNF609		LIHC
17:37704084-37707290|CDK12		LIHC;THCA
2:234978668-234985488|SPP2		LIHC
2:87240243-87243424|PLGLB1		LIHC
5:79407526-79409394|SERINC5		LIHC
1:117687848-117690234|VTCN1		LUAD;STAD
12:120780909-120783372|MSI1	LIHC	LUAD
18:673077-674160|ENOSF1	COAD;KIRC	LUAD
20:2739631-2739913|EBF4		LUAD
22:51007511-51007764|CPT1B	LIHC	LUAD
9:35610298-35610598|CD72		LUAD;PRAD
9:38409215-38411387|IGFBPL1		LUAD
X:100760343-100764345|ARMCX4	KIRC	LUAD
1:27182754-27183338|ZDHHC18		LUSC
14:92511303-92515946|ATXN3		LUSC
15:30931024-30936841|ARHGAP11B		LUSC;STAD
15:31229463-31233768|FAN1	COAD;KIRC;LUAD	LUSC
15:90015087-90015941|RHCG		LUSC
17:39722405-39723484|KRT9		LUSC
19:19101959-19102148|SUGP2		LUSC
2:190612808-190615275|OSGEPL1		LUSC
2:74097480-74100478|STAMBP	LIHC	LUSC
4:905631-905817|GAK		LUSC
7:150710497-150710817|ATG9B		LUSC
X:20026517-20028894|MAP7D2		LUSC
11:134250642-134251817|B3GAT1		PRAD
11:59564870-59567147|STX3		PRAD
11:61557463-61557894|TMEM258	COAD	PRAD
1:169356448-169365131|BLZF1	KIRC	PRAD
1:1718493-1718760|GNB1		PRAD
1:220971618-220972173|MARC1	LIHC	PRAD
1:231133014-231135883|ARV1		PRAD;THCA
13:113832323-113832487|PCID2	KIRC	PRAD
16:3349157-3350912|ZNF263	KIRC	PRAD
16:56504527-56518672|BBS2		PRAD
17:39911685-39911981|JUP		PRAD
17:46211179-46214590|SKAP1		PRAD
17:53029474-53031021|COX11		PRAD
17:74731958-74732235|SRSF2		PRAD
17:79780784-79781084|MCRIP1		PRAD
19:1611369-1611702|TCF3	KIRC;LIHC	PRAD
19:49653409-49653492|PPFIA3		PRAD
19:53928705-53929270|ZNF765		PRAD
20:32666360-32672466|RALY	HNSC	PRAD
2:178990912-178998587|RBM45		PRAD
3:50295147-50295799|GNAI2	BRCA;LIHC;LUAD	PRAD
4:83276155-83276456|HNRNPD	BRCA;HNSC;LUAD	PRAD
5:2746901-2747654|IRX2		PRAD
6:26281816-26284896|HIST1H4H		PRAD
6:88102561-88107960|SMIM8		PRAD
8:30416474-30423773|RBPMS		PRAD
9:15460312-15461628|SNAPC3		PRAD
9:97845002-97848211|C9orf3		PRAD
10:133772655-133773024|PPP2R2D		STAD
10:38734536-38736591|LINC00999		STAD
1:120291465-120293419|HMGCS2		STAD
1:156776366-156776966|SH2D2A		STAD
14:24546977-24547096|CPNE6		STAD
15:30931024-30933724|ARHGAP11B		STAD
15:72578684-72579577|CELF6:RP11-106M3.5		STAD
17:7191963-7192067|YBX2		STAD
17:80613045-80613404|RAB40B		STAD
18:12429433-12431148|PRELID3A		STAD;THCA
18:12429436-12431148|PRELID3A		STAD;THCA
19:42231273-42233103|CEACAM5		STAD
19:55862169-55864974|COX6B2		STAD
2:173460752-173462340|PDK1	KIRC	STAD
22:51017089-51017464|CHKB-CPT1B	BRCA	STAD
2:74635113-74635233|C2orf81		STAD
3:119378911-119384097|COX17	KIRC	STAD
3:48298513-48299418|ZNF589		STAD
5:71654651-71655430|PTCD2		STAD
7:44105117-44105580|DBNL		STAD
8:42705334-42705420|RNF170		STAD
X:23851730-23858429|APOO		STAD
10:32300445-32304436|KIF5B		THCA
10:96084862-96087724|PLCE1		THCA
1:109475124-109477246|CLCC1		THCA
11:124615879-124616299|NRGN		THCA
11:1908807-1913002|LSP1		THCA
1:169558700-169559384|SELP		THCA
1:201435307-201436613|PHLDA3		THCA
12:57976999-57978000|KIF5A		THCA
1:32680818-32681273|TMEM234		THCA
1:35642073-35642919|SFPQ	BRCA;LIHC	THCA
1:41475927-41477329|CTPS1		THCA
14:23516584-23516669|CDH24		THCA
1:43133112-43133717|PPIH		THCA
16:30014848-30014970|INO80E		THCA
16:58192258-58197957|CSNK2A2	KIRC	THCA
17:45300424-45300874|MYL4		THCA
17:62463763-62464426|MILR1		THCA
17:77083448-77083832|ENGASE	COAD;KIRC	THCA
18:70415400-70416248|NETO1		THCA
19:11560244-11561460|PRKCSH	HNSC	THCA
19:19101959-19104446|SUGP2	LIHC	THCA
21:47721628-47721910|C21orf58		THCA
2:160789164-160798256|PLA2R1		THCA
2:178990912-178994123|RBM45	HNSC;LUAD	THCA
2:183007766-183011762|PDE1A		THCA
2:27293611-27294193|OST4		THCA
2:27666929-27667052|KRTCAP3	HNSC	THCA
2:95954755-95954971|PROM2	BRCA	THCA
3:50621767-50621911|HEMK1		THCA
5:176947183-176948974|FAM193B		THCA
6:41757071-41757268|TOMM6		THCA
8:15615369-15615542|TUSC3		THCA
8:20083331-20083949|ATP6V1B2		THCA
8:75149271-75149442|JPH1		THCA
X:54842124-54842313|MAGED2	HNSC	THCA
10:37537549-37550791|ANKRD30A	BRCA
10:37553566-37598024|ANKRD30A	BRCA
10:37598109-37603305|ANKRD30A	BRCA
11:2949898-2950125|PHLDA2	BRCA
1:145290512-145290780|NOTCH2NL	BRCA
1:145567800-145568320|ANKRD35	BRCA
11:66288938-66291625|ZDHHC24	BRCA
11:93464966-93465409|TAF1D	BRCA
14:59925723-59927689|GPR135	BRCA
16:11023417-11027700|DEXI	BRCA;HNSC
17:37706695-37707290|CDK12	BRCA
19:44735058-44738907|ZNF235	BRCA;KIRC
22:19167483-19167711|CLTCL1	BRCA
2:227600967-227659704|IRS1	BRCA
3:185194373-185194830|TMEM41A	BRCA
5:96107400-96108343|CAST	BRCA;LIHC
6:151413724-151422661|MTHFD1L	BRCA;LIHC
6:41757075-41757305|TOMM6	BRCA;LIHC
8:66631717-66637550|MTFR1	BRCA
17:54869714-54872404|C17orf67	COAD
17:61666600-61671564|DCAF7	COAD;KIRC;LIHC
1:110467825-110468684|CSF1	COAD;STAD
1:21792650-21793488|NBPF3	COAD
20:33856827-33859807|RP4-614O4.11	COAD
21:40719219-40719304|HMGN1	COAD
4:420909-429558|ZNF721	COAD
10:105791352-105791961|COL17A1	HNSC;LUSC
12:76441499-76442172|NAP1L1	HNSC;KIRC;LUAD
12:76441499-76442200|NAP1L1	HNSC;KIRC;LUAD
13:45113025-45113902|TSC22D1	HNSC
14:23768751-23769966|PPP1R3E	HNSC
1:43140999-43142254|PPIH	HNSC
14:35579849-35582069|FAM177A1	HNSC
15:81601875-81602111|STARD5	HNSC
16:29982900-29983362|TMEM219	HNSC;KIRC;LIHC;LUAD
19:47906811-47909716|MEIS3	HNSC;KIRC
19:50363594-50363870|PTOV1	HNSC
2:27666929-27667055|KRTCAP3	HNSC
2:27666929-27669167|KRTCAP3	HNSC;LUAD
4:37592840-37633006|RELL1	HNSC;KIRC
5:40828054-40832543|RPL37	HNSC;LUAD
6:4062868-4063307|PRPF4B	HNSC;KIRC
6:49519389-49520177|C6orf141	HNSC
7:156473269-156474522|LMBR1	HNSC;LUSC
7:30197212-30198601|MTURN	HNSC;LUAD
8:75148991-75149442|JPH1	HNSC
X:46465806-46466358|SLC9A7	HNSC;KIRC
11:125525243-125545822|CHEK1	KIRC
11:66433965-66436085|RBM4B	KIRC
11:76369079-76370626|LRRC32	KIRC
1:180080331-180081571|CEP350	KIRC
11:8131955-8132205|RIC3	KIRC
11:86650169-86661397|PRSS23	KIRC
11:9302589-9304917|TMEM41B	KIRC
11:94801347-94801817|SRSF8	KIRC;LUAD
12:132606125-132606469|EP400NL	KIRC
1:245010009-245012089|HNRNPU	KIRC
12:7086054-7086295|LPCAT3	KIRC
13:100543692-100544696|CLYBL	KIRC
13:115037957-115038038|CDC16	KIRC;LIHC
1:32681883-32681984|TMEM234	KIRC
14:50712839-50713758|L2HGDH	KIRC
14:69818888-69820048|GALNT16	KIRC
1:48226953-48230961|TRABD2B	KIRC
15:101811851-101812968|SELENOS	KIRC;LIHC
16:4854150-4854522|GLYR1	KIRC
17:74730645-74731142|SRSF2	KIRC;LIHC
17:80901926-80904754|B3GNTL1	KIRC
1:78412262-78413137|FUBP1	KIRC
18:21740034-21741479|CABYR	KIRC
1:89572736-89573705|GBP2	KIRC
1:89649556-89650919|GBP4	KIRC
19:16757612-16757906|SMIM7:CTC-429P9.4	KIRC;LIHC
19:20232156-20235814|ZNF90	KIRC
19:3538755-3542773|MFSD12	KIRC;LUAD
19:41247345-41247598|C19orf54	KIRC;STAD
19:45303708-45303807|CBLC	KIRC
19:47991148-47991491|NAPA	KIRC
19:58372842-58373161|ZNF587	KIRC;LUSC
20:61870963-61871607|BIRC7	KIRC
21:34811605-34819324|TMEM50B	KIRC
21:34811605-34821088|TMEM50B	KIRC;PRAD
2:160797079-160798256|PLA2R1	KIRC
2:166714125-166714724|TTC21B	KIRC
22:30772010-30773499|RNF215	KIRC
22:31048285-31059390|DUSP18	KIRC
2:85875977-85876139|USP39	KIRC;LIHC;LUAD
3:148749151-148749987|HLTF	KIRC
3:155544609-155545970|SLC33A1	KIRC
3:41280846-41281309|CTNNB1	KIRC;LIHC;LUAD
3:51434556-51436165|DCAF1	KIRC
3:52327209-52327322|GLYCTK	KIRC;LIHC
5:140049276-140050853|WDR55	KIRC;LUAD
5:469058-469904|EXOC3	KIRC
5:470103-471213|EXOC3	KIRC
6:134212949-134214292|TCF21	KIRC
6:160100331-160103505|SOD2	KIRC;LIHC
6:26124862-26127925|HIST1H2AC	KIRC
6:4061382-4061888|PRPF4B	KIRC;LUSC
7:2474836-2477438|CHST12	KIRC
7:44105677-44108145|DBNL	KIRC
8:145153692-145153768|SHARPIN	KIRC
8:145748718-145749019|LRRC14	KIRC
8:145749194-145749307|LRRC14	KIRC
8:145749490-145749644|LRRC14	KIRC
8:56981090-56982261|RPS20	KIRC
9:132642569-132642657|USP20	KIRC
X:100787000-100788070|ARMCX4	KIRC
X:48780188-48780413|OTUD5	KIRC
X:50335145-50338697|SHROOM4	KIRC
X:51645035-51645241|MAGED1	KIRC
X:66945479-66948515|AR	KIRC
12:132609942-132610398|EP400NL	LIHC
12:673848-674382|NINJ2	LIHC
15:75194405-75194944|FAM219B	LIHC
16:3535062-3535466|NAA60	LIHC
16:3535084-3535466|NAA60	LIHC
17:15881228-15881357|ZSWIM7	LIHC;LUAD
17:17715099-17715286|SREBF1	LIHC
17:29706042-29708890|NF1	LIHC
17:5286864-5286888|NUP88	LIHC
19:19101959-19104456|SUGP2	LIHC
19:8373769-8376295|CTD-2550O8.5:NDUFA7	LIHC
19:8386980-8387155|RPS28	LIHC
20:33865101-33865192|MMP24-AS1	LIHC;LUSC
22:38212733-38212935|GCAT	LIHC
2:25040711-25042222|CENPO	LIHC;LUSC
3:41280846-41281150|CTNNB1	LIHC;LUAD
4:6710371-6710952|MRFAP1L1	LIHC;LUAD
5:141318326-141318416|KIAA0141	LIHC
5:141318470-141319070|KIAA0141	LIHC;LUAD
6:131161739-131179270|EPB41L2	LIHC
6:3027106-3027178|NQO2	LIHC;STAD
6:4063354-4065034|PRPF4B	LIHC
6:41757071-41757305|TOMM6	LIHC;LUAD
7:2419147-2419918|EIF3B	LIHC
8:127565749-127568509|FAM84B	LIHC;LUAD
9:35659171-35660090|ARHGEF39	LIHC
11:110066891-110070305|RDX	LUAD
11:63997543-63997654|NUDT22	LUAD
1:171671225-171673526|VAMP4	LUAD
16:29983462-29984270|TMEM219	LUAD
16:30126030-30127956|MAPK3	LUAD
17:76416405-76420141|PGS1	LUAD
19:1226663-1227591|STK11	LUAD
21:44263392-44270150|WDR4	LUAD
2:85885983-85888576|SFTPB	LUAD
4:20729021-20754187|PACRGL	LUAD
6:33033125-33036376|HLA-DPA1	LUAD
7:140404764-140405918|NDUFB2	LUAD
1:169558804-169559384|SELP	LUSC
12:123639748-123640234|MPHOSPH9	LUSC
1:54320725-54325728|YIPF1	LUSC
17:5404624-5405056|NLRP1	LUSC
2:160788810-160798256|PLA2R1	LUSC
22:39621319-39621699|PDGFB	LUSC
2:55515492-55518811|CCDC88A	LUSC
5:130726802-130727610|CDC42SE2	LUSC
6:4061935-4062446|PRPF4B	LUSC
X:57005094-57010698|SPIN3	LUSC
14:35561418-35571886|FAM177A1	PRAD
14:75482566-75483710|MLH3	THCA
3:64503689-64507841|ADAMTS9	THCA

## Sheet: Supp Table 4
Supplementary Table 4. Number of tumor samples with over-spliced c3USPs across 10 cancer types. Related to Fig. 2b.
c3USP_ID	BRCA	COAD	HNSC	KIRC	LIHC	LUAD	LUSC	PRAD	STAD	THCA
10:102259917-102261410|SEC31B	0	0	0	0	0	0	0	0	0	0
10:13696428-13697377|RP11-295P9.13	220	159	0	0	0	0	0	0	0	0
10:75574264-75574760|CAMK2G	272	0	0	0	0	0	0	0	0	0
10:96367784-96369609|HELLS	0	0	0	0	0	0	97	0	0	0
1:101440459-101440774|SLC30A7	0	59	128	0	0	165	126	0	0	120
11:125525243-125526100|CHEK1	57	45	50	66	11	18	0	0	0	0
11:125526231-125545822|CHEK1	0	0	0	0	0	0	0	0	0	0
11:28420743-28433444|METTL15	0	0	0	0	0	0	0	0	0	0
11:45250071-45256509|PRDM11	0	0	0	0	0	0	0	0	0	0
11:45893785-45902464|CRY2	0	0	0	0	0	0	0	0	0	0
11:59570774-59571312|STX3	0	0	0	0	0	0	0	0	0	0
11:59969353-59972362|MS4A4E	0	0	0	0	0	0	0	0	0	0
11:59972432-59973186|MS4A4E	0	0	0	0	0	0	0	0	0	0
11:60131340-60132513|MS4A6E	0	0	0	0	0	0	0	0	0	0
11:61556708-61557846|TMEM258	0	0	0	0	0	0	0	0	0	0
11:65486628-65487151|RNASEH2C	0	0	0	0	0	0	0	0	0	0
1:169558804-169559384|SELP	360	0	0	0	0	191	208	0	0	0
11:75115913-75132770|RPS3	0	0	0	0	0	0	0	0	0	0
11:77251094-77296406|CLNS1A	0	0	0	0	0	0	0	0	0	0
1:178515039-178516228|TEX35	0	0	0	0	0	0	0	0	0	0
1:186388210-186389219|C1orf27	0	0	0	0	0	0	0	0	0	0
11:93463614-93463842|TAF1D	0	0	13	0	0	0	0	0	6	0
11:93463879-93464315|TAF1D	0	0	0	0	0	0	0	0	0	0
12:104165108-104169266|NT5DC3	0	0	0	0	0	0	0	0	0	0
12:10546467-10560234|KLRC4-KLRK1	0	0	0	0	0	0	0	0	0	0
12:123311165-123311792|CCDC62	0	0	0	0	0	0	0	0	0	0
1:21792650-21793488|NBPF3	0	0	0	0	0	0	0	0	0	0
12:15747992-15749023|PTPRO	0	0	0	0	0	0	0	0	0	0
12:27183206-27183666|MED21	0	0	0	0	0	0	0	0	0	0
12:2933419-2939382|ITFG2	0	0	0	0	0	0	0	0	0	0
1:245008647-245009905|HNRNPU	0	0	0	88	0	0	0	0	0	0
1:245010009-245012089|HNRNPU	0	0	0	0	0	0	0	28	0	115
12:54680517-54680736|HNRNPA1	0	0	17	0	0	0	0	0	0	134
12:56143668-56150796|GDF11	0	0	0	0	0	0	0	0	0	0
12:7095931-7096259|EMG1	0	0	0	0	0	0	0	0	0	0
12:7499744-7509975|CD163L1	0	0	0	0	0	0	0	0	0	0
12:76441499-76442172|NAP1L1	0	0	177	228	0	0	160	90	0	108
12:76441499-76442200|NAP1L1	0	240	177	136	0	230	235	98	0	93
13:45602139-45603373|GPALPP1	0	0	43	0	0	0	0	0	20	0
13:45602139-45607948|GPALPP1	0	0	0	0	0	0	0	0	0	0
13:45911524-45911601|TPT1	0	0	0	0	0	0	0	0	0	218
1:35642073-35642919|SFPQ	0	0	0	34	0	0	0	0	7	129
1:35642076-35642919|SFPQ	0	0	0	33	0	0	0	0	9	92
1:35642076-35643589|SFPQ	0	0	0	0	0	0	0	0	25	0
1:35643001-35643589|SFPQ	0	0	0	0	0	0	0	0	0	0
14:21557036-21557172|ARHGEF40	0	0	0	0	0	0	0	0	0	0
14:55821304-55821781|FBXO34	0	0	0	0	0	0	0	0	0	0
14:69255527-69256243|ZFP36L1	0	0	0	0	0	0	0	0	0	0
14:76696763-76700865|GPATCH2L	0	0	0	0	0	0	0	0	0	0
14:76701128-76702182|GPATCH2L	0	0	0	0	0	0	0	0	0	0
14:76702347-76705353|GPATCH2L	0	0	0	0	0	0	0	0	0	0
15:42646652-42652272|RP11-164J13.1	0	0	0	0	0	0	0	0	0	0
15:52208331-52213692|TMOD3	0	0	0	0	0	0	0	0	0	0
15:57574797-57577655|TCF12	0	0	0	0	0	0	0	0	0	0
15:64973587-64973890|ZNF609	0	0	0	0	0	0	0	0	0	0
15:66840268-66840688|ZWILCH	0	0	0	0	0	0	0	0	0	0
15:68484641-68485853|PIAS1	0	0	0	0	0	0	0	0	0	0
15:75192479-75194290|FAM219B	0	0	0	0	0	0	0	0	0	0
15:75192479-75194944|FAM219B	0	0	0	0	0	0	0	0	0	0
15:77771664-77775311|HMG20A	183	0	0	0	0	201	337	0	93	0
16:1414257-1416018|UNKL	0	0	151	0	0	0	0	0	0	0
16:29983462-29984270|TMEM219	170	0	0	0	6	0	0	0	0	0
16:3349157-3350912|ZNF263	140	0	103	0	0	0	0	0	0	0
16:3707869-3712646|DNASE1	0	0	0	0	0	0	0	0	0	0
16:83843031-83851390|HSBP1	0	0	0	0	0	0	0	0	0	0
17:15880407-15880892|ZSWIM7	0	0	0	0	0	0	0	0	0	0
17:15881228-15881357|ZSWIM7	0	234	123	101	0	133	330	0	0	0
17:19674381-19679621|ULK2	0	0	61	0	0	0	0	146	0	114
17:29706042-29708890|NF1	0	0	0	0	0	0	0	0	0	0
17:37082145-37082669|LINC00672	0	0	0	0	0	0	0	0	0	0
17:45026024-45026308|GOSR2	0	0	0	0	0	0	0	0	0	0
17:61666600-61671564|DCAF7	24	52	0	95	0	31	98	0	0	0
17:61766536-61767832|STRADA	0	0	0	0	0	0	0	0	0	0
17:73788560-73789523|UNK	0	0	0	0	0	0	0	0	0	0
17:74731241-74731853|SRSF2	0	0	41	0	0	0	0	0	0	0
17:74731241-74732235|SRSF2	277	0	0	0	0	0	0	0	0	0
17:76783741-76794481|USP36	0	0	0	0	0	0	0	0	0	0
18:60243886-60251678|ZCCHC2	0	0	72	0	0	0	0	0	0	0
19:11275387-11275414|KANK2	0	0	0	0	0	0	0	0	0	0
19:19104550-19105174|SUGP2	275	0	0	0	0	0	0	0	0	122
19:44733117-44738907|ZNF235	0	0	0	0	0	0	0	0	0	0
19:53926756-53928323|ZNF765	0	0	0	0	0	0	0	0	0	0
19:58054612-58055018|ZNF550	0	0	0	0	0	0	0	0	0	0
19:58054612-58057824|ZNF550	0	0	0	0	0	0	0	0	0	0
19:7535202-7535422|ARHGEF18	0	36	112	0	0	138	167	0	0	0
19:8917672-8918838|ZNF558	0	0	0	0	0	0	0	0	0	0
20:1451778-1453359|SIRPB2	0	0	0	0	0	0	0	0	0	0
20:2124539-2128988|STK35	0	0	0	0	0	0	0	0	0	0
20:418243-419193|TBC1D20	0	0	180	149	0	0	140	0	14	118
20:44056186-44058084|PIGT	0	0	0	0	0	0	0	0	0	0
20:44056186-44058120|PIGT	0	0	0	0	0	0	0	0	0	0
20:57601525-57605357|ATP5E	0	0	0	0	0	0	247	0	0	0
2:103332501-103334648|MFSD9	0	0	0	0	0	0	0	0	0	0
21:27088873-27089972|ATP5J	0	0	0	0	0	0	0	0	0	0
2:128460466-128461197|WDR33	0	0	0	0	0	0	0	0	0	0
21:30245062-30248633|N6AMT1	9	0	0	0	0	0	0	15	6	58
21:37408259-37408382|SETD4	0	0	0	0	0	0	118	0	0	0
21:37754454-37756484|MORC3	0	0	0	0	0	0	0	0	0	0
21:40719219-40719304|HMGN1	0	0	0	0	0	0	0	0	0	0
2:152645762-152646265|ARL5A	0	0	0	0	0	0	0	0	0	0
2:166714125-166714724|TTC21B	0	0	0	0	0	0	0	0	0	0
2:178084043-178086787|HNRNPA3	0	0	0	0	0	0	0	0	0	0
2:190611895-190615275|OSGEPL1	0	0	0	0	0	0	0	0	0	0
2:192558143-192560690|NABP1	0	0	0	0	0	0	0	0	0	0
2:208462208-208463803|CREB1	0	0	0	0	0	0	63	0	0	0
2:209508274-209508938|PTH2R	0	0	0	0	0	0	0	0	0	0
2:209521714-209688918|PTH2R	0	0	0	0	0	0	0	0	0	0
2:209674290-209688918|PTH2R	0	0	0	0	0	0	0	0	0	0
2:238006446-238007600|COPS8	0	0	0	0	0	0	0	0	0	0
2:37428870-37429009|CEBPZOS	0	0	0	0	0	0	0	0	0	0
2:74441603-74443209|RP11-287D1.3	0	0	0	0	0	0	0	0	0	0
2:88056454-88058251|PLGLB2	0	0	0	0	0	0	0	0	0	0
3:100075892-100076347|NIT2	100	0	0	0	0	91	52	0	0	0
3:108409751-108412206|DZIP3	338	219	0	0	0	0	122	0	0	0
3:14187184-14189450|RP11-434D12.1	0	0	0	0	0	0	0	0	0	0
3:3837113-3864417|SUMF1	0	0	0	0	0	0	0	0	0	0
3:41280846-41281309|CTNNB1	590	404	262	132	98	254	199	0	155	142
3:51433622-51434484|DCAF1	0	0	0	0	0	0	0	0	0	0
3:52865495-52867129|RP5-966M1.6	0	0	0	0	0	0	0	0	0	0
3:59735295-59737946|FHIT	0	0	0	0	0	0	0	0	0	115
3:59735306-59737946|FHIT	0	0	0	0	0	0	0	0	0	0
4:144796663-144797898|GYPE	0	0	0	0	0	0	0	0	0	0
4:169815917-169816743|CBR4	0	0	0	0	0	0	0	0	0	0
4:169816904-169849687|CBR4	0	0	0	0	0	0	0	0	0	0
4:175239817-175239985|CEP44	0	0	0	0	0	0	0	0	0	0
4:20729021-20754249|PACRGL	0	0	0	0	0	0	0	0	0	0
4:40155888-40159481|N4BP2	140	0	81	0	0	0	0	0	0	0
4:4238805-4239553|TMEM128	0	0	0	0	0	0	0	0	0	0
4:83346037-83347189|HNRNPDL	0	0	0	0	0	0	0	0	0	0
4:84183078-84183741|COQ2	0	0	0	0	0	0	0	0	0	0
4:84183809-84185377|COQ2	0	0	0	0	0	0	0	0	0	0
4:87797597-87808910|C4orf36	0	0	0	0	0	0	0	0	0	0
4:905631-905817|GAK	0	0	0	0	0	0	0	0	0	0
4:100848996-100849698|DNAJB14	0	0	0	0	0	0	0	0	0	0
5:112929248-112929507|YTHDC2	0	0	0	0	0	0	0	0	0	0
5:126381187-126382176|C5orf63	0	0	0	0	0	0	0	0	0	0
5:126382406-126383133|C5orf63	0	0	0	0	0	0	0	0	0	0
5:138703321-138707675|SLC23A1	0	0	0	0	0	0	0	0	0	0
5:150272759-150276389|IRGM	0	0	0	0	0	0	0	0	0	0
5:159490681-159493554|PWWP2A	0	0	0	0	0	0	0	0	0	0
5:159493620-159493786|PWWP2A	0	0	0	0	0	0	0	0	0	0
5:39373528-39375115|DAB2	0	0	0	0	0	0	0	0	0	0
5:40828054-40832543|RPL37	0	231	166	300	0	124	219	0	0	0
5:71654651-71655430|PTCD2	159	0	0	86	0	60	106	0	8	0
5:73925818-73927534|ENC1	0	0	0	0	0	0	0	0	0	0
5:73927628-73930508|ENC1	0	0	0	0	0	0	0	0	0	0
6:10770438-10802563|TMEM14B	0	0	0	0	0	0	0	0	0	0
6:108986093-109001029|FOXO3	0	0	0	0	0	0	0	0	0	0
6:116571582-116573293|TSPYL4	0	0	0	0	0	0	0	0	0	0
6:132777361-132778415|STX7	0	0	0	0	0	0	0	0	0	0
6:133044194-133044872|VNN3	0	0	0	0	137	0	0	0	0	0
6:151413724-151417221|MTHFD1L	0	0	0	0	0	0	0	0	0	0
6:160100331-160103505|SOD2	337	295	134	0	0	86	214	0	0	53
6:167462176-167463708|FGFR1OP	0	0	0	0	0	0	0	0	0	0
6:167463804-167465806|FGFR1OP	0	0	0	0	0	0	0	0	0	0
6:26124978-26127925|HIST1H2AC	0	0	0	0	0	0	0	0	0	0
6:26124978-26138281|HIST1H2AC	0	0	0	0	0	0	0	0	0	0
6:26127990-26138281|HIST1H2AC	0	0	0	0	0	0	0	0	0	0
6:26375027-26375742|BTN3A2	0	0	0	0	0	0	0	0	0	0
6:28292584-28293812|ZSCAN31	0	0	0	0	0	0	0	0	0	0
6:28348649-28349744|ZSCAN12	0	0	0	0	0	0	0	0	0	0
6:3026538-3026986|NQO2	0	0	0	0	0	0	0	0	0	0
6:4060921-4061248|PRPF4B	0	0	0	0	0	0	0	0	0	0
6:4061382-4061888|PRPF4B	22	0	123	0	0	0	0	0	0	0
6:4062534-4062790|PRPF4B	0	174	0	0	0	64	166	0	0	0
6:4062534-4063307|PRPF4B	0	0	0	0	0	0	0	0	0	0
6:4062868-4063307|PRPF4B	0	93	0	0	0	125	94	0	0	0
6:4063354-4065034|PRPF4B	37	147	0	0	0	106	103	12	0	0
6:41757071-41757268|TOMM6	0	0	164	0	0	72	113	0	0	0
7:135373777-135376318|C7orf73	0	0	0	0	0	0	0	0	0	0
7:140404764-140405918|NDUFB2	0	0	0	0	0	0	0	0	0	0
7:156472001-156473136|LMBR1	56	84	28	17	10	0	0	0	0	10
7:156473269-156474522|LMBR1	90	0	177	0	0	0	0	0	0	12
7:26230081-26230612|HNRNPA2B1	0	0	0	0	0	0	0	0	0	0
7:30197212-30198601|MTURN	372	146	176	271	0	198	299	0	0	169
7:30402073-30405555|ZNRF2:GS1-114I9.3	0	0	0	0	0	0	0	0	0	0
7:30409272-30410569|GS1-114I9.3	0	0	0	0	0	0	0	0	0	0
7:30430652-30442527|GS1-114I9.3	0	0	0	0	0	0	0	0	0	0
7:30442639-30443217|GS1-114I9.3	0	0	0	0	0	0	0	0	0	0
7:43649241-43670610|COA1	0	0	0	0	0	0	0	0	0	0
7:43649241-43679047|COA1	0	0	0	0	0	0	0	0	0	0
7:43673008-43679047|COA1	0	0	0	0	0	98	129	0	0	0
7:48002840-48004161|HUS1	0	0	0	0	0	0	0	0	0	0
7:48004230-48004896|HUS1	38	18	0	0	0	0	0	0	0	0
7:75167055-75167471|HIP1	0	0	0	0	0	0	0	0	0	0
7:80303464-80305423|CD36	0	0	0	45	0	0	0	0	0	0
8:102190616-102211422|ZNF706	0	0	0	0	0	0	0	0	0	0
8:102190616-102212217|ZNF706	0	0	0	0	0	0	0	0	0	0
8:136660842-136668468|KHDRBS3	0	0	0	0	0	0	0	0	0	0
8:145748718-145749019|LRRC14	362	128	266	0	0	0	156	0	0	0
8:146102047-146105749|ZNF250	73	0	0	0	0	0	0	47	0	50
8:20083331-20083949|ATP6V1B2	0	0	0	0	0	0	0	0	0	0
8:38117666-38119055|DDHD2	0	0	0	0	0	0	0	0	0	0
8:61102545-61121308|CA8	0	0	0	316	0	0	0	0	0	0
9:132642569-132642745|USP20	0	0	70	105	0	0	117	0	5	137
9:100845850-100849723|TRIM14	0	0	0	0	0	0	0	0	0	0
X:131347984-131348161|RAP2C	0	0	0	0	0	0	0	0	0	0
X:133559361-133559690|PHF6	0	0	0	0	0	116	308	0	0	0
X:142712303-142712416|SLITRK4	0	0	0	0	0	0	0	0	0	0
X:142712465-142713735|SLITRK4	0	0	0	0	0	0	0	0	0	0
X:3529376-3530217|PRKX	0	0	0	0	0	0	0	0	0	0
X:54842124-54842313|MAGED2	531	217	0	0	0	234	301	0	0	0
X:56758633-56825142|NBDY	0	0	0	0	0	0	0	0	0	0
X:57004375-57005012|SPIN3	0	0	0	0	0	0	0	0	0	0
X:57004855-57005012|SPIN3	0	0	0	0	0	0	0	0	0	0
10:131978586-131981544|GLRX3	144	0	0	85	0	0	0	0	0	0
10:131978586-131982131|GLRX3	53	0	0	0	0	0	21	0	0	142
10:13680121-13680700|RP11-295P9.13	252	0	0	0	0	154	138	0	0	35
10:13680924-13686916|RP11-295P9.13	142	0	0	0	0	184	0	0	0	0
10:37553566-37598024|ANKRD30A	32	0	0	0	0	0	0	0	0	0
11:116716346-116717098|SIK3	241	0	0	0	0	0	0	0	0	0
11:118125949-118127952|MPZL2	198	0	0	0	0	192	118	0	0	0
1:145290512-145290780|NOTCH2NL	248	0	0	18	0	0	128	0	2	0
11:47490444-47493742|CELF1	789	139	0	0	0	350	482	0	78	0
11:47493655-47493742|CELF1	531	0	97	0	0	78	176	0	0	0
11:490643-491120|PTDSS2	43	0	0	0	0	0	0	0	0	0
11:532523-532630|HRAS	359	0	0	0	0	0	0	0	0	0
11:57509700-57510334|SELENOH:RP11-691N7.6	161	0	17	0	0	0	0	0	0	133
11:57509720-57510334|SELENOH:RP11-691N7.6	287	0	0	0	0	0	0	0	0	0
11:59564870-59567147|STX3	187	0	0	0	0	0	0	0	0	0
1:159805946-159807706|C1orf204	36	0	18	4	0	0	0	0	0	0
1:160061399-160061597|IGSF8	195	0	0	0	0	0	0	0	0	0
11:61556950-61557256|TMEM258	137	0	0	0	0	0	0	0	0	0
11:61557463-61557894|TMEM258	118	0	0	0	0	0	0	0	0	0
1:166819661-166821821|POGK	205	0	0	0	0	266	298	0	0	65
1:171671225-171673526|VAMP4	267	0	77	0	59	192	288	0	83	0
1:1718493-1718760|GNB1	753	202	0	0	70	318	300	0	0	99
1:1718493-1718764|GNB1	751	0	71	0	0	231	258	0	0	111
11:8131955-8132205|RIC3	270	0	0	0	0	178	177	0	0	0
11:86650169-86661397|PRSS23	578	173	120	0	0	231	244	13	0	314
11:93465458-93466252|TAF1D	302	92	0	104	0	113	222	0	0	75
11:93466288-93466515|TAF1D	186	0	0	0	0	0	92	0	0	0
11:94801347-94801817|SRSF8	233	87	315	133	0	172	381	0	0	290
12:114255992-114261013|RBM19	64	0	0	12	0	0	0	21	0	0
12:123639748-123640234|MPHOSPH9	77	0	0	0	0	0	0	0	0	0
1:231133014-231135368|ARV1	125	0	0	0	0	0	78	0	0	0
1:231133014-231135883|ARV1	223	0	0	0	0	0	0	0	0	0
1:231135548-231135883|ARV1	41	0	0	0	0	0	0	17	14	0
1:23884907-23885425|ID3	244	0	0	0	0	0	0	0	0	128
12:56146625-56151166|SARNP	7	0	0	0	0	0	0	8	0	0
12:6857714-6857935|MLF2	323	0	0	0	0	0	0	0	0	0
12:6955532-6955888|CDCA3	543	0	0	0	0	0	0	0	0	0
12:8930399-8933170|RIMKLB	210	0	0	0	0	0	112	0	0	0
12:8930399-8933173|RIMKLB	225	0	0	0	0	0	89	0	0	0
12:8932709-8933170|RIMKLB	127	0	0	0	0	0	0	0	0	0
13:102368021-102369848|ITGBL1	13	0	0	0	0	0	0	0	0	0
1:32681397-32681794|TMEM234	131	0	0	0	0	0	0	0	0	0
1:32681883-32681984|TMEM234	18	0	0	0	0	0	0	0	0	0
14:102810727-102814615|CINP	105	25	0	0	0	30	0	16	0	0
14:23768751-23769966|PPP1R3E	67	0	125	0	0	0	87	0	0	114
1:43133112-43140958|PPIH	188	0	0	0	0	0	0	0	0	0
1:43133112-43141037|PPIH	164	0	0	0	0	0	0	0	0	0
1:43133112-43141403|PPIH	167	0	0	0	0	0	0	0	0	0
1:43133112-43142254|PPIH	328	0	0	0	0	0	136	0	0	124
1:43141120-43142254|PPIH	203	0	0	0	0	70	100	0	0	0
14:50712839-50713758|L2HGDH	248	0	108	0	0	0	120	0	0	0
14:75482566-75483710|MLH3	20	0	65	0	7	0	0	21	0	20
15:31229463-31233768|FAN1	487	191	238	84	110	285	389	0	0	0
1:53377694-53379566|ECHDC2	334	0	0	0	0	0	144	0	0	0
1:53547861-53550184|PODN	731	254	0	0	0	223	338	0	110	248
15:57574797-57583026|TCF12	222	0	0	0	0	0	0	0	0	0
15:75194405-75194944|FAM219B	17	0	0	0	0	0	0	0	0	0
16:11023417-11027700|DEXI	310	0	0	0	0	123	180	0	25	0
16:11027862-11035425|DEXI	323	0	132	0	0	0	157	0	0	0
16:11035307-11035425|DEXI	234	0	92	0	0	76	0	0	0	0
16:29982900-29983362|TMEM219	160	0	0	0	0	0	0	0	32	0
16:3535062-3535466|NAA60	598	195	0	0	0	163	208	0	0	0
16:3535084-3535466|NAA60	777	0	0	0	82	282	281	65	89	0
16:4854150-4854522|GLYR1	48	0	0	0	0	0	92	22	0	0
17:17715099-17715286|SREBF1	319	146	0	0	143	192	221	0	0	0
17:30807650-30807770|PSMD11	324	235	0	0	0	135	227	0	135	0
17:53036828-53038479|COX11	220	0	0	0	0	0	0	0	0	0
17:53037989-53038595|TOM1L1	385	0	0	0	0	89	116	0	1	0
17:53037989-53038598|TOM1L1	429	0	0	0	0	97	0	0	0	0
17:73747819-73754114|GALK1	142	0	0	0	0	231	307	0	49	0
17:76415757-76420141|PGS1	289	0	23	0	0	0	129	0	0	94
17:76415807-76420141|PGS1	207	0	18	62	0	0	0	0	0	98
17:76416405-76420141|PGS1	129	0	0	67	0	0	0	0	0	133
17:76793985-76794481|USP36	357	0	0	0	0	0	0	0	0	0
17:80613544-80614368|RAB40B	98	0	0	0	0	0	0	0	0	0
18:673077-674160|ENOSF1	14	2	28	0	2	3	0	0	0	2
1:89572736-89573705|GBP2	38	0	207	0	0	0	0	0	0	15
19:1244440-1244735|ATP5D	403	0	0	0	12	0	0	0	9	157
19:1611369-1611702|TCF3	442	160	179	0	0	137	417	0	0	0
19:3538755-3542773|MFSD12	340	140	180	122	0	118	246	0	0	132
19:47223596-47223792|STRN4	566	0	0	0	0	136	119	0	0	46
19:47906811-47909716|MEIS3	116	0	0	0	0	0	0	0	0	0
19:49653409-49653492|PPFIA3	98	0	0	138	0	0	0	0	0	108
19:50363594-50363822|PTOV1	205	0	0	0	0	0	0	0	0	116
19:50363594-50363870|PTOV1	304	0	0	0	0	0	0	0	0	0
19:8373769-8376295|CTD-2550O8.5:NDUFA7	9	0	147	0	0	0	55	3	0	17
21:44263392-44270150|WDR4	255	0	76	135	0	64	236	0	0	0
2:160797079-160798256|PLA2R1	119	0	178	0	0	0	0	0	14	108
2:173460752-173462340|PDK1	90	0	0	0	0	0	41	0	0	0
2:178084043-178084135|HNRNPA3	256	0	0	0	0	0	0	0	0	151
22:26922234-26923571|TPST2	20	0	0	0	0	0	0	0	0	0
2:227657102-227659704|IRS1	97	0	0	54	0	0	0	0	6	0
22:37576908-37578191|C1QTNF6	5	15	3	0	0	0	21	35	0	0
22:38087432-38089338|RP1-37E16.12:NOL12	145	0	0	0	0	0	0	0	0	0
22:38212733-38212935|GCAT	116	0	130	155	0	0	159	0	65	0
22:38694005-38694099|CSNK1E	289	0	38	0	0	106	0	0	21	205
2:25040711-25042222|CENPO	649	0	134	0	127	212	300	76	0	0
22:51007511-51007641|CPT1B	218	0	0	0	0	0	0	0	0	0
22:51017089-51017464|CHKB-CPT1B	377	0	132	0	0	0	162	136	59	0
2:27666929-27667052|KRTCAP3	276	313	0	39	15	0	0	0	97	184
2:27666929-27667055|KRTCAP3	235	252	0	35	0	0	0	0	147	173
2:27666929-27669167|KRTCAP3	170	142	0	0	0	0	0	0	126	0
2:30950246-30953595|CAPN13	101	0	0	0	0	0	0	0	0	0
2:54092711-54093221|PSME4	199	0	0	0	0	0	0	0	0	0
2:85875977-85876139|USP39	269	248	230	153	23	201	299	0	88	0
2:95954755-95955880|PROM2	21	0	53	0	0	0	0	0	0	91
3:100076448-100077120|NIT2	65	0	0	0	0	0	0	0	0	0
3:155544609-155545970|SLC33A1	291	237	250	108	0	139	385	0	0	0
3:41280846-41281150|CTNNB1	368	207	213	0	0	226	426	0	0	0
3:52327209-52327322|GLYCTK	264	112	0	0	194	129	171	0	0	0
4:20729021-20754187|PACRGL	313	0	0	0	0	0	97	0	0	142
4:4237982-4239553|TMEM128	173	0	0	0	0	0	0	0	0	0
4:6710371-6710952|MRFAP1L1	447	156	0	0	0	279	302	0	0	133
4:6710371-6710957|MRFAP1L1	419	0	0	136	0	129	276	0	0	68
4:76835492-76836020|NAAA	343	0	0	0	0	123	204	0	0	0
4:76835492-76836060|NAAA	281	0	0	0	0	0	0	0	0	0
4:83275308-83276456|HNRNPD	252	0	0	0	0	0	0	0	0	0
4:83276155-83276456|HNRNPD	328	0	0	0	0	67	96	0	0	0
4:83346037-83346715|HNRNPDL	437	0	0	0	0	73	238	0	0	0
4:83346821-83347189|HNRNPDL	462	0	0	0	0	80	145	0	0	0
5:141318326-141318416|KIAA0141	350	0	0	0	113	162	170	0	0	140
5:141318470-141319070|KIAA0141	317	0	0	0	89	183	178	0	0	88
5:148878857-148880577|CSNK1A1	88	0	0	0	0	0	0	0	12	0
5:2746901-2747654|IRX2	365	0	0	0	0	0	0	0	0	0
5:95150094-95152199|GLRX	51	0	0	0	0	0	0	0	0	0
5:95150512-95152210|GLRX	110	0	0	0	0	0	0	0	0	0
5:96107400-96108343|CAST	195	0	0	0	0	87	84	0	0	67
6:117053532-117062668|KPNA5	276	116	0	101	0	114	119	0	0	179
6:138734292-138736334|HEBP2	32	5	60	0	0	0	17	26	0	12
6:19838874-19839440|ID4	510	0	0	0	0	0	0	0	0	113
6:26124862-26138281|HIST1H2AC	19	82	78	195	0	0	0	0	0	153
6:33033125-33036376|HLA-DPA1	318	0	0	0	0	0	0	0	22	0
6:4061935-4062446|PRPF4B	86	0	160	138	51	226	170	23	0	58
6:44777239-44797500|SUPT3H	112	0	0	0	0	0	0	0	0	104
7:148991108-148991470|ZNF783	188	0	0	0	0	0	0	0	0	0
7:148991504-148991630|ZNF783	65	0	0	0	0	0	0	0	0	118
7:148992275-148994141|ZNF783	28	0	0	54	0	14	0	18	7	0
7:19152764-19153499|TWIST1	392	0	0	0	0	0	0	0	0	0
7:2419147-2419838|EIF3B	262	0	0	0	0	0	0	0	0	104
7:26230081-26232114|HNRNPA2B1	619	0	0	0	0	0	161	0	0	0
7:26230749-26232114|HNRNPA2B1	235	0	48	0	0	0	0	0	0	114
7:26231959-26232114|HNRNPA2B1	617	0	0	0	0	0	104	0	0	112
7:44105117-44105580|DBNL	267	126	165	0	0	0	0	0	0	0
7:44105677-44108145|DBNL	202	124	0	0	0	0	0	58	0	0
7:44808714-44809053|ZMIZ2	210	0	88	0	0	0	134	0	0	0
7:72856024-72856510|BAZ1B	419	0	119	0	0	107	286	0	59	0
8:144333511-144335057|ZFP41:RP13-582O9.6	111	0	45	0	0	0	74	0	0	0
8:145538484-145538588|DGAT1	228	0	59	0	0	0	0	0	0	0
8:30416474-30419460|RBPMS	246	0	0	0	0	0	156	0	51	0
8:30416474-30423773|RBPMS	282	205	0	0	0	0	181	0	0	71
8:56981090-56982261|RPS20	186	0	0	99	0	0	127	0	48	0
8:66631717-66637550|MTFR1	256	0	0	0	0	0	0	0	0	0
9:125883828-125884471|STRBP	219	0	0	0	0	0	0	0	0	116
9:132642569-132642657|USP20	280	102	65	0	0	167	133	0	68	114
9:35659171-35660090|ARHGEF39	655	134	0	42	40	219	382	0	104	0
9:97845002-97848963|C9orf3	243	0	0	0	0	0	0	0	0	0
X:46465806-46466342|SLC9A7	197	0	48	0	51	35	57	0	68	0
X:46465806-46466358|SLC9A7	216	0	0	0	0	39	76	45	68	0
X:71347561-71348013|RGAG4	378	0	0	0	0	0	0	0	0	231
1:120291457-120293419|HMGCS2	0	147	0	0	0	0	0	0	0	0
1:169356448-169365131|BLZF1	0	32	0	0	0	0	0	0	0	124
1:36319304-36320277|AGO4	0	130	157	0	0	132	151	0	0	0
1:36320424-36321302|AGO4	0	178	131	0	0	125	175	0	63	16
1:89649556-89650919|GBP4	0	85	0	0	0	0	0	55	0	0
10:105791352-105791961|COL17A1	0	317	299	0	0	0	271	0	0	0
10:11371061-11372418|CELF2	0	141	60	0	0	250	155	0	38	0
11:1908807-1913002|LSP1	0	326	0	0	0	0	0	0	0	0
11:9302589-9304917|TMEM41B	0	89	227	80	0	0	214	0	0	110
11:93465480-93466252|TAF1D	0	118	0	0	0	0	243	0	78	0
13:100543692-100544696|CLYBL	0	125	0	346	0	0	0	0	0	157
13:113832291-113832487|PCID2	0	128	147	104	78	97	153	0	0	99
13:115037957-115038038|CDC16	0	191	0	0	0	215	312	0	0	0
17:74730645-74731142|SRSF2	0	26	0	0	83	0	132	16	0	96
17:80613045-80613404|RAB40B	0	93	0	0	0	0	0	0	0	0
19:11560244-11561460|PRKCSH	0	215	0	0	0	0	129	0	0	140
19:16757612-16757906|SMIM7:CTC-429P9.4	0	153	119	0	0	0	301	0	0	137
19:42231273-42233129|CEACAM5	0	17	0	0	0	11	33	0	0	0
2:242027818-242031052|SNED1	0	65	42	0	0	0	59	14	0	0
3:148749151-148749987|HLTF	0	142	0	140	0	0	137	0	0	102
3:9987396-9987768|PRRT3	0	166	104	0	16	0	115	10	0	31
5:130726802-130727610|CDC42SE2	0	120	0	145	0	0	132	0	0	0
5:145442298-145458022|SH3RF2	0	13	0	0	0	0	75	0	12	0
6:42854209-42854897|RPL7L1	0	241	104	0	0	0	202	0	0	0
6:49519389-49520177|C6orf141	0	111	0	0	0	0	0	0	0	0
7:150712212-150712969|ATG9B	0	104	0	0	0	130	209	0	0	0
7:2419147-2419815|EIF3B	0	43	0	0	0	61	0	0	0	0
7:2419147-2420049|EIF3B	0	160	0	0	0	0	299	0	0	0
8:127565749-127568509|FAM84B	0	105	187	63	0	0	123	19	0	0
8:75148845-75149442|JPH1	0	62	0	0	0	0	0	0	0	0
9:130824106-130825652|NAIF1	0	83	111	64	0	0	88	0	6	0
X:122735190-122744768|THOC2	0	137	0	0	0	0	93	0	0	0
X:23851628-23858429|APOO	0	29	18	0	0	0	0	0	1	111
10:131978586-131981548|GLRX3	0	0	69	58	0	0	0	0	0	65
10:51027113-51027323|PARG	0	0	156	0	0	0	0	21	0	20
10:58117910-58118137|ZWINT	0	0	27	0	0	0	27	0	0	0
1:11721366-11722681|FBXO44	0	0	103	0	0	0	0	0	0	0
11:64035043-64035975|PLCB3	0	0	40	0	0	0	18	0	0	0
11:66433965-66436085|RBM4B	0	0	150	0	0	0	127	60	0	0
12:51373842-51375421|SLC11A2	0	0	139	0	31	0	166	0	0	173
12:54678102-54680445|HNRNPA1	0	0	16	0	0	0	0	0	0	80
12:56556116-56556638|MYL6	0	0	27	0	0	40	35	0	0	70
13:20249125-20251863|PSPC1	0	0	32	0	0	0	0	0	0	0
13:48510909-48517479|SUCLA2	0	0	142	0	0	0	0	0	0	0
13:79893012-79893669|RBM26	0	0	34	0	0	0	0	0	0	0
14:65215020-65215762|PLEKHG3	0	0	44	0	0	0	57	0	0	0
15:81601875-81602111|STARD5	0	0	73	0	0	0	230	29	0	0
15:99500706-99501191|IGF1R	0	0	143	0	0	0	224	0	0	138
17:15881015-15881113|ZSWIM7	0	0	109	0	0	0	0	0	0	0
17:5404624-5405056|NLRP1	0	0	48	0	0	0	0	0	0	0
17:74731958-74732235|SRSF2	0	0	17	0	0	0	0	0	0	0
17:77914494-77914657|TBC1D16	0	0	66	0	0	0	44	0	0	122
17:79780784-79781084|MCRIP1	0	0	53	0	0	0	0	0	1	0
19:1274440-1274647|CIRBP	0	0	17	0	0	0	0	0	0	172
19:16757612-16757930|SMIM7:CTC-429P9.4	0	0	234	0	0	0	273	0	0	0
19:19101959-19104446|SUGP2	0	0	126	130	0	0	0	0	0	145
19:19101959-19104456|SUGP2	0	0	130	0	0	0	115	0	0	100
19:19101959-19105174|SUGP2	0	0	13	0	0	0	0	0	0	0
19:35988584-35989499|DMKN	0	0	38	0	0	0	0	0	0	0
20:32868457-32868832|AHCY	0	0	323	0	0	0	318	0	0	0
20:60754413-60755224|SS18L1	0	0	210	0	85	0	232	0	0	0
2:37428870-37429005|CEBPZOS	0	0	46	0	0	0	111	0	0	0
2:55515492-55518811|CCDC88A	0	0	97	0	5	31	37	0	0	0
2:99812220-99813616|MRPL30:RP11-111H13.1	0	0	131	0	0	0	209	0	0	0
3:45960558-45960904|FYCO1	0	0	198	0	41	0	0	0	0	0
3:53259626-53259766|TKT	0	0	172	0	0	177	326	0	0	0
4:37592840-37633006|RELL1	0	0	165	116	0	0	0	0	0	0
4:83275308-83276047|HNRNPD	0	0	93	0	0	0	0	0	0	0
6:26124862-26127925|HIST1H2AC	0	0	165	132	31	0	0	0	0	113
6:49522687-49522786|C6orf141	0	0	14	0	0	0	0	0	0	0
7:26230749-26231041|HNRNPA2B1	0	0	6	0	0	0	0	0	0	0
7:26231271-26232114|HNRNPA2B1	0	0	7	0	43	0	0	0	0	0
7:43671382-43671823|COA1	0	0	133	0	0	112	110	0	0	0
8:145749194-145749307|LRRC14	0	0	108	0	27	105	168	0	0	167
8:145749490-145749644|LRRC14	0	0	155	0	0	0	133	0	0	0
8:75148991-75149442|JPH1	0	0	51	0	0	0	0	0	0	92
9:97845002-97848211|C9orf3	0	0	24	0	0	0	0	0	0	50
9:97848402-97848963|C9orf3	0	0	12	0	0	0	0	0	0	126
X:48780188-48780413|OTUD5	0	0	198	0	0	209	173	0	0	140
10:58117947-58118137|ZWINT	0	0	0	157	0	0	0	0	0	0
11:125525243-125545822|CHEK1	0	0	0	19	0	0	0	0	0	0
1:156260898-156261193|GLMP	0	0	0	39	0	0	0	231	3	14
11:66288938-66291625|ZDHHC24	0	0	0	42	0	0	0	0	0	0
12:7070100-7070288|PTPN6	0	0	0	91	0	0	0	0	0	119
12:8930399-8932630|RIMKLB	0	0	0	16	0	0	0	0	0	0
13:113832323-113832487|PCID2	0	0	0	140	0	0	0	0	9	87
1:48226953-48230961|TRABD2B	0	0	0	31	0	0	0	0	0	0
15:101811851-101812968|SELENOS	0	0	0	106	66	184	201	0	0	0
16:29917449-29930851|ASPHD1	0	0	0	39	0	0	0	0	0	0
17:34313741-34324756|CCL15-CCL14	0	0	0	146	0	0	0	0	216	0
17:34323963-34324756|CCL15-CCL14:CCL15	0	0	0	16	0	0	0	0	0	0
17:39911685-39911981|JUP	0	0	0	95	0	0	0	0	9	0
19:12336095-12337186|ZNF44	0	0	0	63	0	0	0	0	0	0
19:12345724-12348266|ZNF44	0	0	0	46	0	0	0	0	0	0
19:36234107-36234196|U2AF1L4:AD000671.6	0	0	0	27	0	0	0	37	0	124
19:58209210-58212355|ZNF154	0	0	0	68	0	0	0	0	0	90
21:34805110-34811520|TMEM50B	0	0	0	1	0	20	0	14	0	23
2:160789164-160798256|PLA2R1	0	0	0	34	0	0	0	0	0	0
2:208445723-208446517|METTL21A	0	0	0	81	0	0	0	0	0	0
5:141318326-141319070|KIAA0141	0	0	0	117	0	150	0	0	0	101
6:25783447-25799010|SLC17A1	0	0	0	10	0	0	0	0	0	0
6:41757071-41757305|TOMM6	0	0	0	10	0	0	70	0	0	0
6:41757075-41757305|TOMM6	0	0	0	1	0	0	0	0	0	0
7:2474836-2477438|CHST12	0	0	0	32	0	0	0	0	0	0
8:105392609-105393411|DPYS	0	0	0	183	0	0	0	0	0	0
8:94828744-94831217|TMEM67	0	0	0	89	0	0	0	0	0	105
9:107535458-107539408|NIPSNAP3B	0	0	0	42	0	0	0	0	0	0
X:66945479-66948515|AR	0	0	0	23	0	0	0	0	0	0
12:2933419-2939999|ITFG2	0	0	0	0	5	0	125	0	0	0
12:57923113-57923393|MBD6	0	0	0	0	31	0	0	14	0	8
16:20747681-20748181|THUMPD1	0	0	0	0	53	0	58	17	0	25
16:30014848-30014970|INO80E	0	0	0	0	56	0	0	0	0	136
16:67241408-67241501|LRRC29	0	0	0	0	35	0	0	0	0	79
17:77083448-77083832|ENGASE	0	0	0	0	11	0	0	0	0	118
19:7983015-7983801|TGFBR3L	0	0	0	0	167	0	0	0	0	0
21:44473758-44473971|CBS:CBSL	0	0	0	0	25	0	215	0	0	0
3:51434556-51436165|DCAF1	0	0	0	0	56	4	0	8	0	17
7:128409251-128411743|CALU	0	0	0	0	87	0	0	0	0	0
10:129881205-129883336|PTPRE	0	0	0	0	0	134	0	0	0	0
1:11722789-11722908|FBXO44	0	0	0	0	0	24	44	0	0	0
11:69481178-69482246|ORAOV1	0	0	0	0	0	103	111	0	0	0
1:180080331-180081571|CEP350	0	0	0	0	0	90	0	0	0	0
1:2117689-2118276|FAAP20	0	0	0	0	0	143	218	0	4	0
1:32681150-32681273|TMEM234	0	0	0	0	0	73	0	0	0	131
16:11023417-11035425|DEXI	0	0	0	0	0	106	297	0	16	0
1:62147023-62149088|TM2D1	0	0	0	0	0	195	202	0	0	0
17:5403271-5405056|NLRP1	0	0	0	0	0	59	0	43	0	0
17:7919873-7923445|GUCY2D	0	0	0	0	0	64	0	0	0	0
19:16742536-16757906|SMIM7:CTC-429P9.4	0	0	0	0	0	15	0	10	0	0
19:3610970-3611901|CACTIN	0	0	0	0	0	129	185	0	0	0
22:22118530-22123483|MAPK1	0	0	0	0	0	157	187	0	0	0
22:26847788-26848714|HPS4	0	0	0	0	0	111	0	0	0	0
5:140049276-140050853|WDR55	0	0	0	0	0	53	82	0	0	73
5:141318326-141319118|KIAA0141	0	0	0	0	0	176	0	0	0	103
6:81053530-81055691|BCKDHB	0	0	0	0	0	240	172	0	0	129
7:2483382-2485588|CHST12	0	0	0	0	0	73	0	0	0	0
7:80303464-80305699|CD36	0	0	0	0	0	181	205	0	28	0
X:128581279-128582278|SMARCA1	0	0	0	0	0	81	94	0	0	119
X:50335145-50338697|SHROOM4	0	0	0	0	0	30	0	0	0	0
10:104622690-104623486|BORCS7:BORCS7-ASMT	0	0	0	0	0	0	210	0	0	0
1:117644185-117644815|TTF2	0	0	0	0	0	0	84	0	0	0
11:8128945-8131798|RIC3	0	0	0	0	0	0	99	0	0	0
12:107385780-107386564|CRY1	0	0	0	0	0	0	129	0	0	111
12:114260452-114261013|RBM19	0	0	0	0	0	0	87	0	2	76
1:222731611-222731964|TAF1A	0	0	0	0	0	0	83	0	0	0
15:40568307-40569316|PAK6	0	0	0	0	0	0	26	0	0	129
15:76228652-76235912|NRG4	0	0	0	0	0	0	42	0	0	0
16:19090222-19090308|COQ7	0	0	0	0	0	0	52	0	0	0
16:23534739-23534831|EARS2	0	0	0	0	0	0	42	11	0	16
17:5286864-5286888|NUP88	0	0	0	0	0	0	75	0	0	105
1:78412262-78413137|FUBP1	0	0	0	0	0	0	56	0	0	176
19:1609599-1611702|TCF3	0	0	0	0	0	0	171	0	0	0
19:41247345-41247598|C19orf54	0	0	0	0	0	0	96	17	1	46
2:14789578-14789662|AC011897.1	0	0	0	0	0	0	65	0	0	0
2:161131276-161132140|RBMS1	0	0	0	0	0	0	145	0	0	0
3:10320719-10320904|TATDN2	0	0	0	0	0	0	93	0	0	0
4:76467763-76469537|THAP6	0	0	0	0	0	0	72	0	0	0
4:76504389-76507019|CDKL2	0	0	0	0	0	0	205	0	0	0
5:868920-869152|BRD9	0	0	0	0	0	0	223	0	0	0
6:486404-486633|EXOC2	0	0	0	0	0	0	101	0	0	94
7:2419147-2419913|EIF3B	0	0	0	0	0	0	125	0	0	0
7:2419147-2419918|EIF3B	0	0	0	0	0	0	167	0	0	0
8:21960697-21961454|FAM160B2	0	0	0	0	0	0	101	0	0	0
8:30423878-30428153|RBPMS	0	0	0	0	0	0	176	0	0	0
8:75149271-75149442|JPH1	0	0	0	0	0	0	125	0	0	0
9:15460312-15461628|SNAPC3	0	0	0	0	0	0	189	0	0	0
11:118964972-118965169|H2AFX	0	0	0	0	0	0	0	19	0	0
1:156260152-156261193|GLMP	0	0	0	0	0	0	0	72	0	0
11:76369079-76370626|LRRC32	0	0	0	0	0	0	0	53	5	0
11:868672-869213|CHID1	0	0	0	0	0	0	0	11	0	43
16:56504527-56518672|BBS2	0	0	0	0	0	0	0	15	0	26
17:53029474-53031021|COX11	0	0	0	0	0	0	0	24	0	0
19:44735058-44738907|ZNF235	0	0	0	0	0	0	0	32	0	106
19:58372842-58373161|ZNF587	0	0	0	0	0	0	0	19	0	0
2:105883646-105883673|TGFBRAP1	0	0	0	0	0	0	0	39	0	0
3:3190918-3192223|TRNT1	0	0	0	0	0	0	0	70	0	0
4:17627469-17629628|MED28	0	0	0	0	0	0	0	98	0	0
7:44105117-44105584|DBNL	0	0	0	0	0	0	0	144	0	0
10:131977685-131978376|GLRX3	0	0	0	0	0	0	0	0	8	0
11:112108230-112113641|PTS	0	0	0	0	0	0	0	0	41	0
13:113532618-113536126|ATP11A	0	0	0	0	0	0	0	0	50	0
1:32680818-32681273|TMEM234	0	0	0	0	0	0	0	0	9	0
13:79893015-79893669|RBM26	0	0	0	0	0	0	0	0	11	0
16:134595-136666|NPRL3	0	0	0	0	0	0	0	0	1	0
16:58192258-58197957|CSNK2A2	0	0	0	0	0	0	0	0	2	109
17:55940719-55943834|CUEDC1	0	0	0	0	0	0	0	0	50	0
19:36234110-36234196|U2AF1L4:AD000671.6	0	0	0	0	0	0	0	0	32	0
19:58212514-58212605|ZNF154	0	0	0	0	0	0	0	0	19	117
20:32666360-32668989|RALY	0	0	0	0	0	0	0	0	22	0
20:33865101-33865192|MMP24-AS1	0	0	0	0	0	0	0	0	22	0
2:101888207-101889303|RNF149	0	0	0	0	0	0	0	0	23	0
2:101888207-101889588|RNF149	0	0	0	0	0	0	0	0	4	0
2:227600967-227659704|IRS1	0	0	0	0	0	0	0	0	11	0
2:241502014-241503090|DUSP28	0	0	0	0	0	0	0	0	149	0
22:51007511-51007764|CPT1B	0	0	0	0	0	0	0	0	23	0
2:37428870-37431446|CEBPZOS	0	0	0	0	0	0	0	0	14	0
8:38117666-38118081|DDHD2	0	0	0	0	0	0	0	0	38	0
12:122219049-122219227|TMEM120B	0	0	0	0	0	0	0	0	0	17
12:54678102-54678332|HNRNPA1	0	0	0	0	0	0	0	0	0	114
12:57923458-57923716|MBD6	0	0	0	0	0	0	0	0	0	11
12:7070109-7070288|PTPN6	0	0	0	0	0	0	0	0	0	175
12:76423873-76424289|PHLDA1	0	0	0	0	0	0	0	0	0	118
1:32680818-32681069|TMEM234	0	0	0	0	0	0	0	0	0	71
1:43133112-43133717|PPIH	0	0	0	0	0	0	0	0	0	168
14:67778901-67803363|ATP6V1D	0	0	0	0	0	0	0	0	0	22
16:2262849-2263581|PGP	0	0	0	0	0	0	0	0	0	138
16:2289735-2289913|ECI1	0	0	0	0	0	0	0	0	0	9
17:4637775-4637877|CXCL16	0	0	0	0	0	0	0	0	0	54
17:48542411-48542654|CHAD	0	0	0	0	0	0	0	0	0	117
17:55754421-55756909|MSI2	0	0	0	0	0	0	0	0	0	127
17:76783741-76792398|USP36	0	0	0	0	0	0	0	0	0	26
17:80901926-80904754|B3GNTL1	0	0	0	0	0	0	0	0	0	163
19:20232156-20235814|ZNF90	0	0	0	0	0	0	0	0	0	128
19:48286419-48287546|SELENOW	0	0	0	0	0	0	0	0	0	79
19:8386980-8387155|RPS28	0	0	0	0	0	0	0	0	0	116
21:34805110-34809189|TMEM50B	0	0	0	0	0	0	0	0	0	2
21:34809300-34811520|TMEM50B	0	0	0	0	0	0	0	0	0	1
21:47721628-47721910|C21orf58	0	0	0	0	0	0	0	0	0	112
2:241500937-241503090|DUSP28	0	0	0	0	0	0	0	0	0	127
2:242694162-242694459|D2HGDH	0	0	0	0	0	0	0	0	0	144
2:85663718-85663959|SH2D6	0	0	0	0	0	0	0	0	0	187
2:85888174-85888576|SFTPB	0	0	0	0	0	0	0	0	0	38
2:8823037-8823814|ID2	0	0	0	0	0	0	0	0	0	152
2:99937729-99938413|RP11-111H13.1	0	0	0	0	0	0	0	0	0	29
5:177635917-177638890|PHYKPL	0	0	0	0	0	0	0	0	0	109
5:74670017-74675161|COL4A3BP	0	0	0	0	0	0	0	0	0	117
8:144333511-144341944|ZFP41:RP13-582O9.6	0	0	0	0	0	0	0	0	0	159
8:145153692-145153768|SHARPIN	0	0	0	0	0	0	0	0	0	234
8:30416474-30421894|RBPMS	0	0	0	0	0	0	0	0	0	126
X:100787000-100788070|ARMCX4	0	0	0	0	0	0	0	0	0	97
X:48435498-48435852|RBM3	0	0	0	0	0	0	0	0	0	92

## Sheet: Supp Table 5
Supplementary Table 5. General sequencing statistics of the four paired in-house HCC samples.
Patient_ID	Sample_ID	Sample_type	Read_length	Total_Reads	Uniquely_mapped	Number_junction	Number_3USP
1	209	normal	100x2	113894441	0.924	87606469	1453
1	210	tumor	100x2	130023642	0.9118	88810948	1655
2	211	normal	100x2	132225783	0.914	99932532	1374
2	212	tumor	100x2	126760304	0.9258	92618962	1636
3	213	normal	100x2	125383842	0.8306	80318435	1384
3	214	tumor	100x2	164499052	0.919	113914750	1805
4	207	normal	100x2	137261460	0.918	110681364	1515
4	208	tumor	100x2	112052968	0.906	112052968	1731

## Sheet: Supp Table 6
Supplementary Table 6. BLAST results of the CTNNB1 3’FL and 3’SP-targeting siRNA sequences (E value <10). Related to Fig. 5.
siRNA	Accession	Description	Max Score	Total Score	Query Cover	E value	% Identity
si-3'FL	NM_001904.4	Homo sapiens catenin beta 1 (CTNNB1), transcript variant 1, mRNA	38.2	38.2	1	0.01	1
	NM_001198799.3	Homo sapiens activating signal cointegrator 1 complex subunit 1 (ASCC1), transcript variant 1, mRNA	30.2	30.2	0.78	2.3	1
	NM_198551.4	Homo sapiens MIA SH3 domain ER export factor 3 (MIA3), transcript variant 1, mRNA	30.2	30.2	0.78	2.3	1
	NM_001009881.3	Homo sapiens terminal uridylyl transferase 4 (TUT4), transcript variant 1, mRNA	30.2	30.2	0.78	2.3	1
si-3'FL.2	NM_001904.4	Homo sapiens catenin beta 1 (CTNNB1), transcript variant 1, mRNA	38.2	38.2	1	0.006	1
si-3'SP	NM_001098210.2	Homo sapiens catenin beta 1 (CTNNB1), transcript variant 3, mRNA	38.2	38.2	1	0.27	1
si-3'SP.2	NM_001098210.2	Homo sapiens catenin beta 1 (CTNNB1), transcript variant 3, mRNA	38.2	38.2	1	0.27	1
	NM_002610.5	Homo sapiens pyruvate dehydrogenase kinase 1 (PDK1), transcript variant 2, mRNA; nuclear gene for mitochondrial product	28.2	28.2	0.73	5.6	1
	NM_001278549.2	Homo sapiens pyruvate dehydrogenase kinase 1 (PDK1), transcript variant 1, mRNA; nuclear gene for mitochondrial product	28.2	28.2	0.73	5.6	1
	NM_001358235.2	Homo sapiens dachsous cadherin-related 2 (DCHS2), transcript variant 3, mRNA	28.2	50.5	0.84	5.6	1

## Sheet: Supp Table 7
Supplementary Table 7. . Putative RBP binding sites at the terminal exon of CTNNB1. Related to Fig. 6.
chromosome	start	end	annotation	clip_reads	strand
chr3	41239633	41239654	U2AF2|HeLa|HITS-CLIP|UTR3	4	+
chr3	41239706	41239727	LIN28A|H9|HITS-CLIP|UTR3	4	+
chr3	41239706	41239727	LIN28A|HEK293|HITS-CLIP|UTR3	9	+
chr3	41239832	41239853	LIN28A|H9|HITS-CLIP|UTR3	4	+
chr3	41240086	41240107	UPF1|HEK_293_FRT|HITS-CLIP|UTR3	4	+
chr3	41240099	41240120	FUS|Brain|HITS-CLIP|UTR3	3	+
chr3	41240099	41240120	LIN28A|H9|HITS-CLIP|UTR3	3	+
chr3	41240365	41240386	LIN28A|H9|HITS-CLIP|UTR3	4	+
chr3	41239409	41239429	FUS|Brain|HITS-CLIP|UTR3	6	+
chr3	41239469	41239489	HNRNPF|HEK293T|HITS-CLIP|UTR3	23	+
chr3	41239469	41239509	FUS|Brain|HITS-CLIP|UTR3	11	+
chr3	41239529	41239549	FUS|Brain|HITS-CLIP|UTR3	7	+
chr3	41239629	41239649	U2AF2|HeLa|HITS-CLIP|UTR3	12	+
chr3	41239649	41239669	MBNL2|frontalcortex|HITS-CLIP|UTR3	89	+
chr3	41239649	41239669	MBNL2|hippocampus|HITS-CLIP|UTR3	16	+
chr3	41239649	41239689	UPF1|HEK_293_FRT|HITS-CLIP|UTR3	30.5	+
chr3	41239649	41239689	UPF1|HEK_293_FRT|HITS-CLIP|UTR3	43	+
chr3	41239669	41239689	CELF2|T_cell|HITS-CLIP|UTR3	8	+
chr3	41239669	41239689	DGCR8|HEK293T|HITS-CLIP|UTR3	8	+
chr3	41239669	41239689	UPF1|HEK_293_FRT|HITS-CLIP|UTR3	46	+
chr3	41239669	41239689	UPF1|HEK_293_FRT|HITS-CLIP|UTR3	56	+
chr3	41239689	41239709	LIN28A|H9|HITS-CLIP|UTR3	72	+
chr3	41239689	41239709	LIN28A|HEK293|HITS-CLIP|UTR3	20	+
chr3	41239809	41239849	LIN28A|H9|HITS-CLIP|UTR3	174	+
chr3	41239829	41239849	FUS|Brain|HITS-CLIP|UTR3	6	+
chr3	41239829	41239849	HNRNPF|HEK293T|HITS-CLIP|UTR3	25	+
chr3	41239829	41239849	LIN28A|HEK293|HITS-CLIP|UTR3	16	+
chr3	41239829	41239849	PTBP1|HeLa|HITS-CLIP|UTR3	4	+
chr3	41239829	41239849	UPF1|HEK_293_FRT|HITS-CLIP|UTR3	140	+
chr3	41239829	41239849	UPF1|HEK_293_FRT|HITS-CLIP|UTR3	150	+
chr3	41239829	41239849	UPF1|HEK_293_FRT|HITS-CLIP|UTR3	39	+
chr3	41239829	41239849	UPF1|HEK_293_FRT|HITS-CLIP|UTR3	69	+
chr3	41239829	41239849	UPF1|HEK_293_FRT|HITS-CLIP|UTR3	74	+
chr3	41239929	41239949	CELF2|T_cell|HITS-CLIP|UTR3	12	+
chr3	41239929	41239949	CELF2|T_cell|HITS-CLIP|UTR3	13	+
chr3	41239929	41239949	CELF2|T_cell|HITS-CLIP|UTR3	6	+
chr3	41239929	41239949	DGCR8|HEK293T|HITS-CLIP|UTR3	11	+
chr3	41239929	41239949	HNRNPU|HeLa|HITS-CLIP|UTR3	6	+
chr3	41239949	41239969	UPF1|HEK_293_FRT|HITS-CLIP|UTR3	31	+
chr3	41239969	41239989	ELAVL1|HEK293|HITS-CLIP|UTR3	25	+
chr3	41239969	41239989	ELAVL1|HEK293|HITS-CLIP|UTR3	37	+
chr3	41239989	41240009	MBNL2|hippocampus|HITS-CLIP|UTR3	25	+
chr3	41240009	41240029	RBM47|MDA-MB-231|HITS-CLIP|UTR3	9	+
chr3	41240009	41240029	UPF1|HEK_293_FRT|HITS-CLIP|UTR3	23	+
chr3	41240029	41240049	FUS|Brain|HITS-CLIP|UTR3	6	+
chr3	41240069	41240089	RBM47|MDA-MB-231|HITS-CLIP|UTR3	15	+
chr3	41240069	41240089	RBM47|MDA-MB-231|HITS-CLIP|UTR3	18	+
chr3	41240069	41240089	UPF1|HEK_293_FRT|HITS-CLIP|UTR3	42	+
chr3	41240069	41240089	UPF1|HEK_293_FRT|HITS-CLIP|UTR3	64	+
chr3	41240089	41240109	PTBP1|HeLa|HITS-CLIP|UTR3	5	+
chr3	41240089	41240109	UPF1|HEK_293_FRT|HITS-CLIP|UTR3	39	+
chr3	41240089	41240109	UPF1|HEK_293_FRT|HITS-CLIP|UTR3	44	+
chr3	41240089	41240129	UPF1|HEK_293_FRT|HITS-CLIP|UTR3	35	+
chr3	41240109	41240169	RBM47|MDA-MB-231|HITS-CLIP|UTR3	12.3333	+
chr3	41240109	41240169	UPF1|HEK_293_FRT|HITS-CLIP|UTR3	59	+
chr3	41240129	41240149	PTBP1|HeLa|HITS-CLIP|UTR3	7	+
chr3	41240129	41240149	UPF1|HEK_293_FRT|HITS-CLIP|UTR3	71	+
chr3	41240149	41240169	UPF1|HEK_293_FRT|HITS-CLIP|UTR3	34	+
chr3	41240149	41240169	UPF1|HEK_293_FRT|HITS-CLIP|UTR3	37	+
chr3	41240149	41240169	UPF1|HEK_293_FRT|HITS-CLIP|UTR3	45	+
chr3	41240229	41240269	RBM47|MDA-MB-231|HITS-CLIP|UTR3	12.5	+
chr3	41240249	41240269	RBM47|MDA-MB-231|HITS-CLIP|UTR3	21	+
chr3	41240249	41240269	UPF1|HEK_293_FRT|HITS-CLIP|UTR3	58	+
chr3	41240269	41240329	LIN28A|H9|HITS-CLIP|UTR3	53	+
chr3	41240289	41240329	LIN28A|HEK293|HITS-CLIP|UTR3	32.5	+
chr3	41240309	41240329	UPF1|HEK_293_FRT|HITS-CLIP|UTR3	33	+
chr3	41240309	41240349	PTBP1|HeLa|HITS-CLIP|UTR3	4.5	+
chr3	41240349	41240369	LIN28A|HEK293|HITS-CLIP|UTR3	28	+
chr3	41240349	41240369	UPF1|HEK_293_FRT|HITS-CLIP|UTR3	27	+
chr3	41240349	41240369	UPF1|HEK_293_FRT|HITS-CLIP|UTR3	34	+
chr3	41240349	41240369	UPF1|HEK_293_FRT|HITS-CLIP|UTR3	49	+
chr3	41240349	41240369	UPF1|HEK_293_FRT|HITS-CLIP|UTR3	57	+
chr3	41240349	41240389	FUS|Brain|HITS-CLIP|UTR3	7	+
chr3	41240349	41240409	LIN28A|H9|HITS-CLIP|UTR3	57.6667	+
chr3	41239141	41239162	TIAL1|HeLa|iCLIP|CDS	7	+
chr3	41239145	41239146	PTBP1|HEK293T|plus_SRRM4|CDS	17	+
chr3	41239148	41239149	PTBP1|HEK293T|no_SRRM4|CDS	13	+
chr3	41239148	41239149	YTHDC1|HEK293T|iCLIP|CDS	34	+
chr3	41239151	41239152	DDX3X|HEK293|iCLIP|CDS	13	+
chr3	41239151	41239152	DDX3X|HEK293|iCLIP|CDS	14	+
chr3	41239151	41239152	DDX3X|HEK293|iCLIP|CDS	9	+
chr3	41239153	41239154	YTHDF1|HEK293T|iCLIP|CDS	66	+
chr3	41239164	41239165	YTHDF2|HEK293T|iCLIP|CDS	885	+
chr3	41239166	41239167	DDX3X|HEK293|iCLIP|CDS	10	+
chr3	41239170	41239171	DDX3X|HEK293|iCLIP|CDS	6	+
chr3	41239186	41239187	DDX3X|HEK293|iCLIP|CDS	8	+
chr3	41239205	41239206	DDX3X|HEK293|iCLIP|CDS	28	+
chr3	41239205	41239206	DDX3X|HEK293|iCLIP|CDS	30	+
chr3	41239205	41239206	DDX3X|HEK293|iCLIP|CDS	5	+
chr3	41239211	41239212	DDX3X|HEK293|iCLIP|CDS	9	+
chr3	41239228	41239249	TIAL1|HeLa|iCLIP|CDS	17	+
chr3	41239231	41239232	PTBP1|HEK293T|iCLIP|CDS	6	+
chr3	41239233	41239254	TIAL1|HeLa|iCLIP|CDS	13	+
chr3	41239237	41239238	DDX3X|HEK293|iCLIP|CDS	28	+
chr3	41239238	41239239	DDX3X|HEK293|iCLIP|CDS	13	+
chr3	41239238	41239239	DDX3X|HEK293|iCLIP|CDS	31	+
chr3	41239238	41239239	DDX3X|HEK293|iCLIP|CDS	41	+
chr3	41239246	41239247	DDX3X|HEK293|iCLIP|CDS	8	+
chr3	41239254	41239255	YTHDC1|HEK293T|iCLIP|CDS	24	+
chr3	41239276	41239277	YTHDF2|HEK293T|iCLIP|CDS	340	+
chr3	41239277	41239278	DDX3X|HEK293|iCLIP|CDS	9	+
chr3	41239281	41239282	DDX3X|HEK293|iCLIP|CDS	4	+
chr3	41239281	41239282	UPF1|HeLa|treated_with_puromycoin|CDS	3	+
chr3	41239282	41239283	DDX3X|HEK293|iCLIP|CDS	13	+
chr3	41239282	41239283	DDX3X|HEK293|iCLIP|CDS	31	+
chr3	41239282	41239283	DDX3X|HEK293|iCLIP|CDS	39	+
chr3	41239282	41239283	DDX3X|HEK293|iCLIP|CDS	4	+
chr3	41239282	41239283	DDX3X|HEK293|iCLIP|CDS	48	+
chr3	41239313	41239314	DDX3X|HEK293|iCLIP|CDS	5	+
chr3	41239342	41239343	YTHDC1|HEK293T|iCLIP|UTR3	33	+
chr3	41239353	41239374	TIAL1|HeLa|iCLIP|UTR3	30	+
chr3	41239354	41239375	TIA1|HeLa|iCLIP|UTR3	3	+
chr3	41239354	41239375	TIAL1|HeLa|iCLIP|UTR3	9	+
chr3	41239357	41239378	CSTF2|HeLa|iCLIP|UTR3	3	+
chr3	41239364	41239365	HNRNPA1|TREX_FLP-In_293T_cells|iCLIP|UTR3	4	+
chr3	41239366	41239387	TIA1|HeLa|iCLIP|UTR3	6	+
chr3	41239371	41239392	TIAL1|HeLa|iCLIP|UTR3	5	+
chr3	41239380	41239401	HNRNPC|HeLa|iCLIP|UTR3	5	+
chr3	41239381	41239382	RBM15B|HEK293T|iCLIP|UTR3	13	+
chr3	41239384	41239385	YTHDF2|HEK293T|iCLIP|UTR3	399	+
chr3	41239388	41239389	YTHDF1|HEK293T|iCLIP|UTR3	186	+
chr3	41239390	41239391	PTBP1|HEK293T|plus_SRRM4|UTR3	10	+
chr3	41239403	41239404	DDX3X|HEK293|iCLIP|UTR3	6	+
chr3	41239413	41239414	DDX3X|HEK293|iCLIP|UTR3	3	+
chr3	41239413	41239414	DDX3X|HEK293|iCLIP|UTR3	8	+
chr3	41239428	41239429	YTHDC1|HEK293T|iCLIP|UTR3	32	+
chr3	41239437	41239438	DDX3X|HEK293|iCLIP|UTR3	9	+
chr3	41239442	41239463	TIAL1|HeLa|iCLIP|UTR3	4	+
chr3	41239443	41239444	RBM15B|HEK293T|iCLIP|UTR3	28	+
chr3	41239454	41239455	PTBP1|HEK293T|no_SRRM4|UTR3	4	+
chr3	41239459	41239480	CSTF2|HeLa|iCLIP|UTR3	3	+
chr3	41239467	41239488	TIAL1|HeLa|iCLIP|UTR3	5	+
chr3	41239469	41239490	TIAL1|HeLa|iCLIP|UTR3	10	+
chr3	41239471	41239472	YTHDF1|HEK293T|iCLIP|UTR3	17	+
chr3	41239482	41239483	DDX3X|HEK293|iCLIP|UTR3	11	+
chr3	41239482	41239483	DDX3X|HEK293|iCLIP|UTR3	12	+
chr3	41239482	41239483	DDX3X|HEK293|iCLIP|UTR3	4	+
chr3	41239486	41239487	DDX3X|HEK293|iCLIP|UTR3	7	+
chr3	41239487	41239488	DDX3X|HEK293|iCLIP|UTR3	13	+
chr3	41239487	41239488	DDX3X|HEK293|iCLIP|UTR3	25	+
chr3	41239495	41239496	DDX3X|HEK293|iCLIP|UTR3	5	+
chr3	41239502	41239503	DDX3X|HEK293|iCLIP|UTR3	8	+
chr3	41239544	41239565	TARDBP|Brain|iCLIP|UTR3	4	+
chr3	41239557	41239558	YTHDF1|HEK293T|iCLIP|UTR3	42	+
chr3	41239561	41239582	TIAL1|HeLa|iCLIP|UTR3	33	+
chr3	41239563	41239584	TARDBP|SH-SY5Y|iCLIP|UTR3	4	+
chr3	41239564	41239565	DDX3X|HEK293|iCLIP|UTR3	4	+
chr3	41239584	41239585	PTBP1|HEK293T|no_SRRM4|UTR3	3	+
chr3	41239612	41239613	YTHDF1|HEK293T|iCLIP|UTR3	29	+
chr3	41239632	41239653	TIA1|HeLa|iCLIP|UTR3	4	+
chr3	41239641	41239662	TIAL1|HeLa|iCLIP|UTR3	9	+
chr3	41239651	41239652	YTHDF2|HEK293T|iCLIP|UTR3	12	+
chr3	41239663	41239664	PTBP1|HEK293T|no_SRRM4|UTR3	4	+
chr3	41239668	41239689	TIAL1|HeLa|iCLIP|UTR3	6	+
chr3	41239669	41239670	PTBP1|HEK293T|plus_SRRM4|UTR3	9	+
chr3	41239679	41239680	DDX3X|HEK293|iCLIP|UTR3	9	+
chr3	41239685	41239686	DDX3X|HEK293|iCLIP|UTR3	6	+
chr3	41239686	41239687	DDX3X|HEK293|iCLIP|UTR3	4	+
chr3	41239693	41239694	DDX3X|HEK293|iCLIP|UTR3	12	+
chr3	41239693	41239694	DDX3X|HEK293|iCLIP|UTR3	15	+
chr3	41239693	41239694	DDX3X|HEK293|iCLIP|UTR3	5	+
chr3	41239693	41239694	U2AF2|TREX_FLP-In_293T_cells|iCLIP|UTR3	9	+
chr3	41239694	41239695	DDX3X|HEK293|iCLIP|UTR3	7	+
chr3	41239710	41239711	YTHDC1|HEK293T|iCLIP|UTR3	30	+
chr3	41239716	41239717	UPF1|HeLa|treated_with_puromycoin|UTR3	6	+
chr3	41239717	41239738	TIAL1|HeLa|iCLIP|UTR3	5	+
chr3	41239727	41239728	PTBP1|HEK293T|iCLIP|UTR3	4	+
chr3	41239734	41239735	DDX3X|HEK293|iCLIP|UTR3	9	+
chr3	41239736	41239757	TIAL1|HeLa|iCLIP|UTR3	3	+
chr3	41239744	41239745	UPF1|HeLa|treated_with_puromycoin|UTR3	10	+
chr3	41239752	41239753	DDX3X|HEK293|iCLIP|UTR3	6	+
chr3	41239754	41239755	PTBP1|HEK293T|no_SRRM4|UTR3	5	+
chr3	41239755	41239756	DDX3X|HEK293|iCLIP|UTR3	13	+
chr3	41239755	41239756	DDX3X|HEK293|iCLIP|UTR3	7	+
chr3	41239758	41239759	PTBP1|HEK293T|plus_SRRM4|UTR3	19	+
chr3	41239775	41239776	RBM15B|HEK293T|iCLIP|UTR3	99	+
chr3	41239775	41239776	UPF1|HeLa|treated_with_puromycoin|UTR3	11	+
chr3	41239783	41239804	HNRNPC|HeLa|iCLIP|UTR3	11	+
chr3	41239786	41239787	DDX3X|HEK293|iCLIP|UTR3	4	+
chr3	41239786	41239787	DDX3X|HEK293|iCLIP|UTR3	8	+
chr3	41239786	41239787	UPF1|HeLa|iCLIP|UTR3	6	+
chr3	41239787	41239788	DDX3X|HEK293|iCLIP|UTR3	10	+
chr3	41239792	41239793	DDX3X|HEK293|iCLIP|UTR3	5	+
chr3	41239792	41239793	YTHDC1|HEK293T|iCLIP|UTR3	42	+
chr3	41239793	41239794	HNRNPA1|TREX_FLP-In_293T_cells|iCLIP|UTR3	5	+
chr3	41239796	41239797	RBM15|HEK293T|iCLIP|UTR3	17	+
chr3	41239799	41239820	HNRNPC|HeLa|iCLIP|UTR3	4	+
chr3	41239820	41239821	UPF1|HeLa|treated_with_puromycoin|UTR3	15	+
chr3	41239827	41239848	HNRNPC|HeLa|iCLIP|UTR3	5	+
chr3	41239827	41239848	HNRNPC|HeLa|iCLIP|UTR3	8	+
chr3	41239827	41239848	TIA1|HeLa|iCLIP|UTR3	10	+
chr3	41239828	41239849	HNRNPC|HeLa|iCLIP|UTR3	7	+
chr3	41239828	41239849	TIAL1|HeLa|iCLIP|UTR3	11	+
chr3	41239828	41239849	TIAL1|HeLa|iCLIP|UTR3	14	+
chr3	41239831	41239852	CSTF2|HeLa|iCLIP|UTR3	5	+
chr3	41239835	41239836	YTHDF1|HEK293T|iCLIP|UTR3	385	+
chr3	41239836	41239837	DDX3X|HEK293|iCLIP|UTR3	11	+
chr3	41239836	41239837	YTHDF2|HEK293T|iCLIP|UTR3	1209	+
chr3	41239837	41239838	PTBP1|HEK293T|iCLIP|UTR3	3	+
chr3	41239838	41239839	DDX3X|HEK293|iCLIP|UTR3	11	+
chr3	41239838	41239839	DDX3X|HEK293|iCLIP|UTR3	12	+
chr3	41239838	41239839	DDX3X|HEK293|iCLIP|UTR3	14	+
chr3	41239840	41239841	DDX3X|HEK293|iCLIP|UTR3	13	+
chr3	41239840	41239841	DDX3X|HEK293|iCLIP|UTR3	16	+
chr3	41239841	41239842	DDX3X|HEK293|iCLIP|UTR3	18	+
chr3	41239848	41239849	SRSF1|TREX_FLP-In_293T_cells|iCLIP|UTR3	3	+
chr3	41239852	41239853	DDX3X|HEK293|iCLIP|UTR3	13	+
chr3	41239857	41239878	TIA1|HeLa|iCLIP|UTR3	6	+
chr3	41239867	41239868	UPF1|HeLa|treated_with_puromycoin|UTR3	7	+
chr3	41239873	41239874	RBM15B|HEK293T|iCLIP|UTR3	93	+
chr3	41239883	41239884	DDX3X|HEK293|iCLIP|UTR3	6	+
chr3	41239892	41239893	U2AF2|TREX_FLP-In_293T_cells|iCLIP|UTR3	3	+
chr3	41239894	41239895	YTHDF2|HEK293T|iCLIP|UTR3	133	+
chr3	41239920	41239921	YTHDF3|HEK293T|iCLIP|UTR3	24	+
chr3	41239925	41239946	TIA1|HeLa|iCLIP|UTR3	36	+
chr3	41239926	41239947	HNRNPC|HeLa|iCLIP|UTR3	10	+
chr3	41239926	41239947	TIAL1|HeLa|iCLIP|UTR3	28	+
chr3	41239927	41239948	HNRNPC|HeLa|iCLIP|UTR3	5	+
chr3	41239927	41239948	TIA1|HeLa|iCLIP|UTR3	28	+
chr3	41239927	41239948	TIAL1|HeLa|iCLIP|UTR3	136	+
chr3	41239928	41239949	CSTF2|HeLa|iCLIP|UTR3	6	+
chr3	41239928	41239949	TIAL1|HeLa|iCLIP|UTR3	58	+
chr3	41239929	41239950	TIA1|HeLa|iCLIP|UTR3	29	+
chr3	41239931	41239932	YTHDF2|HEK293T|iCLIP|UTR3	174	+
chr3	41239932	41239933	UPF1|HeLa|iCLIP|UTR3	7	+
chr3	41239935	41239936	RBM15|HEK293T|iCLIP|UTR3	988	+
chr3	41239935	41239936	UPF1|HeLa|treated_with_puromycoin|UTR3	6	+
chr3	41239936	41239937	PTBP1|HEK293T|iCLIP|UTR3	4	+
chr3	41239936	41239937	RBM15B|HEK293T|iCLIP|UTR3	46	+
chr3	41239936	41239937	SRSF1|TREX_FLP-In_293T_cells|iCLIP|UTR3	5	+
chr3	41239937	41239938	YTHDC1|HEK293T|iCLIP|UTR3	42	+
chr3	41239937	41239938	YTHDF1|HEK293T|iCLIP|UTR3	32	+
chr3	41239943	41239944	DDX3X|HEK293|iCLIP|UTR3	13	+
chr3	41239946	41239947	DDX3X|HEK293|iCLIP|UTR3	13	+
chr3	41239950	41239951	PTBP1|HEK293T|no_SRRM4|UTR3	4	+
chr3	41239961	41239962	UPF1|HeLa|treated_with_puromycoin|UTR3	9	+
chr3	41239965	41239966	YTHDF1|HEK293T|iCLIP|UTR3	10	+
chr3	41239992	41240013	HNRNPC|HeLa|iCLIP|UTR3	4	+
chr3	41239994	41240015	HNRNPC|HeLa|iCLIP|UTR3	7	+
chr3	41239999	41240020	CSTF2|HeLa|iCLIP|UTR3	5	+
chr3	41240002	41240003	UPF1|HeLa|iCLIP|UTR3	115	+
chr3	41240005	41240006	YTHDF2|HEK293T|iCLIP|UTR3	161	+
chr3	41240006	41240007	PTBP1|HEK293T|no_SRRM4|UTR3	4	+
chr3	41240006	41240007	YTHDC2|HEK293T|iCLIP|UTR3	425	+
chr3	41240012	41240033	HNRNPC|HeLa|iCLIP|UTR3	22	+
chr3	41240013	41240034	HNRNPC|HeLa|iCLIP|UTR3	20	+
chr3	41240017	41240038	CSTF2|HeLa|iCLIP|UTR3	8	+
chr3	41240022	41240023	YTHDC1|HEK293T|iCLIP|UTR3	64	+
chr3	41240023	41240024	SRRM4|HEK293T|iCLIP|UTR3	35	+
chr3	41240023	41240024	SRSF1|TREX_FLP-In_293T_cells|iCLIP|UTR3	3	+
chr3	41240023	41240024	U2AF2|TREX_FLP-In_293T_cells|iCLIP|UTR3	4	+
chr3	41240023	41240024	UPF1|HeLa|iCLIP|UTR3	18	+
chr3	41240024	41240025	HNRNPA1|TREX_FLP-In_293T_cells|iCLIP|UTR3	4	+
chr3	41240025	41240026	HNRNPA1|TREX_FLP-In_293T_cells|iCLIP|UTR3	5	+
chr3	41240027	41240028	DDX3X|HEK293|iCLIP|UTR3	5	+
chr3	41240027	41240028	DDX3X|HEK293|iCLIP|UTR3	6	+
chr3	41240033	41240034	UPF1|HeLa|iCLIP|UTR3	114	+
chr3	41240038	41240059	TIAL1|HeLa|iCLIP|UTR3	32	+
chr3	41240039	41240040	YTHDF2|HEK293T|iCLIP|UTR3	374	+
chr3	41240043	41240044	SRRM4|HEK293T|iCLIP|UTR3	3	+
chr3	41240048	41240049	RBM15B|HEK293T|iCLIP|UTR3	335	+
chr3	41240062	41240083	TIA1|HeLa|iCLIP|UTR3	114	+
chr3	41240063	41240064	UPF1|HeLa|treated_with_puromycoin|UTR3	39	+
chr3	41240063	41240064	YTHDC2|HEK293T|iCLIP|UTR3	370	+
chr3	41240065	41240086	CSTF2|HeLa|iCLIP|UTR3	6	+
chr3	41240068	41240089	TIA1|HeLa|iCLIP|UTR3	65	+
chr3	41240070	41240091	HNRNPC|HeLa|iCLIP|UTR3	9	+
chr3	41240070	41240091	TIAL1|HeLa|iCLIP|UTR3	52	+
chr3	41240071	41240092	TIA1|HeLa|iCLIP|UTR3	43	+
chr3	41240071	41240092	TIAL1|HeLa|iCLIP|UTR3	205	+
chr3	41240079	41240080	HNRNPA1|TREX_FLP-In_293T_cells|iCLIP|UTR3	6	+
chr3	41240079	41240080	PTBP1|HEK293T|plus_SRRM4|UTR3	15	+
chr3	41240079	41240080	YTHDC1|HEK293T|iCLIP|UTR3	56	+
chr3	41240082	41240083	SRSF1|TREX_FLP-In_293T_cells|iCLIP|UTR3	4	+
chr3	41240087	41240088	YTHDF2|HEK293T|iCLIP|UTR3	342	+
chr3	41240093	41240094	DDX3X|HEK293|iCLIP|UTR3	7	+
chr3	41240104	41240125	TIA1|HeLa|iCLIP|UTR3	11	+
chr3	41240108	41240129	HNRNPC|HeLa|iCLIP|UTR3	6	+
chr3	41240114	41240115	UPF1|HeLa|treated_with_puromycoin|UTR3	21	+
chr3	41240114	41240115	YTHDF1|HEK293T|iCLIP|UTR3	175	+
chr3	41240118	41240119	PTBP1|HEK293T|no_SRRM4|UTR3	4	+
chr3	41240122	41240143	TIAL1|HeLa|iCLIP|UTR3	8	+
chr3	41240124	41240125	UPF1|HeLa|iCLIP|UTR3	803	+
chr3	41240128	41240149	TIA1|HeLa|iCLIP|UTR3	19	+
chr3	41240159	41240180	TIA1|HeLa|iCLIP|UTR3	8	+
chr3	41240160	41240181	TARDBP|Brain|iCLIP|UTR3	4	+
chr3	41240165	41240166	PTBP1|HEK293T|no_SRRM4|UTR3	5	+
chr3	41240166	41240187	CSTF2|HeLa|iCLIP|UTR3	6	+
chr3	41240170	41240171	YTHDF2|HEK293T|iCLIP|UTR3	328	+
chr3	41240178	41240199	HNRNPC|HeLa|iCLIP|UTR3	6	+
chr3	41240198	41240219	TIA1|HeLa|iCLIP|UTR3	15	+
chr3	41240203	41240224	TIA1|HeLa|iCLIP|UTR3	21	+
chr3	41240204	41240225	HNRNPC|HeLa|iCLIP|UTR3	8	+
chr3	41240204	41240225	TIA1|HeLa|iCLIP|UTR3	19	+
chr3	41240205	41240226	HNRNPC|HeLa|iCLIP|UTR3	10	+
chr3	41240205	41240226	TIAL1|HeLa|iCLIP|UTR3	35	+
chr3	41240206	41240227	TIAL1|HeLa|iCLIP|UTR3	12	+
chr3	41240212	41240233	TARDBP|Brain|iCLIP|UTR3	4	+
chr3	41240213	41240214	RBM15B|HEK293T|iCLIP|UTR3	32	+
chr3	41240214	41240215	YTHDC1|HEK293T|iCLIP|UTR3	50	+
chr3	41240218	41240219	DDX3X|HEK293|iCLIP|UTR3	5	+
chr3	41240218	41240219	DDX3X|HEK293|iCLIP|UTR3	6	+
chr3	41240219	41240220	U2AF2|TREX_FLP-In_293T_cells|iCLIP|UTR3	3	+
chr3	41240224	41240225	UPF1|HeLa|iCLIP|UTR3	5	+
chr3	41240236	41240257	TIAL1|HeLa|iCLIP|UTR3	46	+
chr3	41240237	41240258	TIAL1|HeLa|iCLIP|UTR3	24	+
chr3	41240237	41240258	TIAL1|HeLa|iCLIP|UTR3	25	+
chr3	41240243	41240264	TIA1|HeLa|iCLIP|UTR3	21	+
chr3	41240245	41240265	HNRNPC|HeLa|iCLIP|UTR3	15	+
chr3	41240245	41240266	TIA1|HeLa|iCLIP|UTR3	16	+
chr3	41240246	41240267	TIA1|HeLa|iCLIP|UTR3	30	+
chr3	41240253	41240254	PTBP1|HEK293T|plus_SRRM4|UTR3	5	+
chr3	41240254	41240255	PTBP1|HEK293T|no_SRRM4|UTR3	4	+
chr3	41240255	41240256	RBM15|HEK293T|iCLIP|UTR3	105	+
chr3	41240261	41240262	DDX3X|HEK293|iCLIP|UTR3	15	+
chr3	41240261	41240262	DDX3X|HEK293|iCLIP|UTR3	20	+
chr3	41240269	41240270	DDX3X|HEK293|iCLIP|UTR3	15	+
chr3	41240269	41240270	DDX3X|HEK293|iCLIP|UTR3	16	+
chr3	41240269	41240270	DDX3X|HEK293|iCLIP|UTR3	17	+
chr3	41240269	41240270	DDX3X|HEK293|iCLIP|UTR3	18	+
chr3	41240271	41240292	TIA1|HeLa|iCLIP|UTR3	7	+
chr3	41240287	41240288	SRSF1|TREX_FLP-In_293T_cells|iCLIP|UTR3	3	+
chr3	41240300	41240321	TIA1|HeLa|iCLIP|UTR3	19	+
chr3	41240300	41240321	TIA1|HeLa|iCLIP|UTR3	21	+
chr3	41240300	41240321	TIA1|HeLa|iCLIP|UTR3	35	+
chr3	41240300	41240321	TIAL1|HeLa|iCLIP|UTR3	67	+
chr3	41240300	41240321	TIAL1|HeLa|iCLIP|UTR3	8	+
chr3	41240301	41240302	DDX3X|HEK293|iCLIP|UTR3	4	+
chr3	41240309	41240310	YTHDF2|HEK293T|iCLIP|UTR3	317	+
chr3	41240311	41240312	DDX3X|HEK293|iCLIP|UTR3	21	+
chr3	41240311	41240312	DDX3X|HEK293|iCLIP|UTR3	39	+
chr3	41240311	41240312	DDX3X|HEK293|iCLIP|UTR3	6	+
chr3	41240313	41240314	PTBP1|HEK293T|iCLIP|UTR3	3	+
chr3	41240313	41240314	PTBP1|HEK293T|no_SRRM4|UTR3	6	+
chr3	41240316	41240337	TIAL1|HeLa|iCLIP|UTR3	63	+
chr3	41240319	41240340	TARDBP|SH-SY5Y|iCLIP|UTR3	32	+
chr3	41240320	41240321	DDX3X|HEK293|iCLIP|UTR3	11	+
chr3	41240323	41240324	DDX3X|HEK293|iCLIP|UTR3	11	+
chr3	41240323	41240324	YTHDC1|HEK293T|iCLIP|UTR3	44	+
chr3	41240324	41240325	UPF1|HeLa|iCLIP|UTR3	15	+
chr3	41240326	41240327	PTBP1|HEK293T|plus_SRRM4|UTR3	7	+
chr3	41240330	41240331	DDX3X|HEK293|iCLIP|UTR3	6	+
chr3	41240330	41240331	DDX3X|HEK293|iCLIP|UTR3	9	+
chr3	41240331	41240352	HNRNPC|HeLa|iCLIP|UTR3	4	+
chr3	41240338	41240359	TIA1|HeLa|iCLIP|UTR3	89	+
chr3	41240340	41240361	HNRNPC|HeLa|iCLIP|UTR3	11	+
chr3	41240340	41240361	TIA1|HeLa|iCLIP|UTR3	27	+
chr3	41240347	41240348	HNRNPA1|TREX_FLP-In_293T_cells|iCLIP|UTR3	4	+
chr3	41240348	41240349	U2AF2|TREX_FLP-In_293T_cells|iCLIP|UTR3	5	+
chr3	41240353	41240354	U2AF2|TREX_FLP-In_293T_cells|iCLIP|UTR3	4	+
chr3	41240362	41240363	PTBP1|HEK293T|plus_SRRM4|UTR3	9	+
chr3	41240377	41240398	TIAL1|HeLa|iCLIP|UTR3	11	+
chr3	41240378	41240379	DDX3X|HEK293|iCLIP|UTR3	7	+
chr3	41240379	41240400	TIA1|HeLa|iCLIP|UTR3	59	+
chr3	41240380	41240381	DDX3X|HEK293|iCLIP|UTR3	11	+
chr3	41240380	41240381	DDX3X|HEK293|iCLIP|UTR3	8	+
chr3	41240381	41240382	DDX3X|HEK293|iCLIP|UTR3	8	+
chr3	41240384	41240405	TIA1|HeLa|iCLIP|UTR3	12	+
chr3	41240388	41240389	DDX3X|HEK293|iCLIP|UTR3	8	+
chr3	41240395	41240416	TIAL1|HeLa|iCLIP|UTR3	7	+
chr3	41240405	41240406	UPF1|HeLa|treated_with_puromycoin|UTR3	21	+
chr3	41240458	41240478	CSTF2|HeLa|iCLIP|intron	16	+
chr3	41240458	41240479	CSTF2|HeLa|iCLIP|intron	21	+
chr3	41240458	41240479	CSTF2|HeLa|iCLIP|intron	24	+
chr3	41240459	41240460	PTBP1|HEK293T|plus_SRRM4|intron	3	+
chr3	41240501	41240522	CSTF2|HeLa|iCLIP|intron	5	+
chr3	41240919	41240940	CSTF2|HeLa|iCLIP|intron	4	+
chr3	41241106	41241127	CSTF2|HeLa|iCLIP|intron	3	+
chr3	41241121	41241142	CSTF2|HeLa|iCLIP|intron	4	+
chr3	41241182	41241203	CSTF2|HeLa|iCLIP|intron	3	+
chr3	41241251	41241272	CSTF2|HeLa|iCLIP|intron	4	+
chr3	41241539	41241560	CSTF2|HeLa|iCLIP|intron	3	+
chr3	41241701	41241722	CSTF2|HeLa|iCLIP|intron	5	+
chr3	41241896	41241917	CSTF2|HeLa|iCLIP|intron	5	+
chr3	41242450	41242451	HNRNPA1|TREX_FLP-In_293T_cells|iCLIP|intron	4	+
chr3	41242651	41242672	CSTF2|HeLa|iCLIP|intron	3	+
chr3	41242967	41242988	CSTF2|HeLa|iCLIP|intron	5	+
chr3	41242974	41242995	CSTF2|HeLa|iCLIP|intron	3	+
chr3	41243877	41243878	PTBP1|HEK293T|iCLIP|intron	3	+
chr3	41244366	41244367	PTBP1|HEK293T|iCLIP|intron	3	+
chr3	41248147	41248148	PTBP1|HEK293T|iCLIP|intron	3	+
chr3	41249896	41249897	PTBP1|HEK293T|iCLIP|intron	3	+
chr3	41239149	41239169	PTBP1|HEK293T|iCLIP|CDS	12	+
chr3	41239149	41239169	PTBP1|HEK293T|no_SRRM4|CDS	12	+
chr3	41239149	41239189	YTHDF1|HEK293T|iCLIP|CDS	33.5	+
chr3	41239169	41239189	DDX3X|HEK293|iCLIP|CDS	16	+
chr3	41239169	41239189	SRRM4|HEK293T|iCLIP|CDS	4	+
chr3	41239169	41239189	SRRM4|HEK293T|iCLIP|CDS	5	+
chr3	41239209	41239289	YTHDF1|HEK293T|iCLIP|CDS	43	+
chr3	41239229	41239249	SRRM4|HEK293T|iCLIP|CDS	13	+
chr3	41239229	41239269	YTHDC1|HEK293T|iCLIP|CDS	14.5	+
chr3	41239249	41239269	DDX3X|HEK293|iCLIP|CDS	15	+
chr3	41239309	41239329	YTHDC1|HEK293T|iCLIP|CDS	12	+
chr3	41239309	41239329	YTHDF1|HEK293T|iCLIP|CDS	28	+
chr3	41239349	41239369	TIAL1|HeLa|iCLIP|UTR3	14	+
chr3	41239349	41239369	TIAL1|HeLa|iCLIP|UTR3	17	+
chr3	41239349	41239369	TIAL1|HeLa|iCLIP|UTR3	5	+
chr3	41239409	41239429	YTHDF1|HEK293T|iCLIP|UTR3	40	+
chr3	41239409	41239429	YTHDF2|HEK293T|iCLIP|UTR3	57	+
chr3	41239449	41239469	YTHDC1|HEK293T|iCLIP|UTR3	12	+
chr3	41239569	41239589	U2AF2|TREX_FLP-In_293T_cells|iCLIP|UTR3	5	+
chr3	41239669	41239689	SRRM4|HEK293T|iCLIP|UTR3	8	+
chr3	41239669	41239689	YTHDC1|HEK293T|iCLIP|UTR3	18	+
chr3	41239669	41239689	YTHDF1|HEK293T|iCLIP|UTR3	25	+
chr3	41239689	41239709	DDX3X|HEK293|iCLIP|UTR3	17	+
chr3	41239709	41239749	YTHDF1|HEK293T|iCLIP|UTR3	20.5	+
chr3	41239789	41239809	HNRNPC|HeLa|iCLIP|UTR3	10	+
chr3	41239789	41239809	U2AF2|TREX_FLP-In_293T_cells|iCLIP|UTR3	6	+
chr3	41239789	41239809	YTHDF1|HEK293T|iCLIP|UTR3	63	+
chr3	41239789	41239869	YTHDC1|HEK293T|iCLIP|UTR3	17.5	+
chr3	41239809	41239829	SRRM4|HEK293T|iCLIP|UTR3	12	+
chr3	41239809	41239849	HNRNPC|HeLa|iCLIP|UTR3	6	+
chr3	41239829	41239849	DDX3X|HEK293|iCLIP|UTR3	18	+
chr3	41239829	41239849	DDX3X|HEK293|iCLIP|UTR3	22	+
chr3	41239829	41239849	DDX3X|HEK293|iCLIP|UTR3	24	+
chr3	41239829	41239849	DDX3X|HEK293|iCLIP|UTR3	26	+
chr3	41239829	41239849	SRSF1|TREX_FLP-In_293T_cells|iCLIP|UTR3	5	+
chr3	41239829	41239849	TIAL1|HeLa|iCLIP|UTR3	9	+
chr3	41239829	41239849	YTHDF2|HEK293T|iCLIP|UTR3	40	+
chr3	41239829	41239869	YTHDF1|HEK293T|iCLIP|UTR3	70.5	+
chr3	41239849	41239869	SRRM4|HEK293T|iCLIP|UTR3	8	+
chr3	41239849	41239869	SRSF1|TREX_FLP-In_293T_cells|iCLIP|UTR3	3	+
chr3	41239849	41239869	SRSF1|TREX_FLP-In_293T_cells|iCLIP|UTR3	5	+
chr3	41239889	41239909	YTHDC1|HEK293T|iCLIP|UTR3	17	+
chr3	41239909	41239949	TIAL1|HeLa|iCLIP|UTR3	57.5	+
chr3	41239929	41239949	HNRNPC|HeLa|iCLIP|UTR3	19	+
chr3	41239929	41239949	RBM15B|HEK293T|iCLIP|UTR3	16	+
chr3	41239929	41239949	RBM15|HEK293T|iCLIP|UTR3	43	+
chr3	41239929	41239949	SRRM4|HEK293T|iCLIP|UTR3	8	+
chr3	41239929	41239949	SRSF1|TREX_FLP-In_293T_cells|iCLIP|UTR3	3	+
chr3	41239929	41239949	STAU1|HEK293|iCLIP|UTR3	6	+
chr3	41239929	41239949	TIA1|HeLa|iCLIP|UTR3	28	+
chr3	41239929	41239949	TIA1|HeLa|iCLIP|UTR3	55	+
chr3	41239929	41239949	TIA1|HeLa|iCLIP|UTR3	58	+
chr3	41239929	41239949	TIAL1|HeLa|iCLIP|UTR3	116	+
chr3	41239929	41239949	U2AF2|TREX_FLP-In_293T_cells|iCLIP|UTR3	7	+
chr3	41239929	41239949	YTHDC1|HEK293T|iCLIP|UTR3	46	+
chr3	41239929	41239949	YTHDF1|HEK293T|iCLIP|UTR3	50	+
chr3	41239929	41239969	SRSF1|TREX_FLP-In_293T_cells|iCLIP|UTR3	4	+
chr3	41239929	41239969	TIAL1|HeLa|iCLIP|UTR3	36.5	+
chr3	41239989	41240009	HNRNPC|HeLa|iCLIP|UTR3	6	+
chr3	41239989	41240009	SRSF1|TREX_FLP-In_293T_cells|iCLIP|UTR3	3	+
chr3	41239989	41240029	TIA1|HeLa|iCLIP|UTR3	31	+
chr3	41239989	41240049	HNRNPC|HeLa|iCLIP|UTR3	14.3333	+
chr3	41239989	41240049	HNRNPC|HeLa|iCLIP|UTR3	23.3333	+
chr3	41239989	41240049	TIA1|HeLa|iCLIP|UTR3	13.3333	+
chr3	41239989	41240049	YTHDF1|HEK293T|iCLIP|UTR3	39	+
chr3	41239989	41240089	TIA1|HeLa|iCLIP|UTR3	24.6	+
chr3	41239989	41240149	TIAL1|HeLa|iCLIP|UTR3	43.25	+
chr3	41239989	41240189	TIAL1|HeLa|iCLIP|UTR3	33.2	+
chr3	41239989	41240189	TIAL1|HeLa|iCLIP|UTR3	54.3	+
chr3	41240009	41240029	CSTF2|HeLa|iCLIP|UTR3	9	+
chr3	41240009	41240029	HNRNPA1|TREX_FLP-In_293T_cells|iCLIP|UTR3	11	+
chr3	41240009	41240029	HNRNPA1|TREX_FLP-In_293T_cells|iCLIP|UTR3	6	+
chr3	41240009	41240029	U2AF2|TREX_FLP-In_293T_cells|iCLIP|UTR3	6	+
chr3	41240009	41240029	UPF1|HeLa|iCLIP|UTR3	29	+
chr3	41240009	41240029	UPF1|HeLa|treated_with_puromycoin|UTR3	18	+
chr3	41240009	41240029	YTHDC1|HEK293T|iCLIP|UTR3	34	+
chr3	41240009	41240049	CSTF2|HeLa|iCLIP|UTR3	9.5	+
chr3	41240009	41240049	SRRM4|HEK293T|iCLIP|UTR3	8.5	+
chr3	41240029	41240049	CSTF2|HeLa|iCLIP|UTR3	8	+
chr3	41240049	41240089	TIA1|HeLa|iCLIP|UTR3	59	+
chr3	41240049	41240089	UPF1|HeLa|treated_with_puromycoin|UTR3	25	+
chr3	41240069	41240089	HNRNPA1|TREX_FLP-In_293T_cells|iCLIP|UTR3	10	+
chr3	41240069	41240089	HNRNPC|HeLa|iCLIP|UTR3	27	+
chr3	41240069	41240089	SRRM4|HEK293T|iCLIP|UTR3	5	+
chr3	41240069	41240089	SRSF1|TREX_FLP-In_293T_cells|iCLIP|UTR3	5	+
chr3	41240069	41240089	TIA1|HeLa|iCLIP|UTR3	90	+
chr3	41240069	41240089	U2AF2|TREX_FLP-In_293T_cells|iCLIP|UTR3	12	+
chr3	41240069	41240089	U2AF2|TREX_FLP-In_293T_cells|iCLIP|UTR3	8	+
chr3	41240069	41240089	UPF1|HeLa|iCLIP|UTR3	30	+
chr3	41240069	41240089	YTHDC1|HEK293T|iCLIP|UTR3	19	+
chr3	41240069	41240109	YTHDF1|HEK293T|iCLIP|UTR3	74	+
chr3	41240109	41240129	TIA1|HeLa|iCLIP|UTR3	9	+
chr3	41240109	41240129	YTHDC1|HEK293T|iCLIP|UTR3	21	+
chr3	41240129	41240149	RBM15B|HEK293T|iCLIP|UTR3	21	+
chr3	41240129	41240149	SRRM4|HEK293T|iCLIP|UTR3	5	+
chr3	41240129	41240149	YTHDF1|HEK293T|iCLIP|UTR3	28	+
chr3	41240149	41240169	HNRNPA1|TREX_FLP-In_293T_cells|iCLIP|UTR3	7	+
chr3	41240169	41240189	CSTF2|HeLa|iCLIP|UTR3	10	+
chr3	41240169	41240189	CSTF2|HeLa|iCLIP|UTR3	7	+
chr3	41240169	41240189	HNRNPA1|TREX_FLP-In_293T_cells|iCLIP|UTR3	6	+
chr3	41240169	41240189	SRRM4|HEK293T|iCLIP|UTR3	5	+
chr3	41240169	41240189	YTHDF1|HEK293T|iCLIP|UTR3	25	+
chr3	41240209	41240229	DDX3X|HEK293|iCLIP|UTR3	12	+
chr3	41240209	41240229	DDX3X|HEK293|iCLIP|UTR3	14	+
chr3	41240209	41240229	DDX3X|HEK293|iCLIP|UTR3	15	+
chr3	41240209	41240229	HNRNPC|HeLa|iCLIP|UTR3	12	+
chr3	41240209	41240229	HNRNPC|HeLa|iCLIP|UTR3	7	+
chr3	41240209	41240229	SRRM4|HEK293T|iCLIP|UTR3	7	+
chr3	41240209	41240229	SRSF1|TREX_FLP-In_293T_cells|iCLIP|UTR3	5	+
chr3	41240209	41240229	SRSF1|TREX_FLP-In_293T_cells|iCLIP|UTR3	6	+
chr3	41240209	41240229	TIA1|HeLa|iCLIP|UTR3	22	+
chr3	41240209	41240229	TIA1|HeLa|iCLIP|UTR3	32	+
chr3	41240209	41240229	U2AF2|TREX_FLP-In_293T_cells|iCLIP|UTR3	5	+
chr3	41240209	41240229	YTHDC1|HEK293T|iCLIP|UTR3	35	+
chr3	41240209	41240229	YTHDF1|HEK293T|iCLIP|UTR3	42	+
chr3	41240209	41240269	TIA1|HeLa|iCLIP|UTR3	14	+
chr3	41240209	41240269	TIAL1|HeLa|iCLIP|UTR3	29	+
chr3	41240209	41240269	TIAL1|HeLa|iCLIP|UTR3	32	+
chr3	41240209	41240269	TIAL1|HeLa|iCLIP|UTR3	54	+
chr3	41240249	41240269	HNRNPC|HeLa|iCLIP|UTR3	27	+
chr3	41240249	41240269	TIA1|HeLa|iCLIP|UTR3	14	+
chr3	41240249	41240269	TIA1|HeLa|iCLIP|UTR3	19	+
chr3	41240249	41240269	YTHDC1|HEK293T|iCLIP|UTR3	17	+
chr3	41240269	41240289	DDX3X|HEK293|iCLIP|UTR3	19	+
chr3	41240309	41240329	DDX3X|HEK293|iCLIP|UTR3	15	+
chr3	41240309	41240329	SRRM4|HEK293T|iCLIP|UTR3	6	+
chr3	41240309	41240329	TIA1|HeLa|iCLIP|UTR3	15	+
chr3	41240309	41240329	TIA1|HeLa|iCLIP|UTR3	24	+
chr3	41240309	41240329	TIA1|HeLa|iCLIP|UTR3	29	+
chr3	41240309	41240329	TIAL1|HeLa|iCLIP|UTR3	27	+
chr3	41240309	41240369	YTHDF1|HEK293T|iCLIP|UTR3	27.6667	+
chr3	41240309	41240409	TIAL1|HeLa|iCLIP|UTR3	20.4	+
chr3	41240309	41240409	TIAL1|HeLa|iCLIP|UTR3	9.8	+
chr3	41240329	41240349	DDX3X|HEK293|iCLIP|UTR3	16	+
chr3	41240329	41240349	DDX3X|HEK293|iCLIP|UTR3	17	+
chr3	41240329	41240349	DDX3X|HEK293|iCLIP|UTR3	19	+
chr3	41240329	41240369	YTHDC1|HEK293T|iCLIP|UTR3	19.5	+
chr3	41240349	41240369	SRRM4|HEK293T|iCLIP|UTR3	6	+
chr3	41240349	41240369	TIA1|HeLa|iCLIP|UTR3	12	+
chr3	41240349	41240369	TIAL1|HeLa|iCLIP|UTR3	13	+
chr3	41240369	41240409	TIA1|HeLa|iCLIP|UTR3	5	+
chr3	41240389	41240409	YTHDC1|HEK293T|iCLIP|UTR3	14	+
chr3	41240509	41240529	CSTF2|HeLa|iCLIP|intron	9	+
chr3	41239134	41239192	HNRNPC|HEK293T|PAR-CLIP|CDS	0.627552	+
chr3	41239137	41239170	CSTF2T|HEK293|PAR-CLIP|CDS	0.623873	+
chr3	41239140	41239160	ELAVL1|HEK293|PAR-CLIP|CDS	0.729023	+
chr3	41239140	41239172	FMR1|HEK293|PAR-CLIP|CDS	0.573595	+
chr3	41239140	41239185	ATXN2|HEK293T|PAR-CLIP|CDS	0.908238	+
chr3	41239140	41239226	HNRNPC|HEK293T|PAR-CLIP|CDS	0.777119	+
chr3	41239146	41239174	FXR2|HEK293|PAR-CLIP|CDS	0.585271	+
chr3	41239146	41239174	ZC3H7B|HEK293|PAR-CLIP|CDS	0.609457	+
chr3	41239147	41239198	FMR1|HEK293|PAR-CLIP|CDS	0.952548	+
chr3	41239150	41239176	ATXN2|HEK293T|PAR-CLIP|CDS	0.978029	+
chr3	41239151	41239247	ATXN2|HEK293T|PAR-CLIP|CDS	0.891257	+
chr3	41239154	41239205	HNRNPC|HEK293T|PAR-CLIP|CDS	0.813199	+
chr3	41239157	41239210	CPSF6|HEK293|PAR-CLIP|CDS	0.812488	+
chr3	41239160	41239186	HNRNPC|HEK293T|PAR-CLIP|CDS	0.738468	+
chr3	41239161	41239176	FUS|HEK293T|PAR-CLIP|CDS	0.846324	+
chr3	41239164	41239200	ELAVL1|HEK293|PAR-CLIP|CDS	0.644599	+
chr3	41239167	41239259	ELAVL1|HEK293|PAR-CLIP|CDS	0.728005	+
chr3	41239168	41239197	HNRNPC|HEK293T|PAR-CLIP|CDS	0.721609	+
chr3	41239174	41239237	FIP1L1|HEK293|PAR-CLIP|CDS	0.926908	+
chr3	41239178	41239197	FMR1|HEK293|PAR-CLIP|CDS	0.769715	+
chr3	41239189	41239259	ATXN2|HEK293T|PAR-CLIP|CDS	0.990951	+
chr3	41239195	41239253	HNRNPC|HEK293T|PAR-CLIP|CDS	0.811945	+
chr3	41239202	41239235	TARDBP|HEK293T|PAR-CLIP|CDS	0.797463	+
chr3	41239202	41239259	ELAVL1|HEK293|PAR-CLIP|CDS	0.700014	+
chr3	41239203	41239255	HNRNPC|HEK293T|PAR-CLIP|CDS	0.667968	+
chr3	41239206	41239244	ATXN2|HEK293T|PAR-CLIP|CDS	0.866659	+
chr3	41239208	41239244	TARDBP|HEK293T|PAR-CLIP|CDS	0.978652	+
chr3	41239209	41239247	NUDT21|HEK293|PAR-CLIP|CDS	0.984437	+
chr3	41239210	41239259	FMR1|HEK293|PAR-CLIP|CDS	0.723762	+
chr3	41239210	41239259	FMR1|HEK293|PAR-CLIP|CDS	0.851258	+
chr3	41239213	41239276	CPSF6|HEK293|PAR-CLIP|CDS	0.731314	+
chr3	41239230	41239244	FUS|HEK293T|PAR-CLIP|CDS	0.720435	+
chr3	41239233	41239253	HNRNPC|HEK293T|PAR-CLIP|CDS	0.779639	+
chr3	41239235	41239255	FXR2|HEK293|PAR-CLIP|CDS	0.665499	+
chr3	41239235	41239259	ELAVL1|HEK293|PAR-CLIP|CDS	0.838258	+
chr3	41239235	41239278	HNRNPC|HEK293T|PAR-CLIP|CDS	0.745729	+
chr3	41239238	41239257	HNRNPC|HEK293T|PAR-CLIP|CDS	0.773199	+
chr3	41239238	41239259	CAPRIN1|HEK293|PAR-CLIP|CDS	0.912646	+
chr3	41239265	41239285	YTHDF1|Huh7|PAR-CLIP|CDS	0.99867	+
chr3	41239265	41239294	TARDBP|HEK293T|PAR-CLIP|CDS	0.999992	+
chr3	41239268	41239294	ATXN2|HEK293T|PAR-CLIP|CDS	0.825475	+
chr3	41239281	41239309	CPSF1|HEK293|PAR-CLIP|CDS	0.996686	+
chr3	41239282	41239304	NUDT21|HEK293|PAR-CLIP|CDS	0.703669	+
chr3	41239282	41239322	FMR1|HEK293|PAR-CLIP|CDS	0.708484	+
chr3	41239283	41239296	CPSF6|HEK293|PAR-CLIP|CDS	0.723614	+
chr3	41239283	41239322	ELAVL1|HEK293|PAR-CLIP|CDS	0.714364	+
chr3	41239283	41239338	CPSF6|HEK293|PAR-CLIP|CDS	0.724651	+
chr3	41239283	41239339	ELAVL1|HEK293|PAR-CLIP|CDS	0.691481	+
chr3	41239285	41239336	HNRNPC|HEK293T|PAR-CLIP|CDS	0.767863	+
chr3	41239285	41239338	HNRNPC|HEK293T|PAR-CLIP|CDS	0.746477	+
chr3	41239286	41239328	ATXN2|HEK293T|PAR-CLIP|CDS	0.917947	+
chr3	41239286	41239334	FUS|HEK293T|PAR-CLIP|CDS	0.940268	+
chr3	41239286	41239338	HNRNPC|HEK293T|PAR-CLIP|CDS	0.912325	+
chr3	41239287	41239325	FIP1L1|HEK293|PAR-CLIP|CDS	0.821528	+
chr3	41239287	41239328	ATXN2|HEK293T|PAR-CLIP|CDS	0.987353	+
chr3	41239295	41239325	FIP1L1|HEK293|PAR-CLIP|CDS	0.960854	+
chr3	41239297	41239332	CPSF6|HEK293|PAR-CLIP|CDS	0.909237	+
chr3	41239304	41239318	IGF2BP1|HEK293|PAR-CLIP|CDS	0.730171	+
chr3	41239304	41239334	TARDBP|HEK293T|PAR-CLIP|CDS	0.99817	+
chr3	41239304	41239339	ATXN2|HEK293T|PAR-CLIP|CDS	0.778529	+
chr3	41239308	41239339	CAPRIN1|HEK293|PAR-CLIP|CDS	0.995247	+
chr3	41239311	41239334	TARDBP|HEK293T|PAR-CLIP|CDS	0.835826	+
chr3	41239339	41239384	TARDBP|HEK293T|PAR-CLIP|UTR3	0.878096	+
chr3	41239340	41239364	ATXN2|HEK293T|PAR-CLIP|UTR3	0.898536	+
chr3	41239372	41239400	CAPRIN1|HEK293|PAR-CLIP|UTR3	0.915113	+
chr3	41239372	41239400	LIN28B|HEK293|PAR-CLIP|UTR3	0.620069	+
chr3	41239372	41239400	ZC3H7B|HEK293|PAR-CLIP|UTR3	0.769239	+
chr3	41239376	41239456	ATXN2|HEK293T|PAR-CLIP|UTR3	0.807291	+
chr3	41239377	41239400	IGF2BP1|HEK293|PAR-CLIP|UTR3	0.736581	+
chr3	41239382	41239395	IGF2BP2|HEK293|PAR-CLIP|UTR3	0.684252	+
chr3	41239382	41239415	MOV10|HEK293|PAR-CLIP|UTR3	0.708422	+
chr3	41239383	41239403	FMR1|HEK293|PAR-CLIP|UTR3	0.748048	+
chr3	41239383	41239407	CPSF3|HEK293|PAR-CLIP|UTR3	0.674836	+
chr3	41239384	41239407	FUS|HEK293T|PAR-CLIP|UTR3	0.670435	+
chr3	41239384	41239417	CPSF6|HEK293|PAR-CLIP|UTR3	0.581999	+
chr3	41239388	41239474	ATXN2|HEK293T|PAR-CLIP|UTR3	0.984253	+
chr3	41239390	41239419	HNRNPC|HEK293T|PAR-CLIP|UTR3	0.65357	+
chr3	41239397	41239413	HNRNPC|HEK293T|PAR-CLIP|UTR3	0.643565	+
chr3	41239404	41239415	HNRNPC|HEK293T|PAR-CLIP|UTR3	0.671708	+
chr3	41239405	41239441	CPSF7|HEK293|PAR-CLIP|UTR3	0.825755	+
chr3	41239413	41239451	FIP1L1|HEK293|PAR-CLIP|UTR3	0.798936	+
chr3	41239415	41239437	EIF3D|HEK293T|PAR-CLIP|UTR3	0.740358	+
chr3	41239415	41239451	ELAVL1|HEK293|PAR-CLIP|UTR3	0.741874	+
chr3	41239415	41239464	TARDBP|HEK293T|PAR-CLIP|UTR3	0.918061	+
chr3	41239416	41239451	ELAVL1|HEK293|PAR-CLIP|UTR3	0.638857	+
chr3	41239417	41239449	FMR1|HEK293|PAR-CLIP|UTR3	0.596811	+
chr3	41239417	41239454	CSTF2T|HEK293|PAR-CLIP|UTR3	0.644866	+
chr3	41239417	41239456	TARDBP|HEK293T|PAR-CLIP|UTR3	0.841229	+
chr3	41239419	41239448	LIN28B|HEK293|PAR-CLIP|UTR3	0.874311	+
chr3	41239425	41239438	FMR1|HEK293|PAR-CLIP|UTR3	0.673491	+
chr3	41239425	41239449	CPSF3|HEK293|PAR-CLIP|UTR3	0.722504	+
chr3	41239425	41239471	TARDBP|HEK293T|PAR-CLIP|UTR3	0.98392	+
chr3	41239429	41239448	MOV10|HEK293|PAR-CLIP|UTR3	0.642647	+
chr3	41239429	41239456	ELAVL1|HEK293|PAR-CLIP|UTR3	0.70712	+
chr3	41239430	41239472	ATXN2|HEK293T|PAR-CLIP|UTR3	0.999179	+
chr3	41239432	41239443	ELAVL1|HEK293|PAR-CLIP|UTR3	0.752338	+
chr3	41239442	41239567	CPSF7|HEK293|PAR-CLIP|UTR3	0.70702	+
chr3	41239455	41239484	CPSF6|HEK293|PAR-CLIP|UTR3	0.862692	+
chr3	41239456	41239476	LIN28A|HEK293|PAR-CLIP|UTR3	0.923865	+
chr3	41239462	41239489	FIP1L1|HEK293|PAR-CLIP|UTR3	0.941309	+
chr3	41239464	41239487	IGF2BP2|HEK293|PAR-CLIP|UTR3	0.938553	+
chr3	41239464	41239488	IGF2BP1|HEK293|PAR-CLIP|UTR3	0.976834	+
chr3	41239464	41239488	IGF2BP3|HEK293|PAR-CLIP|UTR3	0.960466	+
chr3	41239464	41239488	ZC3H7B|HEK293|PAR-CLIP|UTR3	0.893495	+
chr3	41239466	41239507	HNRNPC|HEK293T|PAR-CLIP|UTR3	0.868297	+
chr3	41239470	41239481	CSTF2T|HEK293|PAR-CLIP|UTR3	0.895465	+
chr3	41239472	41239564	TARDBP|HEK293T|PAR-CLIP|UTR3	0.801952	+
chr3	41239473	41239488	MOV10|HEK293|PAR-CLIP|UTR3	0.607542	+
chr3	41239474	41239507	HNRNPC|HEK293T|PAR-CLIP|UTR3	0.670656	+
chr3	41239478	41239508	ATXN2|HEK293T|PAR-CLIP|UTR3	0.861039	+
chr3	41239478	41239509	HNRNPC|HEK293T|PAR-CLIP|UTR3	0.642149	+
chr3	41239478	41239573	TARDBP|HEK293T|PAR-CLIP|UTR3	0.851903	+
chr3	41239479	41239498	CAPRIN1|HEK293|PAR-CLIP|UTR3	0.701557	+
chr3	41239480	41239508	HNRNPC|HEK293T|PAR-CLIP|UTR3	0.788523	+
chr3	41239483	41239507	HNRNPC|HEK293T|PAR-CLIP|UTR3	0.715708	+
chr3	41239487	41239499	CPSF6|HEK293|PAR-CLIP|UTR3	0.872127	+
chr3	41239488	41239616	CPSF6|HEK293|PAR-CLIP|UTR3	0.784718	+
chr3	41239493	41239504	ELAVL1|HEK293|PAR-CLIP|UTR3	0.764032	+
chr3	41239509	41239572	CSTF2T|HEK293|PAR-CLIP|UTR3	0.800428	+
chr3	41239510	41239544	HNRNPC|HEK293T|PAR-CLIP|UTR3	0.674762	+
chr3	41239512	41239532	ATXN2|HEK293T|PAR-CLIP|UTR3	0.721752	+
chr3	41239512	41239539	ATXN2|HEK293T|PAR-CLIP|UTR3	0.803549	+
chr3	41239513	41239544	HNRNPC|HEK293T|PAR-CLIP|UTR3	0.650155	+
chr3	41239521	41239544	HNRNPC|HEK293T|PAR-CLIP|UTR3	0.641355	+
chr3	41239528	41239563	ATXN2|HEK293T|PAR-CLIP|UTR3	0.764632	+
chr3	41239528	41239568	TARDBP|HEK293T|PAR-CLIP|UTR3	0.73742	+
chr3	41239531	41239552	ZC3H7B|HEK293|PAR-CLIP|UTR3	0.578156	+
chr3	41239533	41239554	CPSF6|HEK293|PAR-CLIP|UTR3	0.771146	+
chr3	41239534	41239565	ELAVL1|HEK293|PAR-CLIP|UTR3	0.780264	+
chr3	41239536	41239584	FIP1L1|HEK293|PAR-CLIP|UTR3	0.863201	+
chr3	41239539	41239582	ELAVL1|HEK293|PAR-CLIP|UTR3	0.73969	+
chr3	41239541	41239618	MOV10|HEK293|PAR-CLIP|UTR3	0.777384	+
chr3	41239555	41239570	ZC3H7B|HEK293|PAR-CLIP|UTR3	0.653122	+
chr3	41239555	41239577	CPSF3|HEK293|PAR-CLIP|UTR3	0.791006	+
chr3	41239568	41239602	NUDT21|HEK293|PAR-CLIP|UTR3	0.868883	+
chr3	41239568	41239706	CPSF7|HEK293|PAR-CLIP|UTR3	0.663466	+
chr3	41239570	41239590	ATXN2|HEK293T|PAR-CLIP|UTR3	0.601626	+
chr3	41239572	41239607	LIN28B|HEK293|PAR-CLIP|UTR3	0.757953	+
chr3	41239577	41239618	ZC3H7B|HEK293|PAR-CLIP|UTR3	0.624612	+
chr3	41239577	41239659	IGF2BP3|HEK293|PAR-CLIP|UTR3	0.878026	+
chr3	41239578	41239614	CSTF2T|HEK293|PAR-CLIP|UTR3	0.89715	+
chr3	41239589	41239606	ELAVL1|HEK293|PAR-CLIP|UTR3	0.714621	+
chr3	41239589	41239607	ELAVL1|HEK293|PAR-CLIP|UTR3	0.776131	+
chr3	41239589	41239618	CAPRIN1|HEK293|PAR-CLIP|UTR3	0.834653	+
chr3	41239595	41239623	TARDBP|HEK293T|PAR-CLIP|UTR3	0.917867	+
chr3	41239596	41239629	ATXN2|HEK293T|PAR-CLIP|UTR3	0.829965	+
chr3	41239619	41239703	CPSF6|HEK293|PAR-CLIP|UTR3	0.658037	+
chr3	41239623	41239653	IGF2BP1|HEK293|PAR-CLIP|UTR3	0.616665	+
chr3	41239629	41239649	ELAVL1|HEK293|PAR-CLIP|UTR3	0.536301	+
chr3	41239629	41239659	MOV10|HEK293|PAR-CLIP|UTR3	0.916796	+
chr3	41239630	41239671	ATXN2|HEK293T|PAR-CLIP|UTR3	0.816264	+
chr3	41239633	41239651	CSTF2T|HEK293|PAR-CLIP|UTR3	0.58252	+
chr3	41239637	41239653	IGF2BP2|HEK293|PAR-CLIP|UTR3	0.572997	+
chr3	41239637	41239659	ZC3H7B|HEK293|PAR-CLIP|UTR3	0.671091	+
chr3	41239640	41239659	LIN28A|HEK293|PAR-CLIP|UTR3	0.675269	+
chr3	41239640	41239659	LIN28B|HEK293|PAR-CLIP|UTR3	0.660133	+
chr3	41239644	41239733	TARDBP|HEK293T|PAR-CLIP|UTR3	0.819515	+
chr3	41239646	41239681	ATXN2|HEK293T|PAR-CLIP|UTR3	0.689403	+
chr3	41239648	41239744	HNRNPC|HEK293T|PAR-CLIP|UTR3	0.677206	+
chr3	41239650	41239728	HNRNPC|HEK293T|PAR-CLIP|UTR3	0.59245	+
chr3	41239650	41239752	HNRNPC|HEK293T|PAR-CLIP|UTR3	0.763444	+
chr3	41239653	41239699	CSTF2T|HEK293|PAR-CLIP|UTR3	0.648301	+
chr3	41239653	41239733	HNRNPC|HEK293T|PAR-CLIP|UTR3	0.654075	+
chr3	41239653	41239747	HNRNPC|HEK293T|PAR-CLIP|UTR3	0.880209	+
chr3	41239653	41239752	HNRNPC|HEK293T|PAR-CLIP|UTR3	0.716306	+
chr3	41239654	41239692	FIP1L1|HEK293|PAR-CLIP|UTR3	0.783002	+
chr3	41239655	41239749	TARDBP|HEK293T|PAR-CLIP|UTR3	0.964664	+
chr3	41239659	41239679	TARDBP|HEK293T|PAR-CLIP|UTR3	0.671726	+
chr3	41239660	41239703	CPSF6|HEK293|PAR-CLIP|UTR3	0.721442	+
chr3	41239663	41239750	ELAVL1|HEK293|PAR-CLIP|UTR3	0.87834	+
chr3	41239664	41239696	FUS|HEK293T|PAR-CLIP|UTR3	0.864376	+
chr3	41239667	41239696	FMR1|HEK293|PAR-CLIP|UTR3	0.570437	+
chr3	41239671	41239688	MOV10|HEK293|PAR-CLIP|UTR3	0.815781	+
chr3	41239671	41239714	ATXN2|HEK293T|PAR-CLIP|UTR3	0.863636	+
chr3	41239678	41239735	ATXN2|HEK293T|PAR-CLIP|UTR3	0.804837	+
chr3	41239679	41239735	ELAVL1|HEK293|PAR-CLIP|UTR3	0.693166	+
chr3	41239681	41239711	FIP1L1|HEK293|PAR-CLIP|UTR3	0.740944	+
chr3	41239682	41239775	ATXN2|HEK293T|PAR-CLIP|UTR3	0.788043	+
chr3	41239691	41239711	CPSF1|HEK293|PAR-CLIP|UTR3	0.794707	+
chr3	41239696	41239718	LIN28B|HEK293|PAR-CLIP|UTR3	0.676819	+
chr3	41239696	41239726	ELAVL1|HEK293|PAR-CLIP|UTR3	0.701344	+
chr3	41239697	41239725	RTCB|HEK293|PAR-CLIP|UTR3	0.88095	+
chr3	41239713	41239724	CPSF6|HEK293|PAR-CLIP|UTR3	0.651426	+
chr3	41239719	41239739	CAPRIN1|HEK293|PAR-CLIP|UTR3	0.779197	+
chr3	41239734	41239766	CPSF7|HEK293|PAR-CLIP|UTR3	0.907463	+
chr3	41239735	41239782	ATXN2|HEK293T|PAR-CLIP|UTR3	0.990308	+
chr3	41239735	41239783	ATXN2|HEK293T|PAR-CLIP|UTR3	0.762385	+
chr3	41239737	41239766	CSTF2T|HEK293|PAR-CLIP|UTR3	0.91279	+
chr3	41239741	41239753	CPSF6|HEK293|PAR-CLIP|UTR3	0.833976	+
chr3	41239745	41239762	IGF2BP1|HEK293|PAR-CLIP|UTR3	0.695104	+
chr3	41239745	41239766	ELAVL1|HEK293|PAR-CLIP|UTR3	0.597031	+
chr3	41239745	41239766	IGF2BP1|HEK293|PAR-CLIP|UTR3	0.700082	+
chr3	41239745	41239775	MOV10|HEK293|PAR-CLIP|UTR3	0.614599	+
chr3	41239753	41239775	TARDBP|HEK293T|PAR-CLIP|UTR3	0.6534	+
chr3	41239753	41239916	TARDBP|HEK293T|PAR-CLIP|UTR3	0.898945	+
chr3	41239756	41239776	ELAVL1|HEK293|PAR-CLIP|UTR3	0.641109	+
chr3	41239757	41239779	ATXN2|HEK293T|PAR-CLIP|UTR3	0.72952	+
chr3	41239757	41239807	FIP1L1|HEK293|PAR-CLIP|UTR3	0.879581	+
chr3	41239762	41239773	ZC3H7B|HEK293|PAR-CLIP|UTR3	0.746779	+
chr3	41239767	41239779	CPSF7|HEK293|PAR-CLIP|UTR3	0.544004	+
chr3	41239778	41239894	CSTF2T|HEK293|PAR-CLIP|UTR3	0.824286	+
chr3	41239779	41239813	CPSF6|HEK293|PAR-CLIP|UTR3	0.704617	+
chr3	41239779	41239822	TARDBP|HEK293T|PAR-CLIP|UTR3	0.973091	+
chr3	41239780	41239899	ELAVL1|HEK293|PAR-CLIP|UTR3	0.918409	+
chr3	41239780	41239913	CPSF7|HEK293|PAR-CLIP|UTR3	0.661831	+
chr3	41239782	41239820	FIP1L1|HEK293|PAR-CLIP|UTR3	0.734951	+
chr3	41239782	41239858	CSTF2|HEK293|PAR-CLIP|UTR3	0.94709	+
chr3	41239786	41239826	ATXN2|HEK293T|PAR-CLIP|UTR3	0.709491	+
chr3	41239786	41239853	IGF2BP1|HEK293|PAR-CLIP|UTR3	0.832116	+
chr3	41239787	41239812	CAPRIN1|HEK293|PAR-CLIP|UTR3	0.761737	+
chr3	41239787	41239819	ELAVL1|HEK293|PAR-CLIP|UTR3	0.817287	+
chr3	41239787	41239821	ATXN2|HEK293T|PAR-CLIP|UTR3	0.90234	+
chr3	41239787	41239905	HNRNPC|HEK293T|PAR-CLIP|UTR3	0.669069	+
chr3	41239787	41239908	HNRNPC|HEK293T|PAR-CLIP|UTR3	0.702615	+
chr3	41239787	41239910	HNRNPC|HEK293T|PAR-CLIP|UTR3	0.782141	+
chr3	41239787	41239921	ATXN2|HEK293T|PAR-CLIP|UTR3	0.932362	+
chr3	41239788	41239905	HNRNPC|HEK293T|PAR-CLIP|UTR3	0.757222	+
chr3	41239788	41239908	HNRNPC|HEK293T|PAR-CLIP|UTR3	0.735848	+
chr3	41239790	41239907	HNRNPC|HEK293T|PAR-CLIP|UTR3	0.760467	+
chr3	41239797	41239854	IGF2BP2|HEK293|PAR-CLIP|UTR3	0.827255	+
chr3	41239803	41239825	ELAVL1|HEK293|PAR-CLIP|UTR3	0.670194	+
chr3	41239803	41239834	YTHDF2|HeLa|PAR-CLIP|UTR3	0.717305	+
chr3	41239803	41239835	LIN28B|HEK293|PAR-CLIP|UTR3	0.80183	+
chr3	41239803	41239873	MOV10|HEK293|PAR-CLIP|UTR3	0.928384	+
chr3	41239810	41239830	CPSF6|HEK293|PAR-CLIP|UTR3	0.573886	+
chr3	41239813	41239835	CAPRIN1|HEK293|PAR-CLIP|UTR3	0.849703	+
chr3	41239813	41240330	ELAVL1|HEK293|PAR-CLIP|UTR3	0.877779	+
chr3	41239818	41239846	FMR1|HEK293|PAR-CLIP|UTR3	0.947726	+
chr3	41239821	41239835	FXR2|HEK293|PAR-CLIP|UTR3	0.710182	+
chr3	41239821	41239845	IGF2BP3|HEK293|PAR-CLIP|UTR3	0.795236	+
chr3	41239821	41239847	FMR1|HEK293|PAR-CLIP|UTR3	0.741074	+
chr3	41239826	41239917	TARDBP|HEK293T|PAR-CLIP|UTR3	0.859758	+
chr3	41239829	41239915	CPSF6|HEK293|PAR-CLIP|UTR3	0.768121	+
chr3	41239830	41239852	CPSF1|HEK293|PAR-CLIP|UTR3	0.684421	+
chr3	41239831	41239869	FIP1L1|HEK293|PAR-CLIP|UTR3	0.689272	+
chr3	41239832	41239880	NUDT21|HEK293|PAR-CLIP|UTR3	0.728788	+
chr3	41239832	41240072	ELAVL1|HEK293|PAR-CLIP|UTR3	0.956047	+
chr3	41239835	41239846	ZC3H7B|HEK293|PAR-CLIP|UTR3	0.507129	+
chr3	41239836	41239855	ELAVL1|HEK293|PAR-CLIP|UTR3	0.649418	+
chr3	41239838	41239882	CPSF6|HEK293|PAR-CLIP|UTR3	0.715006	+
chr3	41239840	41239910	NUDT21|HEK293|PAR-CLIP|UTR3	0.96966	+
chr3	41239843	41239873	NCBP3|HEK293|PAR-CLIP|UTR3	0.968842	+
chr3	41239844	41239877	CAPRIN1|HEK293|PAR-CLIP|UTR3	0.88035	+
chr3	41239855	41239886	ATXN2|HEK293T|PAR-CLIP|UTR3	0.990318	+
chr3	41239864	41239887	FUS|HEK293T|PAR-CLIP|UTR3	0.983353	+
chr3	41239867	41239886	FBL|HEK293|PAR-CLIP|UTR3	0.744218	+
chr3	41239871	41239912	ATXN2|HEK293T|PAR-CLIP|UTR3	0.921119	+
chr3	41239873	41239886	IGF2BP2|HEK293|PAR-CLIP|UTR3	0.766946	+
chr3	41239878	41239918	ATXN2|HEK293T|PAR-CLIP|UTR3	0.8864	+
chr3	41239884	41239907	ELAVL1|HEK293|PAR-CLIP|UTR3	0.847137	+
chr3	41239895	41239916	ATXN2|HEK293T|PAR-CLIP|UTR3	0.713844	+
chr3	41239904	41240070	ELAVL1|HEK293|PAR-CLIP|UTR3	0.775182	+
chr3	41239924	41239989	TARDBP|HEK293T|PAR-CLIP|UTR3	0.696306	+
chr3	41239928	41239975	CPSF7|HEK293|PAR-CLIP|UTR3	0.680876	+
chr3	41239928	41239988	ATXN2|HEK293T|PAR-CLIP|UTR3	0.779436	+
chr3	41239931	41239996	TARDBP|HEK293T|PAR-CLIP|UTR3	0.613627	+
chr3	41239932	41239975	CPSF6|HEK293|PAR-CLIP|UTR3	0.670474	+
chr3	41239934	41239985	HNRNPC|HEK293T|PAR-CLIP|UTR3	0.611998	+
chr3	41239938	41239964	FIP1L1|HEK293|PAR-CLIP|UTR3	0.969461	+
chr3	41239938	41239985	HNRNPC|HEK293T|PAR-CLIP|UTR3	0.650363	+
chr3	41239939	41239966	CPSF6|HEK293|PAR-CLIP|UTR3	0.894247	+
chr3	41239940	41239981	HNRNPC|HEK293T|PAR-CLIP|UTR3	0.64074	+
chr3	41239940	41239985	HNRNPC|HEK293T|PAR-CLIP|UTR3	0.63892	+
chr3	41239941	41239988	TARDBP|HEK293T|PAR-CLIP|UTR3	0.780913	+
chr3	41239941	41239989	ATXN2|HEK293T|PAR-CLIP|UTR3	0.706093	+
chr3	41239943	41239974	FIP1L1|HEK293|PAR-CLIP|UTR3	0.884841	+
chr3	41239943	41239977	ELAVL1|HEK293|PAR-CLIP|UTR3	0.882024	+
chr3	41239943	41239990	ATXN2|HEK293T|PAR-CLIP|UTR3	0.716596	+
chr3	41239943	41240006	ATXN2|HEK293T|PAR-CLIP|UTR3	0.913576	+
chr3	41239944	41239981	HNRNPC|HEK293T|PAR-CLIP|UTR3	0.651645	+
chr3	41239949	41239981	HNRNPC|HEK293T|PAR-CLIP|UTR3	0.647947	+
chr3	41239951	41239962	MOV10|HEK293|PAR-CLIP|UTR3	0.648851	+
chr3	41239954	41239981	ALKBH5|HEK293|PAR-CLIP|UTR3	0.777719	+
chr3	41239954	41239982	CSTF2T|HEK293|PAR-CLIP|UTR3	0.856729	+
chr3	41239962	41239972	ELAVL1|HeLa|PAR-CLIP|UTR3	0.699494	+
chr3	41239965	41239977	FUS|HEK293T|PAR-CLIP|UTR3	0.629187	+
chr3	41239972	41240010	ELAVL1|HEK293|PAR-CLIP|UTR3	0.725996	+
chr3	41239972	41240021	ELAVL1|HEK293|PAR-CLIP|UTR3	0.757867	+
chr3	41240002	41240104	ATXN2|HEK293T|PAR-CLIP|UTR3	0.758636	+
chr3	41240003	41240070	ATXN2|HEK293T|PAR-CLIP|UTR3	0.646069	+
chr3	41240003	41240101	TARDBP|HEK293T|PAR-CLIP|UTR3	0.907829	+
chr3	41240005	41240070	TARDBP|HEK293T|PAR-CLIP|UTR3	0.771146	+
chr3	41240006	41240426	ATXN2|HEK293T|PAR-CLIP|UTR3	0.843792	+
chr3	41240007	41240021	MOV10|HEK293|PAR-CLIP|UTR3	0.616126	+
chr3	41240015	41240101	ELAVL1|HEK293|PAR-CLIP|UTR3	0.854438	+
chr3	41240016	41240213	CPSF7|HEK293|PAR-CLIP|UTR3	0.713183	+
chr3	41240016	41240216	CSTF2T|HEK293|PAR-CLIP|UTR3	0.852253	+
chr3	41240017	41240251	ATXN2|HEK293T|PAR-CLIP|UTR3	0.825405	+
chr3	41240021	41240044	HNRNPC|HEK293T|PAR-CLIP|UTR3	0.664493	+
chr3	41240021	41240047	CPSF3|HEK293|PAR-CLIP|UTR3	0.662546	+
chr3	41240023	41240050	HNRNPC|HEK293T|PAR-CLIP|UTR3	0.623434	+
chr3	41240024	41240063	HNRNPC|HEK293T|PAR-CLIP|UTR3	0.744654	+
chr3	41240026	41240057	HNRNPC|HEK293T|PAR-CLIP|UTR3	0.753837	+
chr3	41240026	41240069	TARDBP|HEK293T|PAR-CLIP|UTR3	0.771257	+
chr3	41240028	41240055	WDR33|HEK293|PAR-CLIP|UTR3	0.792897	+
chr3	41240030	41240069	FUS|HEK293T|PAR-CLIP|UTR3	0.93885	+
chr3	41240031	41240041	HNRNPC|HEK293T|PAR-CLIP|UTR3	0.528185	+
chr3	41240036	41240067	CPSF6|HEK293|PAR-CLIP|UTR3	0.89384	+
chr3	41240038	41240050	CPSF6|HEK293|PAR-CLIP|UTR3	0.544392	+
chr3	41240055	41240086	CAPRIN1|HEK293|PAR-CLIP|UTR3	0.733158	+
chr3	41240055	41240086	FUS|HEK293|PAR-CLIP|UTR3	0.814358	+
chr3	41240055	41240086	ZC3H7B|HEK293|PAR-CLIP|UTR3	0.632604	+
chr3	41240056	41240086	ELAVL1|HEK293|PAR-CLIP|UTR3	0.759425	+
chr3	41240057	41240079	CSTF2|HEK293|PAR-CLIP|UTR3	0.851932	+
chr3	41240057	41240087	FIP1L1|HEK293|PAR-CLIP|UTR3	0.776267	+
chr3	41240062	41240080	IGF2BP3|HEK293|PAR-CLIP|UTR3	0.567259	+
chr3	41240062	41240086	LIN28B|HEK293|PAR-CLIP|UTR3	0.74917	+
chr3	41240062	41240149	MOV10|HEK293|PAR-CLIP|UTR3	0.779166	+
chr3	41240066	41240125	HNRNPC|HEK293T|PAR-CLIP|UTR3	0.632189	+
chr3	41240066	41240125	HNRNPC|HEK293T|PAR-CLIP|UTR3	0.641446	+
chr3	41240068	41240090	CPSF4|HEK293|PAR-CLIP|UTR3	0.7019	+
chr3	41240072	41240126	HNRNPC|HEK293T|PAR-CLIP|UTR3	0.691815	+
chr3	41240073	41240115	HNRNPC|HEK293T|PAR-CLIP|UTR3	0.693851	+
chr3	41240073	41240200	HNRNPC|HEK293T|PAR-CLIP|UTR3	0.858645	+
chr3	41240075	41240181	HNRNPC|HEK293T|PAR-CLIP|UTR3	0.705488	+
chr3	41240076	41240115	ELAVL1|HEK293|PAR-CLIP|UTR3	0.822913	+
chr3	41240077	41240115	ELAVL1|HEK293|PAR-CLIP|UTR3	0.883057	+
chr3	41240080	41240106	EWSR1|HEK293|PAR-CLIP|UTR3	0.828262	+
chr3	41240081	41240107	TARDBP|HEK293T|PAR-CLIP|UTR3	0.809245	+
chr3	41240082	41240185	CPSF6|HEK293|PAR-CLIP|UTR3	0.7263	+
chr3	41240083	41240199	CPSF6|HEK293|PAR-CLIP|UTR3	0.796373	+
chr3	41240087	41240110	YTHDF1|Huh7|PAR-CLIP|UTR3	0.892273	+
chr3	41240090	41240193	CSTF2|HEK293|PAR-CLIP|UTR3	0.832814	+
chr3	41240104	41240134	CPSF4|HEK293|PAR-CLIP|UTR3	0.868249	+
chr3	41240104	41240135	ALKBH5|HEK293|PAR-CLIP|UTR3	0.79363	+
chr3	41240104	41240135	CAPRIN1|HEK293|PAR-CLIP|UTR3	0.712588	+
chr3	41240104	41240135	EIF3B|HEK293T|PAR-CLIP|UTR3	0.740584	+
chr3	41240104	41240135	ELAVL1|HEK293|PAR-CLIP|UTR3	0.573323	+
chr3	41240104	41240135	ELAVL1|HEK293|PAR-CLIP|UTR3	0.579722	+
chr3	41240104	41240135	ELAVL1|HEK293|PAR-CLIP|UTR3	0.585513	+
chr3	41240104	41240135	ELAVL1|HEK293|PAR-CLIP|UTR3	0.71224	+
chr3	41240104	41240135	EWSR1|HEK293|PAR-CLIP|UTR3	0.776118	+
chr3	41240104	41240135	FUS|HEK293|PAR-CLIP|UTR3	0.626012	+
chr3	41240104	41240135	FUS|HEK293|PAR-CLIP|UTR3	0.750667	+
chr3	41240104	41240135	LIN28B|HEK293|PAR-CLIP|UTR3	0.615765	+
chr3	41240104	41240135	LIN28B|HEK293|PAR-CLIP|UTR3	0.626772	+
chr3	41240104	41240135	LIN28B|HEK293|PAR-CLIP|UTR3	0.847695	+
chr3	41240104	41240135	TAF15|HEK293|PAR-CLIP|UTR3	0.603995	+
chr3	41240104	41240135	TAF15|HEK293|PAR-CLIP|UTR3	0.73046	+
chr3	41240104	41240135	TARDBP|HEK293T|PAR-CLIP|UTR3	0.793528	+
chr3	41240104	41240135	ZC3H7B|HEK293|PAR-CLIP|UTR3	0.576804	+
chr3	41240104	41240136	IGF2BP1|HEK293|PAR-CLIP|UTR3	0.674444	+
chr3	41240104	41240136	IGF2BP2|HEK293|PAR-CLIP|UTR3	0.607105	+
chr3	41240104	41240136	IGF2BP3|HEK293|PAR-CLIP|UTR3	0.728962	+
chr3	41240104	41240136	PUM2|HEK293|PAR-CLIP|UTR3	0.773104	+
chr3	41240104	41240137	QKI|HEK293|PAR-CLIP|UTR3	0.656403	+
chr3	41240104	41240142	YTHDF2|Huh7|PAR-CLIP|UTR3	0.8762	+
chr3	41240104	41240149	ATXN2|HEK293T|PAR-CLIP|UTR3	0.805054	+
chr3	41240104	41240427	ATXN2|HEK293T|PAR-CLIP|UTR3	0.90135	+
chr3	41240108	41240135	HNRNPD|HEK293|PAR-CLIP|UTR3	0.829922	+
chr3	41240109	41240135	FMR1|HEK293|PAR-CLIP|UTR3	0.723499	+
chr3	41240113	41240135	FXR2|HEK293|PAR-CLIP|UTR3	0.630898	+
chr3	41240113	41240135	HNRNPD|HEK293|PAR-CLIP|UTR3	0.796035	+
chr3	41240115	41240135	ELAVL1|HEK293|PAR-CLIP|UTR3	0.771193	+
chr3	41240118	41240144	TARDBP|HEK293T|PAR-CLIP|UTR3	0.772196	+
chr3	41240121	41240185	HNRNPC|HEK293T|PAR-CLIP|UTR3	0.646449	+
chr3	41240126	41240170	FIP1L1|HEK293|PAR-CLIP|UTR3	0.818547	+
chr3	41240129	41240185	HNRNPC|HEK293T|PAR-CLIP|UTR3	0.679004	+
chr3	41240130	41240189	HNRNPC|HEK293T|PAR-CLIP|UTR3	0.758824	+
chr3	41240131	41240145	HNRNPC|HEK293T|PAR-CLIP|UTR3	0.676845	+
chr3	41240133	41240156	WDR33|HEK293|PAR-CLIP|UTR3	0.854399	+
chr3	41240152	41240173	ELAVL1|HEK293|PAR-CLIP|UTR3	0.798578	+
chr3	41240154	41240316	MOV10|HEK293|PAR-CLIP|UTR3	0.856809	+
chr3	41240155	41240179	HNRNPC|HEK293T|PAR-CLIP|UTR3	0.720343	+
chr3	41240158	41240178	CSTF2T|HEK293|PAR-CLIP|UTR3	0.602645	+
chr3	41240158	41240211	ELAVL1|HEK293|PAR-CLIP|UTR3	0.768679	+
chr3	41240160	41240191	TARDBP|HEK293T|PAR-CLIP|UTR3	0.848008	+
chr3	41240162	41240174	ELAVL1|HEK293|PAR-CLIP|UTR3	0.783724	+
chr3	41240162	41240183	CPSF3|HEK293|PAR-CLIP|UTR3	0.664568	+
chr3	41240169	41240202	TARDBP|HEK293T|PAR-CLIP|UTR3	0.969927	+
chr3	41240194	41240216	ELAVL1|HEK293|PAR-CLIP|UTR3	0.82212	+
chr3	41240198	41240223	LIN28B|HEK293|PAR-CLIP|UTR3	0.865257	+
chr3	41240198	41240237	ELAVL1|HEK293|PAR-CLIP|UTR3	0.745734	+
chr3	41240202	41240228	CSTF2|HEK293|PAR-CLIP|UTR3	0.629413	+
chr3	41240204	41240241	FIP1L1|HEK293|PAR-CLIP|UTR3	0.797544	+
chr3	41240205	41240244	FUS|HEK293T|PAR-CLIP|UTR3	0.707108	+
chr3	41240207	41240223	ELAVL1|HEK293|PAR-CLIP|UTR3	0.594643	+
chr3	41240207	41240223	ELAVL1|HEK293|PAR-CLIP|UTR3	0.64601	+
chr3	41240207	41240234	NCBP3|HEK293|PAR-CLIP|UTR3	0.760072	+
chr3	41240207	41240237	CAPRIN1|HEK293|PAR-CLIP|UTR3	0.724937	+
chr3	41240207	41240249	ZC3H7B|HEK293|PAR-CLIP|UTR3	0.774301	+
chr3	41240217	41240242	RTCB|HEK293|PAR-CLIP|UTR3	0.941253	+
chr3	41240217	41240244	HNRNPC|HEK293T|PAR-CLIP|UTR3	0.815239	+
chr3	41240217	41240245	HNRNPC|HEK293T|PAR-CLIP|UTR3	0.780799	+
chr3	41240217	41240253	ATXN2|HEK293T|PAR-CLIP|UTR3	0.804968	+
chr3	41240223	41240255	IGF2BP3|HEK293|PAR-CLIP|UTR3	0.658103	+
chr3	41240226	41240260	ELAVL1|HEK293|PAR-CLIP|UTR3	0.83038	+
chr3	41240228	41240253	HNRNPC|HEK293T|PAR-CLIP|UTR3	0.867312	+
chr3	41240228	41240262	ELAVL1|HEK293|PAR-CLIP|UTR3	0.665549	+
chr3	41240231	41240245	HNRNPC|HEK293T|PAR-CLIP|UTR3	0.72632	+
chr3	41240232	41240411	CPSF6|HEK293|PAR-CLIP|UTR3	0.746879	+
chr3	41240232	41240424	CPSF7|HEK293|PAR-CLIP|UTR3	0.697762	+
chr3	41240242	41240276	FIP1L1|HEK293|PAR-CLIP|UTR3	0.742472	+
chr3	41240246	41240416	TARDBP|HEK293T|PAR-CLIP|UTR3	0.77497	+
chr3	41240247	41240419	CPSF6|HEK293|PAR-CLIP|UTR3	0.681258	+
chr3	41240249	41240325	CSTF2|HEK293|PAR-CLIP|UTR3	0.737384	+
chr3	41240250	41240262	HNRNPC|HEK293T|PAR-CLIP|UTR3	0.55783	+
chr3	41240253	41240291	FIP1L1|HEK293|PAR-CLIP|UTR3	0.854276	+
chr3	41240254	41240441	ATXN2|HEK293T|PAR-CLIP|UTR3	0.762003	+
chr3	41240255	41240282	NUDT21|HEK293|PAR-CLIP|UTR3	0.917021	+
chr3	41240259	41240291	IGF2BP2|HEK293|PAR-CLIP|UTR3	0.822185	+
chr3	41240259	41240300	ZC3H7B|HEK293|PAR-CLIP|UTR3	0.758824	+
chr3	41240259	41240303	CAPRIN1|HEK293|PAR-CLIP|UTR3	0.771747	+
chr3	41240259	41240304	ELAVL1|HEK293|PAR-CLIP|UTR3	0.821275	+
chr3	41240265	41240400	CSTF2T|HEK293|PAR-CLIP|UTR3	0.772742	+
chr3	41240266	41240279	FMR1|HEK293|PAR-CLIP|UTR3	0.554852	+
chr3	41240266	41240292	ELAVL1|HEK293|PAR-CLIP|UTR3	0.748238	+
chr3	41240266	41240311	TARDBP|HEK293T|PAR-CLIP|UTR3	0.859748	+
chr3	41240266	41240426	TARDBP|HEK293T|PAR-CLIP|UTR3	0.923758	+
chr3	41240268	41240397	HNRNPC|HEK293T|PAR-CLIP|UTR3	0.702926	+
chr3	41240270	41240293	ATXN2|HEK293T|PAR-CLIP|UTR3	0.754272	+
chr3	41240270	41240300	FUS|HEK293T|PAR-CLIP|UTR3	0.907134	+
chr3	41240270	41240342	ELAVL1|HEK293|PAR-CLIP|UTR3	0.828672	+
chr3	41240280	41240400	HNRNPC|HEK293T|PAR-CLIP|UTR3	0.713996	+
chr3	41240281	41240304	LIN28B|HEK293|PAR-CLIP|UTR3	0.953486	+
chr3	41240282	41240296	NUDT21|HEK293|PAR-CLIP|UTR3	0.634627	+
chr3	41240282	41240341	FIP1L1|HEK293|PAR-CLIP|UTR3	0.965219	+
chr3	41240287	41240309	CPSF4|HEK293|PAR-CLIP|UTR3	0.793604	+
chr3	41240294	41240324	ELAVL1|HEK293|PAR-CLIP|UTR3	0.914897	+
chr3	41240298	41240380	HNRNPC|HEK293T|PAR-CLIP|UTR3	0.609292	+
chr3	41240298	41240380	HNRNPC|HEK293T|PAR-CLIP|UTR3	0.726293	+
chr3	41240298	41240389	HNRNPC|HEK293T|PAR-CLIP|UTR3	0.756204	+
chr3	41240298	41240396	HNRNPC|HEK293T|PAR-CLIP|UTR3	0.639688	+
chr3	41240300	41240331	CPSF1|HEK293|PAR-CLIP|UTR3	0.775374	+
chr3	41240300	41240357	ATXN2|HEK293T|PAR-CLIP|UTR3	0.828284	+
chr3	41240301	41240323	RTCB|HEK293|PAR-CLIP|UTR3	0.756014	+
chr3	41240307	41240393	FUS|HEK293T|PAR-CLIP|UTR3	0.922809	+
chr3	41240309	41240334	CAPRIN1|HEK293|PAR-CLIP|UTR3	0.783207	+
chr3	41240317	41240338	CPSF1|HEK293|PAR-CLIP|UTR3	0.666168	+
chr3	41240317	41240393	MOV10|HEK293|PAR-CLIP|UTR3	0.673097	+
chr3	41240326	41240374	NUDT21|HEK293|PAR-CLIP|UTR3	0.798151	+
chr3	41240326	41240396	CSTF2|HEK293|PAR-CLIP|UTR3	0.841429	+
chr3	41240330	41240366	CPSF3|HEK293|PAR-CLIP|UTR3	0.816691	+
chr3	41240334	41240360	CAPRIN1|HEK293|PAR-CLIP|UTR3	0.943862	+
chr3	41240334	41240360	ELAVL1|HEK293|PAR-CLIP|UTR3	0.962693	+
chr3	41240334	41240360	ZC3H7B|HEK293|PAR-CLIP|UTR3	0.688457	+
chr3	41240337	41240360	LIN28B|HEK293|PAR-CLIP|UTR3	0.770446	+
chr3	41240345	41240376	CPSF4|HEK293|PAR-CLIP|UTR3	0.792855	+
chr3	41240355	41240385	FIP1L1|HEK293|PAR-CLIP|UTR3	0.812173	+
chr3	41240356	41240406	FIP1L1|HEK293|PAR-CLIP|UTR3	0.836258	+
chr3	41240357	41240393	ELAVL1|HEK293|PAR-CLIP|UTR3	0.710842	+
chr3	41240360	41240390	TARDBP|HEK293T|PAR-CLIP|UTR3	0.731881	+
chr3	41240361	41240390	ALKBH5|HEK293|PAR-CLIP|UTR3	0.834718	+
chr3	41240363	41240392	ZC3H7B|HEK293|PAR-CLIP|UTR3	0.555363	+
chr3	41240364	41240389	NUDT21|HEK293|PAR-CLIP|UTR3	0.794447	+
chr3	41240364	41240408	ELAVL1|HEK293|PAR-CLIP|UTR3	0.705777	+
chr3	41240395	41240422	CAPRIN1|HEK293|PAR-CLIP|UTR3	0.865866	+
chr3	41240396	41240416	CPSF4|HEK293|PAR-CLIP|UTR3	0.674384	+
chr3	41240404	41240431	MOV10|HEK293|PAR-CLIP|UTR3	0.790106	+
chr3	41240412	41240442	NUDT21|HEK293|PAR-CLIP|UTR3	0.941068	+
chr3	41240417	41240443	FIP1L1|HEK293|PAR-CLIP|UTR3	0.885547	+
chr3	41240422	41240444	ELAVL1|HeLa|PAR-CLIP|UTR3	0.674703	+
chr3	41240422	41240444	TAF15|HEK293|PAR-CLIP|UTR3	0.897388	+
chr3	41240423	41240444	ELAVL1|HEK293|PAR-CLIP|UTR3	0.86409	+
chr3	41240425	41240444	EWSR1|HEK293|PAR-CLIP|UTR3	0.672512	+
chr3	41240481	41240506	TARDBP|HEK293T|PAR-CLIP|intron	0.884755	+
chr3	41240503	41240523	WDR33|HEK293|PAR-CLIP|intron	0.709224	+
chr3	41240506	41240530	ELAVL1|HEK293|PAR-CLIP|intron	0.775704	+
chr3	41240506	41240530	FUS|HEK293|PAR-CLIP|intron	0.671091	+
chr3	41240540	41240562	WDR33|HEK293|PAR-CLIP|intron	0.89334	+
chr3	41240568	41240592	HNRNPC|HEK293T|PAR-CLIP|intron	0.848579	+
chr3	41240629	41240655	HNRNPC|HEK293T|PAR-CLIP|intron	0.590241	+
chr3	41240631	41240655	HNRNPC|HEK293T|PAR-CLIP|intron	0.71793	+
chr3	41240632	41240656	HNRNPC|HEK293T|PAR-CLIP|intron	0.728032	+
chr3	41240640	41240656	HNRNPC|HEK293T|PAR-CLIP|intron	0.589309	+
chr3	41240641	41240677	CPSF4|HEK293|PAR-CLIP|intron	0.982432	+
chr3	41240658	41240677	ATXN2|HEK293T|PAR-CLIP|intron	0.933997	+
chr3	41240677	41240706	TARDBP|HEK293T|PAR-CLIP|intron	0.863641	+
chr3	41240680	41240699	HNRNPC|HEK293T|PAR-CLIP|intron	0.779258	+
chr3	41240689	41240721	CSTF2T|HEK293|PAR-CLIP|intron	0.983556	+
chr3	41240692	41240719	FIP1L1|HEK293|PAR-CLIP|intron	0.954301	+
chr3	41240782	41240844	CSTF2T|HEK293|PAR-CLIP|intron	0.857677	+
chr3	41240885	41240949	CSTF2T|HEK293|PAR-CLIP|intron	0.786224	+
chr3	41240888	41240926	FIP1L1|HEK293|PAR-CLIP|intron	0.806244	+
chr3	41240890	41240928	CSTF2|HEK293|PAR-CLIP|intron	0.806566	+
chr3	41240899	41240922	WDR33|HEK293|PAR-CLIP|intron	0.856282	+
chr3	41240926	41240975	HNRNPC|HEK293T|PAR-CLIP|intron	0.773878	+
chr3	41240929	41240978	HNRNPC|HEK293T|PAR-CLIP|intron	0.762734	+
chr3	41240937	41240977	HNRNPC|HEK293T|PAR-CLIP|intron	0.852257	+
chr3	41240988	41241012	HNRNPC|HEK293T|PAR-CLIP|intron	0.840393	+
chr3	41240990	41241020	HNRNPC|HEK293T|PAR-CLIP|intron	0.800152	+
chr3	41241090	41241128	FIP1L1|HEK293|PAR-CLIP|intron	0.874841	+
chr3	41241132	41241156	HNRNPC|HEK293T|PAR-CLIP|intron	0.73594	+
chr3	41241133	41241167	TARDBP|HEK293T|PAR-CLIP|intron	0.843777	+
chr3	41241200	41241232	FIP1L1|HEK293|PAR-CLIP|intron	0.719488	+
chr3	41241206	41241229	ELAVL1|HEK293|PAR-CLIP|intron	0.879713	+
chr3	41241547	41241572	NUDT21|HEK293|PAR-CLIP|intron	0.91544	+
chr3	41241572	41241592	HNRNPC|HEK293T|PAR-CLIP|intron	0.829503	+
chr3	41241734	41241778	HNRNPC|HEK293T|PAR-CLIP|intron	0.819082	+
chr3	41241756	41241776	HNRNPC|HEK293T|PAR-CLIP|intron	0.759883	+
chr3	41241757	41241792	HNRNPC|HEK293T|PAR-CLIP|intron	0.800719	+
chr3	41241757	41241792	HNRNPC|HEK293T|PAR-CLIP|intron	0.871252	+
chr3	41241771	41241786	ELAVL1|HEK293|PAR-CLIP|intron	0.59842	+
chr3	41241877	41241901	CSTF2T|HEK293|PAR-CLIP|intron	0.705043	+
chr3	41241922	41241951	HNRNPC|HEK293T|PAR-CLIP|intron	0.678471	+
chr3	41241924	41241953	HNRNPC|HEK293T|PAR-CLIP|intron	0.741192	+
chr3	41241939	41241955	HNRNPC|HEK293T|PAR-CLIP|intron	0.577698	+
chr3	41242015	41242034	HNRNPC|HEK293T|PAR-CLIP|intron	0.719379	+
chr3	41242052	41242090	CSTF2|HEK293|PAR-CLIP|intron	0.860138	+
chr3	41242085	41242123	HNRNPC|HEK293T|PAR-CLIP|intron	0.718608	+
chr3	41242086	41242119	HNRNPC|HEK293T|PAR-CLIP|intron	0.624316	+
chr3	41242088	41242116	HNRNPC|HEK293T|PAR-CLIP|intron	0.632033	+
chr3	41242088	41242116	HNRNPC|HEK293T|PAR-CLIP|intron	0.653014	+
chr3	41242088	41242116	HNRNPC|HEK293T|PAR-CLIP|intron	0.664786	+
chr3	41242088	41242122	HNRNPC|HEK293T|PAR-CLIP|intron	0.707278	+
chr3	41242154	41242198	HNRNPC|HEK293T|PAR-CLIP|intron	0.625036	+
chr3	41242154	41242203	HNRNPC|HEK293T|PAR-CLIP|intron	0.709161	+
chr3	41242158	41242210	HNRNPC|HEK293T|PAR-CLIP|intron	0.76742	+
chr3	41242160	41242198	HNRNPC|HEK293T|PAR-CLIP|intron	0.917272	+
chr3	41242160	41242200	HNRNPC|HEK293T|PAR-CLIP|intron	0.857259	+
chr3	41242162	41242203	HNRNPC|HEK293T|PAR-CLIP|intron	0.801621	+
chr3	41242382	41242416	HNRNPC|HEK293T|PAR-CLIP|intron	0.780493	+
chr3	41242437	41242487	HNRNPC|HEK293T|PAR-CLIP|intron	0.670255	+
chr3	41242437	41242510	HNRNPC|HEK293T|PAR-CLIP|intron	0.770075	+
chr3	41242447	41242477	HNRNPC|HEK293T|PAR-CLIP|intron	0.659354	+
chr3	41242450	41242477	HNRNPC|HEK293T|PAR-CLIP|intron	0.607508	+
chr3	41242451	41242488	HNRNPC|HEK293T|PAR-CLIP|intron	0.635597	+
chr3	41242510	41242538	HNRNPC|HEK293T|PAR-CLIP|intron	0.926837	+
chr3	41242551	41242589	FIP1L1|HEK293|PAR-CLIP|intron	0.847841	+
chr3	41242624	41242685	CSTF2T|HEK293|PAR-CLIP|intron	0.646639	+
chr3	41242649	41242673	CSTF2|HEK293|PAR-CLIP|intron	0.662101	+
chr3	41242698	41242736	HNRNPC|HEK293T|PAR-CLIP|intron	0.804992	+
chr3	41242699	41242729	HNRNPC|HEK293T|PAR-CLIP|intron	0.764881	+
chr3	41242700	41242731	HNRNPC|HEK293T|PAR-CLIP|intron	0.817784	+
chr3	41242701	41242720	HNRNPC|HEK293T|PAR-CLIP|intron	0.789574	+
chr3	41242702	41242729	HNRNPC|HEK293T|PAR-CLIP|intron	0.646062	+
chr3	41242703	41242738	HNRNPC|HEK293T|PAR-CLIP|intron	0.803842	+
chr3	41242762	41242792	ELAVL1|HEK293|PAR-CLIP|intron	0.565826	+
chr3	41242865	41242887	HNRNPC|HEK293T|PAR-CLIP|intron	0.694888	+
chr3	41242894	41242929	ELAVL1|HEK293|PAR-CLIP|intron	0.697213	+
chr3	41242894	41242935	ELAVL1|HEK293|PAR-CLIP|intron	0.879467	+
chr3	41242992	41243027	CSTF2T|HEK293|PAR-CLIP|intron	0.800522	+
chr3	41243003	41243025	CPSF3|HEK293|PAR-CLIP|intron	0.989138	+
chr3	41243023	41243071	HNRNPC|HEK293T|PAR-CLIP|intron	0.709504	+
chr3	41243027	41243071	HNRNPC|HEK293T|PAR-CLIP|intron	0.764115	+
chr3	41243029	41243073	HNRNPC|HEK293T|PAR-CLIP|intron	0.821813	+
chr3	41243031	41243071	HNRNPC|HEK293T|PAR-CLIP|intron	0.643332	+
chr3	41243032	41243066	HNRNPC|HEK293T|PAR-CLIP|intron	0.790376	+
chr3	41243034	41243066	HNRNPC|HEK293T|PAR-CLIP|intron	0.689249	+
chr3	41243046	41243082	CPSF3|HEK293|PAR-CLIP|intron	0.949851	+
chr3	41243195	41243233	NUDT21|HEK293|PAR-CLIP|intron	0.927069	+
chr3	41243368	41243379	HNRNPC|HEK293T|PAR-CLIP|intron	0.669527	+
chr3	41243415	41243433	ELAVL1|HEK293|PAR-CLIP|intron	0.78267	+
chr3	41243450	41243481	HNRNPC|HEK293T|PAR-CLIP|intron	0.840085	+
chr3	41243454	41243492	FIP1L1|HEK293|PAR-CLIP|intron	0.752661	+
chr3	41244058	41244069	HNRNPC|HEK293T|PAR-CLIP|intron	0.58981	+
chr3	41244109	41244119	HNRNPC|HEK293T|PAR-CLIP|intron	0.610162	+
chr3	41244147	41244186	HNRNPC|HEK293T|PAR-CLIP|intron	0.759264	+
chr3	41244153	41244185	HNRNPC|HEK293T|PAR-CLIP|intron	0.809677	+
chr3	41244209	41244241	HNRNPC|HEK293T|PAR-CLIP|intron	0.954115	+
chr3	41244290	41244320	ELAVL1|HEK293|PAR-CLIP|intron	0.872735	+
chr3	41244382	41244431	HNRNPC|HEK293T|PAR-CLIP|intron	0.930541	+
chr3	41244399	41244424	HNRNPC|HEK293T|PAR-CLIP|intron	0.867372	+
chr3	41244441	41244469	ELAVL1|HEK293|PAR-CLIP|intron	0.774046	+
chr3	41244976	41245019	HNRNPC|HEK293T|PAR-CLIP|intron	0.961588	+
chr3	41244989	41245011	HNRNPC|HEK293T|PAR-CLIP|intron	0.706635	+
chr3	41245206	41245238	HNRNPC|HEK293T|PAR-CLIP|intron	0.747864	+
chr3	41245208	41245235	HNRNPC|HEK293T|PAR-CLIP|intron	0.849468	+
chr3	41245209	41245235	HNRNPC|HEK293T|PAR-CLIP|intron	0.988611	+
chr3	41245535	41245571	EWSR1|HEK293|PAR-CLIP|intron	0.862287	+
chr3	41245535	41245574	YTHDF2|Huh7|PAR-CLIP|intron	0.875466	+
chr3	41245685	41245712	HNRNPC|HEK293T|PAR-CLIP|intron	0.786818	+
chr3	41245904	41245919	HNRNPC|HEK293T|PAR-CLIP|intron	0.614432	+
chr3	41246494	41246519	ELAVL1|HEK293|PAR-CLIP|intron	0.698407	+
chr3	41246529	41246557	YTHDF1|Huh7|PAR-CLIP|intron	0.865997	+
chr3	41246582	41246602	YTHDF2|Huh7|PAR-CLIP|intron	0.890239	+
chr3	41246664	41246696	HNRNPC|HEK293T|PAR-CLIP|intron	0.93938	+
chr3	41246677	41246687	HNRNPC|HEK293T|PAR-CLIP|intron	0.745761	+
chr3	41246679	41246693	HNRNPC|HEK293T|PAR-CLIP|intron	0.67874	+
chr3	41246681	41246693	HNRNPC|HEK293T|PAR-CLIP|intron	0.586025	+
chr3	41246874	41246896	HNRNPC|HEK293T|PAR-CLIP|intron	0.590287	+
chr3	41246908	41246935	CPSF1|HEK293|PAR-CLIP|intron	0.743498	+
chr3	41247081	41247103	HNRNPC|HEK293T|PAR-CLIP|intron	0.707869	+
chr3	41247087	41247102	ELAVL1|HEK293|PAR-CLIP|intron	0.645114	+
chr3	41247087	41247113	ELAVL1|HEK293|PAR-CLIP|intron	0.68285	+
chr3	41247402	41247426	ELAVL1|HEK293|PAR-CLIP|intron	0.809993	+
chr3	41247547	41247577	YTHDF2|Huh7|PAR-CLIP|intron	0.821429	+
chr3	41247548	41247577	HNRNPC|HEK293T|PAR-CLIP|intron	0.760707	+
chr3	41247548	41247578	HNRNPC|HEK293T|PAR-CLIP|intron	0.768004	+
chr3	41247549	41247577	HNRNPC|HEK293T|PAR-CLIP|intron	0.839698	+
chr3	41247550	41247588	HNRNPC|HEK293T|PAR-CLIP|intron	0.709751	+
chr3	41247790	41247828	CSTF2|HEK293|PAR-CLIP|intron	0.985482	+
chr3	41247827	41247856	HNRNPC|HEK293T|PAR-CLIP|intron	0.737662	+
chr3	41247841	41247856	HNRNPC|HEK293T|PAR-CLIP|intron	0.797145	+
chr3	41247846	41247876	HNRNPC|HEK293T|PAR-CLIP|intron	0.852887	+
chr3	41248026	41248048	HNRNPC|HEK293T|PAR-CLIP|intron	0.811876	+
chr3	41248084	41248122	NUDT21|HEK293|PAR-CLIP|intron	0.977592	+
chr3	41248687	41248708	CAPRIN1|HEK293|PAR-CLIP|intron	0.733931	+
chr3	41248835	41248857	ELAVL1|HEK293|PAR-CLIP|intron	0.652568	+
chr3	41248998	41249022	ELAVL1|HEK293|PAR-CLIP|intron	0.88739	+
chr3	41249086	41249116	LIN28B|HEK293|PAR-CLIP|intron	0.889292	+
chr3	41249185	41249216	LIN28B|HEK293|PAR-CLIP|intron	0.825687	+
chr3	41249430	41249456	HNRNPC|HEK293T|PAR-CLIP|intron	0.633284	+
chr3	41249453	41249486	ELAVL1|HEK293|PAR-CLIP|intron	0.710583	+
chr3	41249870	41249908	FIP1L1|HEK293|PAR-CLIP|intron	0.790267	+
chr3	41250012	41250039	ELAVL1|HEK293|PAR-CLIP|intron	0.732335	+
chr3	41250015	41250044	ELAVL1|HEK293|PAR-CLIP|intron	0.787929	+
chr3	41250042	41250066	LIN28B|HEK293|PAR-CLIP|intron	0.994419	+
chr3	41250104	41250127	HNRNPC|HEK293T|PAR-CLIP|intron	0.665631	+
chr3	41250105	41250133	HNRNPC|HEK293T|PAR-CLIP|intron	0.844059	+
chr3	41250105	41250134	HNRNPC|HEK293T|PAR-CLIP|intron	0.69025	+
chr3	41250113	41250133	HNRNPC|HEK293T|PAR-CLIP|intron	0.788124	+
chr3	41250137	41250161	HNRNPC|HEK293T|PAR-CLIP|intron	0.777391	+
chr3	41250303	41250327	WDR33|HEK293|PAR-CLIP|intron	0.776652	+
chr3	41250404	41250420	CSTF2|HEK293|PAR-CLIP|intron	0.658745	+
chr3	41250404	41250438	CSTF2T|HEK293|PAR-CLIP|intron	0.713923	+
chr3	41250544	41250580	CSTF2T|HEK293|PAR-CLIP|intron	0.748213	+
chr3	41253518	41253540	FUS|HEK293|PAR-CLIP|intron	0.839617	+
chr3	41254457	41254485	CPSF6|HEK293|PAR-CLIP|intron	0.992914	+
chr3	41258760	41258778	DICER1|HEK293|PAR-CLIP|intron	0.760003	+
chr3	41258760	41258778	EIF3D|HEK293T|PAR-CLIP|intron	0.7611	+
chr3	41258761	41258778	EIF3A|HEK293T|PAR-CLIP|intron	0.759213	+
chr3	41258761	41258778	EIF3G|HEK293T|PAR-CLIP|intron	0.760575	+
chr3	41239149	41239169	ELAVL1|HEK293|PAR-CLIP|CDS	13	+
chr3	41239189	41239209	ATXN2|HEK293T|PAR-CLIP|CDS	31	+
chr3	41239189	41239209	ELAVL1|HEK293|PAR-CLIP|CDS	15	+
chr3	41239189	41239209	FIP1L1|HEK293|PAR-CLIP|CDS	4	+
chr3	41239209	41239229	NUDT21|HEK293|PAR-CLIP|CDS	6	+
chr3	41239229	41239249	FMR1|HEK293|PAR-CLIP|CDS	19	+
chr3	41239229	41239249	FMR1|HEK293|PAR-CLIP|CDS	29	+
chr3	41239269	41239289	ATXN2|HEK293T|PAR-CLIP|CDS	43	+
chr3	41239269	41239289	CPSF6|HEK293|PAR-CLIP|CDS	6	+
chr3	41239269	41239289	ELAVL1|HEK293|PAR-CLIP|CDS	17	+
chr3	41239269	41239289	ELAVL1|HEK293|PAR-CLIP|CDS	38	+
chr3	41239269	41239289	FIP1L1|HEK293|PAR-CLIP|CDS	7	+
chr3	41239269	41239289	FMR1|HEK293|PAR-CLIP|CDS	14	+
chr3	41239269	41239289	HNRNPC|HEK293T|PAR-CLIP|CDS	13	+
chr3	41239269	41239289	NUDT21|HEK293|PAR-CLIP|CDS	7	+
chr3	41239309	41239329	CPSF6|HEK293|PAR-CLIP|CDS	6	+
chr3	41239309	41239329	CPSF7|HEK293|PAR-CLIP|CDS	13	+
chr3	41239309	41239329	NUDT21|HEK293|PAR-CLIP|CDS	4	+
chr3	41239409	41239429	ELAVL1|HEK293|PAR-CLIP|UTR3	21	+
chr3	41239409	41239429	ELAVL1|HEK293|PAR-CLIP|UTR3	34	+
chr3	41239449	41239469	CPSF7|HEK293|PAR-CLIP|UTR3	10	+
chr3	41239469	41239489	HNRNPC|HEK293T|PAR-CLIP|UTR3	19	+
chr3	41239509	41239529	CPSF6|HEK293|PAR-CLIP|UTR3	10	+
chr3	41239509	41239529	CPSF7|HEK293|PAR-CLIP|UTR3	18	+
chr3	41239529	41239549	FIP1L1|HEK293|PAR-CLIP|UTR3	6	+
chr3	41239529	41239549	TARDBP|HEK293T|PAR-CLIP|UTR3	23	+
chr3	41239529	41239549	TARDBP|HEK293T|PAR-CLIP|UTR3	36	+
chr3	41239569	41239589	ZC3H7B|HEK293|PAR-CLIP|UTR3	30	+
chr3	41239589	41239609	MOV10|HEK293|PAR-CLIP|UTR3	11	+
chr3	41239629	41239689	CPSF7|HEK293|PAR-CLIP|UTR3	15.3333	+
chr3	41239649	41239689	CPSF6|HEK293|PAR-CLIP|UTR3	15	+
chr3	41239649	41239689	HNRNPC|HEK293T|PAR-CLIP|UTR3	21.5	+
chr3	41239649	41239689	HNRNPC|HEK293T|PAR-CLIP|UTR3	25	+
chr3	41239649	41239689	HNRNPC|HEK293T|PAR-CLIP|UTR3	37	+
chr3	41239669	41239689	CPSF6|HEK293|PAR-CLIP|UTR3	7	+
chr3	41239669	41239689	FIP1L1|HEK293|PAR-CLIP|UTR3	5	+
chr3	41239669	41239689	HNRNPC|HEK293T|PAR-CLIP|UTR3	37	+
chr3	41239669	41239689	HNRNPC|HEK293T|PAR-CLIP|UTR3	55	+
chr3	41239669	41239689	HNRNPC|HEK293T|PAR-CLIP|UTR3	76	+
chr3	41239669	41239689	NUDT21|HEK293|PAR-CLIP|UTR3	5	+
chr3	41239669	41239689	TARDBP|HEK293T|PAR-CLIP|UTR3	13	+
chr3	41239669	41239709	CPSF1|HEK293|PAR-CLIP|UTR3	3.5	+
chr3	41239669	41239709	ELAVL1|HEK293|PAR-CLIP|UTR3	33	+
chr3	41239669	41239709	ELAVL1|HEK293|PAR-CLIP|UTR3	41.5	+
chr3	41239729	41239749	MOV10|HEK293|PAR-CLIP|UTR3	9	+
chr3	41239749	41239769	FIP1L1|HEK293|PAR-CLIP|UTR3	4	+
chr3	41239789	41239809	HNRNPC|HEK293T|PAR-CLIP|UTR3	12	+
chr3	41239789	41239809	HNRNPC|HEK293T|PAR-CLIP|UTR3	16	+
chr3	41239789	41239809	MOV10|HEK293|PAR-CLIP|UTR3	9	+
chr3	41239789	41239889	HNRNPC|HEK293T|PAR-CLIP|UTR3	21.6	+
chr3	41239789	41239889	HNRNPC|HEK293T|PAR-CLIP|UTR3	22.4	+
chr3	41239809	41239829	IGF2BP1|HEK293|PAR-CLIP|UTR3	29	+
chr3	41239809	41239829	IGF2BP2|HEK293|PAR-CLIP|UTR3	71	+
chr3	41239809	41239849	ELAVL1|HEK293|PAR-CLIP|UTR3	21	+
chr3	41239809	41239869	ELAVL1|HEK293|PAR-CLIP|UTR3	32.6667	+
chr3	41239809	41239889	CPSF7|HEK293|PAR-CLIP|UTR3	24.75	+
chr3	41239809	41239889	HNRNPC|HEK293T|PAR-CLIP|UTR3	30.25	+
chr3	41239829	41239849	CPSF6|HEK293|PAR-CLIP|UTR3	14	+
chr3	41239829	41239849	CSTF2T|HEK293|PAR-CLIP|UTR3	22	+
chr3	41239829	41239869	CPSF6|HEK293|PAR-CLIP|UTR3	20.5	+
chr3	41239829	41239869	ELAVL1|HEK293|PAR-CLIP|UTR3	15.5	+
chr3	41239829	41239869	FIP1L1|HEK293|PAR-CLIP|UTR3	7.5	+
chr3	41239829	41239869	NUDT21|HEK293|PAR-CLIP|UTR3	8	+
chr3	41239829	41239889	HNRNPC|HEK293T|PAR-CLIP|UTR3	20	+
chr3	41239829	41239889	HNRNPC|HEK293T|PAR-CLIP|UTR3	25	+
chr3	41239829	41239889	HNRNPC|HEK293T|PAR-CLIP|UTR3	27	+
chr3	41239869	41239889	CPSF6|HEK293|PAR-CLIP|UTR3	6	+
chr3	41239869	41240069	ELAVL1|HEK293|PAR-CLIP|UTR3	143.5	+
chr3	41239909	41239929	ELAVL1|HEK293|PAR-CLIP|UTR3	122	+
chr3	41239909	41239929	ELAVL1|HEK293|PAR-CLIP|UTR3	41	+
chr3	41239929	41239949	CPSF6|HEK293|PAR-CLIP|UTR3	17	+
chr3	41239929	41239949	CPSF6|HEK293|PAR-CLIP|UTR3	7	+
chr3	41239929	41239949	CPSF7|HEK293|PAR-CLIP|UTR3	16	+
chr3	41239929	41239949	WDR33|HEK293|PAR-CLIP|UTR3	14	+
chr3	41239929	41239969	HNRNPC|HEK293T|PAR-CLIP|UTR3	17	+
chr3	41239929	41239969	TARDBP|HEK293T|PAR-CLIP|UTR3	30	+
chr3	41239949	41239969	ATXN2|HEK293T|PAR-CLIP|UTR3	36	+
chr3	41239949	41239969	ELAVL1|HEK293|PAR-CLIP|UTR3	12	+
chr3	41239949	41239969	HNRNPC|HEK293T|PAR-CLIP|UTR3	27	+
chr3	41239949	41239969	HNRNPC|HEK293T|PAR-CLIP|UTR3	29	+
chr3	41239949	41239969	HNRNPC|HEK293T|PAR-CLIP|UTR3	33	+
chr3	41239949	41239969	HNRNPC|HEK293T|PAR-CLIP|UTR3	35	+
chr3	41239949	41239969	HNRNPC|HEK293T|PAR-CLIP|UTR3	36	+
chr3	41239949	41239969	TARDBP|HEK293T|PAR-CLIP|UTR3	24	+
chr3	41239949	41240049	ELAVL1|HEK293|PAR-CLIP|UTR3	114.6	+
chr3	41239949	41240049	ELAVL1|HEK293|PAR-CLIP|UTR3	138.8	+
chr3	41240009	41240029	CPSF7|HEK293|PAR-CLIP|UTR3	20	+
chr3	41240009	41240029	ELAVL1|HeLa|PAR-CLIP|UTR3	23	+
chr3	41240049	41240069	ATXN2|HEK293T|PAR-CLIP|UTR3	31	+
chr3	41240049	41240069	ELAVL1|HeLa|PAR-CLIP|UTR3	7	+
chr3	41240049	41240069	ZC3H7B|HEK293|PAR-CLIP|UTR3	26	+
chr3	41240069	41240089	ELAVL1|HEK293|PAR-CLIP|UTR3	18	+
chr3	41240069	41240089	ELAVL1|HEK293|PAR-CLIP|UTR3	31	+
chr3	41240069	41240089	HNRNPC|HEK293T|PAR-CLIP|UTR3	15	+
chr3	41240069	41240089	HNRNPC|HEK293T|PAR-CLIP|UTR3	23	+
chr3	41240069	41240089	HNRNPC|HEK293T|PAR-CLIP|UTR3	24	+
chr3	41240069	41240089	HNRNPC|HEK293T|PAR-CLIP|UTR3	31	+
chr3	41240069	41240089	HNRNPC|HEK293T|PAR-CLIP|UTR3	33	+
chr3	41240069	41240169	CPSF6|HEK293|PAR-CLIP|UTR3	11.4	+
chr3	41240069	41240189	CPSF7|HEK293|PAR-CLIP|UTR3	19.5	+
chr3	41240089	41240109	CAPRIN1|HEK293|PAR-CLIP|UTR3	24	+
chr3	41240089	41240109	ELAVL1|HEK293|PAR-CLIP|UTR3	10	+
chr3	41240089	41240109	ELAVL1|HEK293|PAR-CLIP|UTR3	47	+
chr3	41240089	41240109	EWSR1|HEK293|PAR-CLIP|UTR3	23	+
chr3	41240089	41240109	FUS|HEK293|PAR-CLIP|UTR3	11	+
chr3	41240089	41240109	FUS|HEK293|PAR-CLIP|UTR3	92	+
chr3	41240089	41240109	IGF2BP2|HEK293|PAR-CLIP|UTR3	32	+
chr3	41240089	41240109	LIN28B|HEK293|PAR-CLIP|UTR3	17	+
chr3	41240089	41240109	LIN28B|HEK293|PAR-CLIP|UTR3	221	+
chr3	41240089	41240109	MOV10|HEK293|PAR-CLIP|UTR3	15	+
chr3	41240089	41240109	QKI|HEK293|PAR-CLIP|UTR3	27	+
chr3	41240089	41240109	TAF15|HEK293|PAR-CLIP|UTR3	24	+
chr3	41240089	41240109	TAF15|HEK293|PAR-CLIP|UTR3	8	+
chr3	41240089	41240129	RBPMS|HEK293|PAR-CLIP|UTR3	14	+
chr3	41240089	41240129	RBPMS|HEK293|PAR-CLIP|UTR3	50.5	+
chr3	41240089	41240149	CPSF6|HEK293|PAR-CLIP|UTR3	6.66667	+
chr3	41240109	41240169	CSTF2|HEK293|PAR-CLIP|UTR3	17	+
chr3	41240109	41240169	CSTF2T|HEK293|PAR-CLIP|UTR3	27.6667	+
chr3	41240129	41240149	CPSF1|HEK293|PAR-CLIP|UTR3	3	+
chr3	41240129	41240149	FIP1L1|HEK293|PAR-CLIP|UTR3	8	+
chr3	41240129	41240149	NUDT21|HEK293|PAR-CLIP|UTR3	4	+
chr3	41240129	41240209	WDR33|HEK293|PAR-CLIP|UTR3	14.75	+
chr3	41240149	41240169	ATXN2|HEK293T|PAR-CLIP|UTR3	56	+
chr3	41240149	41240169	CSTF2T|HEK293|PAR-CLIP|UTR3	5	+
chr3	41240189	41240209	CPSF1|HEK293|PAR-CLIP|UTR3	3	+
chr3	41240189	41240209	ELAVL1|HEK293|PAR-CLIP|UTR3	5	+
chr3	41240189	41240229	ELAVL1|HEK293|PAR-CLIP|UTR3	23.5	+
chr3	41240209	41240229	ATXN2|HEK293T|PAR-CLIP|UTR3	20	+
chr3	41240209	41240229	CAPRIN1|HEK293|PAR-CLIP|UTR3	22	+
chr3	41240209	41240229	MOV10|HEK293|PAR-CLIP|UTR3	17	+
chr3	41240209	41240229	ZC3H7B|HEK293|PAR-CLIP|UTR3	24	+
chr3	41240229	41240249	ELAVL1|HEK293|PAR-CLIP|UTR3	14	+
chr3	41240229	41240249	ELAVL1|HEK293|PAR-CLIP|UTR3	17	+
chr3	41240249	41240269	ELAVL1|HEK293|PAR-CLIP|UTR3	24	+
chr3	41240249	41240269	ZC3H7B|HEK293|PAR-CLIP|UTR3	32	+
chr3	41240249	41240309	MOV10|HEK293|PAR-CLIP|UTR3	23	+
chr3	41240249	41240389	CPSF7|HEK293|PAR-CLIP|UTR3	25.7143	+
chr3	41240269	41240289	ATXN2|HEK293T|PAR-CLIP|UTR3	17	+
chr3	41240269	41240289	CPSF6|HEK293|PAR-CLIP|UTR3	6	+
chr3	41240269	41240289	ELAVL1|HEK293|PAR-CLIP|UTR3	13	+
chr3	41240269	41240289	FIP1L1|HEK293|PAR-CLIP|UTR3	4	+
chr3	41240269	41240289	TARDBP|HEK293T|PAR-CLIP|UTR3	23	+
chr3	41240289	41240309	CPSF1|HEK293|PAR-CLIP|UTR3	5	+
chr3	41240289	41240329	HNRNPC|HEK293T|PAR-CLIP|UTR3	13.5	+
chr3	41240289	41240329	HNRNPC|HEK293T|PAR-CLIP|UTR3	14	+
chr3	41240289	41240329	HNRNPC|HEK293T|PAR-CLIP|UTR3	16.5	+
chr3	41240289	41240329	HNRNPC|HEK293T|PAR-CLIP|UTR3	17	+
chr3	41240289	41240329	HNRNPC|HEK293T|PAR-CLIP|UTR3	17.5	+
chr3	41240289	41240389	CPSF6|HEK293|PAR-CLIP|UTR3	23	+
chr3	41240309	41240329	CPSF6|HEK293|PAR-CLIP|UTR3	12	+
chr3	41240309	41240329	FIP1L1|HEK293|PAR-CLIP|UTR3	6	+
chr3	41240309	41240329	HNRNPC|HEK293T|PAR-CLIP|UTR3	18	+
chr3	41240309	41240329	NUDT21|HEK293|PAR-CLIP|UTR3	5	+
chr3	41240329	41240349	ATXN2|HEK293T|PAR-CLIP|UTR3	50	+
chr3	41240329	41240349	ZC3H7B|HEK293|PAR-CLIP|UTR3	44	+
chr3	41240329	41240369	ATXN2|HEK293T|PAR-CLIP|UTR3	26	+
chr3	41240349	41240369	ELAVL1|HEK293|PAR-CLIP|UTR3	21	+
chr3	41240349	41240369	FIP1L1|HEK293|PAR-CLIP|UTR3	6	+
chr3	41240349	41240369	HNRNPC|HEK293T|PAR-CLIP|UTR3	14	+
chr3	41240349	41240369	MOV10|HEK293|PAR-CLIP|UTR3	14	+
chr3	41240349	41240369	NUDT21|HEK293|PAR-CLIP|UTR3	4	+
chr3	41240349	41240369	TARDBP|HEK293T|PAR-CLIP|UTR3	16	+
chr3	41240349	41240389	CPSF6|HEK293|PAR-CLIP|UTR3	18.5	+
chr3	41240389	41240409	NUDT21|HEK293|PAR-CLIP|UTR3	4	+
chr3	41240409	41240449	CSTF2|HEK293|PAR-CLIP|UTR3	29	+
chr3	41240409	41240449	WDR33|HEK293|PAR-CLIP|UTR3	17	+
chr3	41240469	41240489	WDR33|HEK293|PAR-CLIP|intron	13	+
chr3	41241529	41241549	NUDT21|HEK293|PAR-CLIP|intron	5	+
chr3	41242149	41242169	HNRNPC|HEK293T|PAR-CLIP|intron	12	+
chr3	41242749	41242769	ELAVL1|HEK293|PAR-CLIP|intron	22	+
chr3	41242889	41242909	ELAVL1|HEK293|PAR-CLIP|intron	12	+
chr3	41243029	41243049	HNRNPC|HEK293T|PAR-CLIP|intron	13	+
chr3	41243029	41243049	HNRNPC|HEK293T|PAR-CLIP|intron	15	+
chr3	41243029	41243049	HNRNPC|HEK293T|PAR-CLIP|intron	18	+
chr3	41243029	41243049	HNRNPC|HEK293T|PAR-CLIP|intron	19	+
chr3	41244449	41244469	ELAVL1|HEK293|PAR-CLIP|intron	11	+
chr3	41247549	41247569	HNRNPC|HEK293T|PAR-CLIP|intron	12	+
chr3	41239140	41239198	SND1|K562|eclip-pip|CDS	6.34505	+
chr3	41239143	41239201	RPS3|HepG2|eclip-pip|CDS	41.7015	+
chr3	41239146	41239314	RPS3|K562|eclip-pip|CDS	42.6198	+
chr3	41239151	41239250	RPS3|K562|eclip-pip|CDS	11.4014	+
chr3	41239154	41239208	NOL12|HepG2|eclip-pip|CDS	5.60549	+
chr3	41239170	41239263	FMR1|K562|eclip-pip|CDS	10.4853	+
chr3	41239179	41239209	SUB1|HepG2|eclip-pip|CDS	3.73211	+
chr3	41239198	41239325	SND1|K562|eclip-pip|CDS	22.3573	+
chr3	41239200	41239298	PPIG|HepG2|eclip-pip|CDS	17.2399	+
chr3	41239201	41239315	RPS3|HepG2|eclip-pip|CDS	64.0831	+
chr3	41239204	41239238	SND1|HepG2|eclip-pip|CDS	7.79784	+
chr3	41239210	41239285	DDX6|HepG2|eclip-pip|CDS	4.23251	+
chr3	41239210	41239310	SND1|K562|eclip-pip|CDS	9.97963	+
chr3	41239232	41239313	GRWD1|HepG2|eclip-pip|CDS	12.3556	+
chr3	41239238	41239318	RPS3|HepG2|eclip-pip|CDS	13.9057	+
chr3	41239238	41239323	SND1|HepG2|eclip-pip|CDS	19.7873	+
chr3	41239247	41239310	SRSF1|HepG2|eclip-pip|CDS	9.17902	+
chr3	41239268	41239312	FXR2|K562|eclip-pip|CDS	5.61841	+
chr3	41239268	41239324	GRWD1|HepG2|eclip-pip|CDS	7.47747	+
chr3	41239273	41239324	HNRNPM|K562|eclip-pip|CDS	5.57128	+
chr3	41239310	41239325	SRSF1|HepG2|eclip-pip|CDS	3.81844	+
chr3	41239342	41239399	PRPF8|HepG2|eclip-pip|UTR3	12.7601	+
chr3	41239347	41239400	PRPF8|K562|eclip-pip|UTR3	5.25796	+
chr3	41239388	41239463	TIA1|K562|eclip-pip|UTR3	9.76531	+
chr3	41239390	41239435	PUS1|K562|eclip-pip|UTR3	3.11663	+
chr3	41239396	41239457	TIA1|K562|eclip-pip|UTR3	4.74952	+
chr3	41239404	41239428	TIA1|HepG2|eclip-pip|UTR3	3.06371	+
chr3	41239415	41239458	TIA1|HepG2|eclip-pip|UTR3	3.25333	+
chr3	41239421	41239483	ZRANB2|K562|eclip-pip|UTR3	8.02318	+
chr3	41239423	41239456	ZRANB2|K562|eclip-pip|UTR3	4.47985	+
chr3	41239424	41239455	SF3B1|K562|eclip-pip|UTR3	4.03275	+
chr3	41239425	41239469	FASTKD2|K562|eclip-pip|UTR3	3.24243	+
chr3	41239500	41239540	ZRANB2|K562|eclip-pip|UTR3	7.23349	+
chr3	41239529	41239590	SUB1|HepG2|eclip-pip|UTR3	8.48312	+
chr3	41239540	41239585	SUB1|HepG2|eclip-pip|UTR3	13.3869	+
chr3	41239670	41239751	ZRANB2|K562|eclip-pip|UTR3	18.2048	+
chr3	41239673	41239745	SUB1|HepG2|eclip-pip|UTR3	24.4905	+
chr3	41239675	41239757	SUB1|HepG2|eclip-pip|UTR3	43.2161	+
chr3	41239686	41239755	LIN28B|K562|eclip-pip|UTR3	10.792	+
chr3	41239686	41239759	LIN28B|HepG2|eclip-pip|UTR3	21.4891	+
chr3	41239690	41239747	LIN28B|K562|eclip-pip|UTR3	8.15863	+
chr3	41239693	41239745	FXR2|K562|eclip-pip|UTR3	8.37999	+
chr3	41239693	41239754	UPF1|K562|eclip-pip|UTR3	4.29856	+
chr3	41239700	41239760	ZRANB2|K562|eclip-pip|UTR3	18.81	+
chr3	41239798	41239879	LARP7|HepG2|eclip-pip|UTR3	7.3616	+
chr3	41239799	41239885	IGF2BP1|K562|eclip-pip|UTR3	4.85592	+
chr3	41239802	41239869	SUB1|HepG2|eclip-pip|UTR3	15.7352	+
chr3	41239940	41239981	TIA1|HepG2|eclip-pip|UTR3	5.06787	+
chr3	41239940	41239986	TIA1|HepG2|eclip-pip|UTR3	14.8037	+
chr3	41239944	41239966	FUBP3|HepG2|eclip-pip|UTR3	5.84329	+
chr3	41239946	41239979	DDX55|HepG2|eclip-pip|UTR3	4.69879	+
chr3	41239947	41239971	LARP4|HepG2|eclip-pip|UTR3	6.37639	+
chr3	41240008	41240019	TIA1|HepG2|eclip-pip|UTR3	9.87331	+
chr3	41240009	41240058	EIF3H|HepG2|eclip-pip|UTR3	4.56466	+
chr3	41240009	41240073	TIA1|HepG2|eclip-pip|UTR3	10.0362	+
chr3	41240013	41240083	TIA1|K562|eclip-pip|UTR3	14.2717	+
chr3	41240019	41240078	TIA1|HepG2|eclip-pip|UTR3	33.3431	+
chr3	41240079	41240127	FUBP3|HepG2|eclip-pip|UTR3	9.0506	+
chr3	41240083	41240139	TIA1|K562|eclip-pip|UTR3	10.2094	+
chr3	41240085	41240131	FUBP3|HepG2|eclip-pip|UTR3	10.0138	+
chr3	41240086	41240110	TIA1|HepG2|eclip-pip|UTR3	3.43004	+
chr3	41240117	41240172	PUM2|K562|eclip-pip|UTR3	27.2289	+
chr3	41240121	41240149	DDX6|HepG2|eclip-pip|UTR3	3.69392	+
chr3	41240130	41240220	FUBP3|HepG2|eclip-pip|UTR3	24.4269	+
chr3	41240142	41240196	PUM2|K562|eclip-pip|UTR3	400	+
chr3	41240172	41240224	PUM2|K562|eclip-pip|UTR3	55.5197	+
chr3	41240196	41240225	PUM2|K562|eclip-pip|UTR3	25.9677	+
chr3	41240197	41240253	DDX6|HepG2|eclip-pip|UTR3	4.92877	+
chr3	41240215	41240277	DDX55|HepG2|eclip-pip|UTR3	25.8692	+
chr3	41240218	41240289	DDX55|K562|eclip-pip|UTR3	9.18155	+
chr3	41240220	41240293	FUBP3|HepG2|eclip-pip|UTR3	13.7743	+
chr3	41240224	41240303	TIA1|HepG2|eclip-pip|UTR3	15.5962	+
chr3	41240228	41240295	DDX6|K562|eclip-pip|UTR3	9.23064	+
chr3	41240255	41240292	FASTKD2|K562|eclip-pip|UTR3	3.59114	+
chr3	41240258	41240300	LSM11|K562|eclip-pip|UTR3	4.37613	+
chr3	41240293	41240403	LIN28B|K562|eclip-pip|UTR3	16.7416	+
chr3	41240300	41240361	SUB1|HepG2|eclip-pip|UTR3	12.4365	+
chr3	41240307	41240404	LIN28B|HepG2|eclip-pip|UTR3	51.875	+
chr3	41240309	41240360	SUB1|HepG2|eclip-pip|UTR3	20.4386	+
chr3	41240310	41240323	LIN28B|K562|eclip-pip|UTR3	20.4398	+
chr3	41240312	41240372	TIA1|HepG2|eclip-pip|UTR3	19.3575	+
chr3	41240313	41240360	TIA1|HepG2|eclip-pip|UTR3	5.09849	+
chr3	41240315	41240397	TIA1|K562|eclip-pip|UTR3	10.7588	+
chr3	41240316	41240340	TIA1|K562|eclip-pip|UTR3	11.2189	+
chr3	41240323	41240398	LIN28B|K562|eclip-pip|UTR3	36.7391	+
chr3	41240330	41240385	FUBP3|HepG2|eclip-pip|UTR3	7.26906	+
chr3	41240340	41240376	TIA1|K562|eclip-pip|UTR3	10.6657	+
chr3	41240454	41240526	CSTF2T|HepG2|eclip-pip|intron	4.88019	+
chr3	41240458	41240531	CSTF2|HepG2|eclip-pip|intron	9.06391	+
chr3	41240465	41240579	CSTF2T|K562|eclip-pip|intron	10.1356	+
chr3	41240466	41240549	CSTF2T|K562|eclip-pip|intron	7.015	+
chr3	41240531	41240558	CSTF2|HepG2|eclip-pip|intron	3.93442	+
chr3	41240531	41240626	CSTF2|HepG2|eclip-pip|intron	5.46232	+
chr3	41240558	41240624	CSTF2|HepG2|eclip-pip|intron	7.61134	+
chr3	41240568	41240615	CSTF2T|HepG2|eclip-pip|intron	3.41831	+
chr3	41240624	41240668	CSTF2|HepG2|eclip-pip|intron	3.60714	+
chr3	41239345	41239450	RBP_occupancy|HeLa|eclip-pip|UTR3	205.7	+
chr3	41239470	41239560	RBP_occupancy|HeLa|eclip-pip|UTR3	178.17	+
chr3	41239651	41239748	RBP_occupancy|HeLa|eclip-pip|UTR3	307.2	+
chr3	41239769	41239913	RBP_occupancy|HeLa|eclip-pip|UTR3	591.76	+
chr3	41239932	41239986	RBP_occupancy|HeLa|eclip-pip|UTR3	718.13	+
chr3	41240019	41240063	RBP_occupancy|HeLa|eclip-pip|UTR3	144.83	+
chr3	41240071	41240247	RBP_occupancy|HeLa|eclip-pip|UTR3	395.43	+
chr3	41240251	41240340	RBP_occupancy|HeLa|eclip-pip|UTR3	234.17	+
chr3	41240341	41240427	RBP_occupancy|HeLa|eclip-pip|UTR3	113.46	+
chr3	41242092	41242126	RBP_occupancy|HeLa|eclip-pip|intron	140.7	+
chr3	41243031	41243057	RBP_occupancy|HeLa|eclip-pip|intron	85.99	+

## Sheet: Supp Table 8
Supplementary Table 8. Reagents (antibodies, siRNAs, ASOs and CRISPR-Cas9 system). Related to Methods section “Reagents”.
Type	Name	Targets (clone)	Company	Catalogue no.	Antibody dilution
Antibodies	CDK2	Cdk2 (E304)	Abcam	ab32147	1:2,000
	MYC	c-Myc (Y69)		ab32072	1:2,000
	THUMPD1	THUMPD1		ab199850	1:2,000
	U2AF2	U2AF65		ab37530	1:2,000
	AXIN2	Axin2 (76G6)	Cell Signaling	2151	1:1,000
	CCNE1	Cyclin E1 (D7T3U)		20808	1:2,000
	CDK4	CDK4 (D9G3E)		12790	1:2,000
	CDK6	CDK6 (DCS83)		3136	1:2,000
	CHEK1	Chk1 (2G1D5)		2360	1:2,000
	CTNNB1	Beta-catenin (D10A8) XP®		8480	1:2,000
	GAPDH	GAPDH (D16H11)		5174	1:10,000
	HA	HA-Tag (C29F4)		3724	1:1,000
	HNRNPC	hnRNP C1/C2 (D6S3N)		91327	1:1,000
	MAPK1	p44/42 Mapk (Erk1/2) (137F5)		4695	1:5,000
	SF3B1	SF3B1 (D7L5T)		14434	1:2,000
	TARDBP	TDP43 (G400)		3448	1:1,000
	TCF7	TCF1/TCF7 (C63D9)		2203	1:1,000
	Mouse IgG	Normal mouse IgG	Santa Cruz	sc-2025	3µg for immunoprecipitation
	SF3B1	SAP155 (B-3)		sc-514655	3µg for immunoprecipitation
	SRSF1	SF2/ASF (3G268)		sc-73026	1:5,000 for western blot, 3µg for immunoprecipitation
	U2AF2	U2AF65 (MC3)		sc-53942	3µg for immunoprecipitation
	U1 snRNP	Anti-U1 snRNP 70 (C-3)		sc-390899	3µg for immunoprecipitation
	WDR55	WDR55 (A-5)		sc-514225	1:1,000
Type	Name	Targets	Company	Catalogue no.	Sequence	Nucleotide modifications
ASO	ASO-NC	Non-targeting control	Integrated DNA Technologies	-	GCGACUAUACGCGCAAUAUG	Phosphorothioated 2'-O-methyl bases
	ASO-NC2	Non-targeting control		-	AUGAACGUGAAUUGCUCAA	Phosphorothioated 2'-O-methyl bases
	CHEK1 ASO-SS	CHEK1 3'UTR splice site		-	CAAGGCCUCAACCUAAUAUGC	Phosphorothioated 2'-O-methyl bases
	CHEK1 ASO-SS2	CHEK1 3'UTR splice site		-	CCAAGGCCUCAACCUAAUAUG	Phosphorothioated 2'-O-methyl bases
	CTNNB1 ASO-SS	CTNNB1 3'UTR splice site		-	CUUACCUAAAGGAUGAUUUAC	Phosphorothioated 2'-O-methyl bases
	CTNNB1 ASO-SS2	CTNNB1 3'UTR splice site		-	CUUACCUAAAGGAUGAUUUACAG	Phosphorothioated 2'-O-methyl bases
	MAPK1 ASO-SS	MAPK1 3'UTR splice site		-	CUGAGCCCUUGUCCUAUAGA	Phosphorothioated 2'-O-methyl bases
	MAPK1 ASO-SS2	MAPK1 3'UTR splice site		-	UCUGAGCCCUUGUCCUAUAG	Phosphorothioated 2'-O-methyl bases
	THUMPD1 ASO-SS	THUMPD1 3'UTR splice site		-	CUGGACUGUCAGCUAUAUUAC	Phosphorothioated 2'-O-methyl bases
	THUMPD1 ASO-SS2	THUMPD1 3'UTR splice site		-	GGACUGUCAGCUAUAUUACAC	Phosphorothioated 2'-O-methyl bases
	WDR55 ASO-SS	WDR55 3'UTR splice site		-	AAGCAAGACUCUUGCCUGGUG	Phosphorothioated 2'-O-methyl bases
	WDR55 ASO-SS2	WDR55 3'UTR splice site		-	CAAGACUCUUGCCUGGUGAG	Phosphorothioated 2'-O-methyl bases
ON-TARGETplus	siNC	Non-targeting control	Dharmacon	D-001810-01-05	-	N/A
	siNC2	Non-targeting control		D-001810-03-05	-	N/A
	si-CDS	CTNNB1 CDS		J-003482-09-0005	-	N/A
	si-CDS.2	CTNNB1 CDS		J-003482-10-0005	-	N/A
	si-3'FL	CTNNB1 3'UTR FL		LEEIG-002985	GCCUUUCUCUCUUUAUACA	N/A
	si-3'FL.2	CTNNB1 3'UTR FL		LEEIG-003181	CUGGUUGUUAUGUGAUCAU	N/A
	si-3'SP	CTNNB1 3'UTR SP		LEEIG-002979	CAUCCUUUAGGAGUAACAA	N/A
	si-3'SP.2	CTNNB1 3'UTR SP		LEEIG-003185	UCAUCCUUUAGGAGUAACA	N/A
siGENOME	siNC	Non-targeting control	Dharmacon	D-001210-05-05		N/A
	siHNRNPC	HNRNPC		M-011869-01-0005		N/A
	siSF3B1	SF3B1		M-020061-02-0005		N/A
	siSRSF1	SRSF1		M-018672-01-0005		N/A
	siTARDBP	TARDBP		M-012394-01-0005		N/A
	siU2AF2	U2AF2		M-012380-01-0005		N/A
	siUPF1	UPF1		M-011763-01-0005		N/A
Biotinylated probes	CTNNB1 3'FL-S (sense)	CTNNB1 3'FL negative control	Integrated DNA Technologies	-	CCTATGGGAACAATTGAAGT	3' BiotinTEG
	CTNNB1 3'FL-AS (antisense)	CTNNB1 3'FL		-	ACTTCAATTGTTCCCATAGG	3' BiotinTEG
	CTNNB1 3'SP-S (sense)	CTNNB1 3'SP negative control		-	CTGTAAATCATCCTTTAGGAGTAACAATACAAATGG	3' BiotinTEG
	CTNNB1 3'SP-AS (antisense)	CTNNB1 3'SP		-	CCATTTGTATTGTTACTCCTAAAGGATGATTTACAG	3' BiotinTEG
CRISPR-Cas9 system	Alt-R® S.p. HiFi Cas9 Nuclease V3		Integrated DNA Technologies	103455844	-
	Alt-R® CRISPR-Cas9 Control Kit, Human			103455845	-
	CTNNB1 sg-SS	CTNNB1 3'UTR splice site		-	TGACCTGTAAATCATCCTTT	IDT Alt-R® modifications
	CTNNB1 SS mutation HDR template*	CTNNB1 3'UTR splice site		-	GTGACAGCAATCAGCTGGCCTGGTTTGATACTGACCTGTAAATCATCCTTTACGGAAGAAGTTTTAAAAAGCCAGTTTGGGTAAAATACTTTTAC	IDT Alt-R® modifications, G>C PAM sequence point mutation, T>G splice site point mutation
*Point mutations on HDR template are in red

## Sheet: Supp Table 9
Supplementary Table 9. PCR primers used for the cloning of psiCHECK-2 and pcDNA3.1 plasmids. Related to Methods section “Plasmids and mutagenesis”.
Vector	Insert	Orientation	Restriction sites	Primer Sequence
psiCHECK-2	CTNNB1 3'FL	Fwd	PmeI	CCGGTTTAAACATCATCCTTTAGGTAAGAAGTT
		Rev	NotI	ATAGTTTAGCGGCCGCTGACACAATCGAATGAATTAAAAGTT
	CTNNB1 3'SP	Fwd	XhoI	CCGCTCGAGATCATCCTTTAGGAGTAACAAT
		Rev	NotI	ATAGTTTAGCGGCCGCTGACACAATCGAATGAATTAAAAGTT
	CTNNB1 3'FL-5'Ssmut	Mutagenesis		GGCTTTTTAAAACTTCTTCCCTAAAGGATGATGTTTAAACG
pcDNA3.1+	HA tag	Fwd	NheI	CTGGCTAGCATGTACCCATACGATGTTCCAGATTACGCTGGTGGTTCTGGTGGTACCGAG
		Rev	KpnI	CTCGGTACCACCAGAACCACCAGCGTAATCTGGAACATCGTATGGGTACATGCTAGCCAG
	CTNNB1 CDS	Fwd	KpnI	CGGGGTACCATGGCTACTCAAGCTGATTTGATG
		Rev	NotI	ATAAGAATGCGGCCGCTTACAGGTCAGTATCAAACCAGG
	CTNNB1 3'FL	Fwd	NotI	ATAAGAATGCGGCCGCATCATCCTTTAGGTAAGAAGTT
		Rev	XbaI	CTAGTCTAGATGACACAATCGAATGAATTAAAAGTT
	CTNNB1 3'SP	Fwd	NotI	ATAAGAATGCGGCCGCATCATCCTTTAGGAGTAACAAT
		Rev	XbaI	CTAGTCTAGATGACACAATCGAATGAATTAAAAGTT
	CTNNB1 3'FL-5'Ssmut	Mutagenesis		GGCTTTTTAAAACTTCTTCCCTAAAGGATGATTTACAGGTC

## Sheet: Supp Table 10
Supplementary Table 10. Primers used for PCR and qPCR experiments. Related to Methods section “RNA extraction and real-time quantitative PCR”.
Target	Orientation	Sequence	Experiment
ATF4	Fwd	TCAAACCTCATGGGTTCTCC	qPCR
	Rev	GTGTCATCCAACGTGGTCAG
AXIN2	Fwd	CTTATCGTGTGGGCAGTAAG	qPCR
	Rev	CTCCAGCTTCAGCTTTTCC
CHEK1 3'UTR	Fwd	TGACTTCCGGCTTTCTAAGG	PCR
	Rev	GCCTCAAACTTCCAGGTTCA
CHEK1 CDS	Fwd	CCATATGTTGCTCCAGAACTTC	qPCR & PCR
	Rev	CCAGTCAGAATACTCCTGAC
CHEK1 3'FL	Fwd	TCAGGGGACATGAGTTTTCC	qPCR
	Rev	CTGGCTTCGCTTCACAGACT
CHEK1 3'SP	Fwd	GAATCCTGGTTGAGGCCT	qPCR
	Rev	TCATCCAAGCTGGAGTGCAC
CTNNB1 3'UTR	Fwd	TATGGACCCCATGATGGAAC	PCR
	Rev	CAAGCAAGGCTAGGGTTTGA
CTNNB1 CDS1	Fwd	GTGGATACCTCCCAAGTC	qPCR
	Rev	GTGTAGATGGGATCTGCATG
CTNNB1 CDS2	Fwd	TGTTAAATTCTTGGCTATTACGACA	qPCR
	Rev	CCACCACTAGCCAGTATGATGA
CTNNB1 CDS3	Fwd	CTGTGCTCTTCGTCATCTG	qPCR & PCR
	Rev	CAAGCAACTGAACTAGTCGTG
CTNNB1 CDS4	Fwd	CTAGCTCGGGATGTTCAC	qPCR
	Rev	CTTCCTTGTCCTGAGCAAG
CTNNB1 3'FL	Fwd	GCCACAGCTTTTGCAACTTA	qPCR
	Rev	CTCGACCAAAAAGGACCAGA
CTNNB1 3'SP	Fwd	ATCATCCTTTAGGAGTAACAATAC	qPCR
	Rev	AGCAAGCAAAGTCAGTACCA
GAPDH	Fwd	AGCCACATCGCTCAGACAC	qPCR
	Rev	GCCCAATACGACCAAATCC
GAS5	Fwd	GCACCTTATGGACAGTTG	qPCR
	Rev	GGAGCAGAACCATTAAGC
HA-CTNNB1 CDS	Fwd	CGATGTTCCAGATTACGCTGG	qPCR
	Rev	CACTCAGAGAAGGAGCTGTG
HNRNPC	Fwd	GGCTTTGCCTTCGTTCAG	qPCR
	Rev	CTGTTACTGACCCGTACATC
MAPK1 3'UTR	Fwd	CACCCATATCTGGAGCAGT	PCR
	Rev	CCAAACGGCTCAAAGGAG
MAPK1 CDS	Fwd	CTACTGCCAGAGAACCCT	qPCR & PCR
	Rev	GGTCATTGCTGAGGTGTTG
MAPK1 3'FL	Fwd	AGCTGAGGACTGACATGAC	qPCR
	Rev	TCCCTCATTTCAACCCCTC
MAPK1 3'SP	Fwd	ATTTGTCAGGACAAGGGCT	qPCR
	Rev	CTGCCAGGAGGAATTCTC
MYC	Fwd	TTCGGGTAGTGGAAAACCAG	qPCR
	Rev	CAGCAGCTCGAATTTCTTCC
RNU1	Fwd	GGGAGATACCATGATCACGAAGGT	qPCR
	Rev	CCACAAATTATGCAGTCGAGTTTCCC
RP9P	Fwd	CAAGCGCCTGGAGTCCTTAA	qPCR
	Rev	AGGAGGTTTTTCATAACTCGTGATCT
SF3B1	Fwd	CCATGATAATTTCCCCAGAGC	qPCR
	Rev	GTTTTGATGGAGGCTGGGA
SMG5	Fwd	GTCAGCATTGCCCAGTCTGA	qPCR
	Rev	AGCCTGTTCCGACGAGCTT
SRSF1	Fwd	CAGAGTGGTTGTCTCTG	qPCR
	Rev	CTTTAACCCGGATGTAGGCA
TARDBP	Fwd	GCTGGTAGAAGGAATTCTGC	qPCR
	Rev	GGATGTTTTCTGGACTGCTC
TCF7	Fwd	CTGCACAAGGCCAATCAG	qPCR
	Rev	CTTGCTTCTGGCTGATGTC
THUMPD1 3'UTR	Fwd	GGCAGACAAAACCAACGTCT	PCR
	Rev	GGACAGGAGAGCTTGGACTG
THUMPD1 CDS	Fwd	GGCATCTACAGAGATGAGG	qPCR & PCR
	Rev	CTTGCATGTGCCTGAGATG
THUMPD1 3'FL	Fwd	GGGGCTCCACCTTAAATTGT	qPCR
	Rev	CAACATCCCCCTCCTATCCT
THUMPD1 3'SP	Fwd	GTGTTGGAGCTGACAGTC	qPCR
	Rev	TGTGTCCCTTGTTGCACTAG
U2AF2	Fwd	GAGCCAGATGACCAGACA	qPCR
	Rev	CATAGCCTGGGTAGTCTC
UPF1	Fwd	CTGCAACGGACGTGGAAATAC	qPCR
	Rev	ACAGCCGCAGTTGTAGCAC
WDR55 3'UTR	Fwd	GAGAAGACTCCATGGCTCAG	PCR
	Rev	GTGGCCAAGGATGCTGTGT
WDR55 CDS	Fwd	GAGCTGTGGCCTTCTCTG	qPCR & PCR
	Rev	GTCTGCGATGTACTCTTCATG
WDR55 3'FL	Fwd	GATTACAGGCACGAGCCA	qPCR
	Rev	CATAGTGAAACCCCTGGTC
WDR55 3'SP	Fwd	TCACCAGGGTGCCTGT	qPCR
	Rev	GGTACCAGGTGGTGATTC
dap	Fwd	CCCACAGTGATGATGTCGAG	PCR
	Rev	GCTGCTTCAGCTGCTTCTTC
thr	Fwd	CTCGCTCAAGCTGTCATGTAC	qPCR
	Rev	CGGTGATTTCTCACAGATGG
TBP	Fwd	TGTATCCACAGTGAATCTTGGTTG	qPCR
	Rev	GGTTCGTGGCTCTCTTATCCTC
T7-Rluc*	Fwd	GAGTACTTAATACGACTCACTATAGGGCTAGCCACCATGGCTTCCAAGGTGTA	PCR
	Rev	TTTTTTTTTTTTTTTTTTTTTTTTTTTTTTttactgctcgttcttcagcac
T7-RLuc-CTNNB1 3'UTR*	Fwd	GAGTACTTAATACGACTCACTATAGGGCTAGCCACCATGGCTTCCAAGGTGTA	PCR
	Rev	TTTTTTTTTTTTTTTTTTTTTTTTTTTTTTtgacacaatcgaatgaattaaaagtt
T7-Fluc*	Fwd	ATCGACGATAATACGACTCACTATAGGGatcgtagccaccATGGCCGATGCTAAGAACA	PCR
	Rev	TTTTTTTTTTTTTTTTTTTTTTTTTTTTTTTTACACGGCGATCTTGCCGC
		*T7 promoter in red; Kozak sequence underlined

[truncated: 1 more sheets: Supp Table 11]
