# Supplementary material for: Pan-cancer pervasive upregulation of 3′ UTR splicing drives tumourigenesis
Source: Nat Cell Biol. 2022 May 26;24(6):928–39. doi: 10.1038/s41556-022-00913-z (PMC9203280; doi:10.1038/s41556-022-00913-z)
Supplement: Source Data Fig. 1 — Statistical source data. [file 41556_2022_913_MOESM5_ESM.xlsx]

## Sheet: Fig 1c
Fig. 1c Number of cancer and tissues in which 3'UTR splicing events are detected
TCGA cohort	3USP_tumor	c3USP_tumor	3USP_normal	c3USP_normal	GTEX tissue	3USP	c3USP
BRCA	28247	300	7987	378	Breast	35889	401
COAD	4393	120	2324	157	Colon	9492	164
HNSC	2438	70	1404	113	Kidney	5142	113
KIRC	1793	78	968	71	Liver	3788	95
LIHC	1493	51	805	61	Lung	3120	95
LUAD	1343	85	686	73	Prostate	2937	95
LUSC	1198	69	647	80	Stomach	2999	178
PRAD	1277	73	641	88	Thyroid	5301	799
STAD	1653	86	706	105
THCA	4680	558	2085	531

## Sheet: Fig 1d
Fig. 1d Proportion of c3USPs supported by PacBio data
TCGA cohorts	Tumor	Nomal	GTEx tissue	Normal
BRCA	0.533129	0.49812	Breast	0.407106
COAD	0.64548	0.577778	Colon	0.436609
HNSC	0.584862	0.591885	Kidney	0.417922
KIRC	0.515485	0.496154	Liver	0.483647
LIHC	0.630872	0.626781	Lung	0.407046
LUAD	0.568606	0.557175	Prostate	0.400146
LUSC	0.540218	0.487783	Stomach	0.461933
PRAD	0.53401	0.522531	Thyroid	0.391872
STAD	0.508408	0.54034	NA	NA
THCA	0.518014	0.478528	NA	NA

## Sheet: Fig 1h
Fig. 1h Proportion of c3USPs overlapped across 11 cancer types
	AML	BRCA	COAD	HNSC	KIRC	LIHC	LUAD	LUSC	PRAD	STAD	THCA
AML	1	0.716616	0.764865	0.707569	0.724276	0.754362	0.735456	0.702085	0.703553	0.737883	0.685492
BRCA	0.491608	1	0.935135	0.883028	0.846154	0.90604	0.911087	0.852036	0.856853	0.837784	0.821811
COAD	0.395804	0.705403	1	0.774083	0.676324	0.841611	0.766191	0.703078	0.68731	0.699308	0.658228
HNSC	0.431469	0.784913	0.912162	1	0.739261	0.87651	0.855104	0.82721	0.762437	0.746785	0.745862
KIRC	0.506993	0.863405	0.914865	0.848624	1	0.912752	0.893524	0.82721	0.850761	0.820969	0.833496
LIHC	0.393007	0.688073	0.847297	0.748853	0.679321	1	0.742042	0.676266	0.685279	0.658754	0.66407
LUAD	0.468531	0.846075	0.943243	0.893349	0.813187	0.907383	1	0.861966	0.813198	0.808111	0.807205
LUSC	0.494406	0.874618	0.956757	0.955275	0.832168	0.914094	0.952799	1	0.855838	0.836795	0.840312
PRAD	0.484615	0.860347	0.914865	0.861239	0.837163	0.90604	0.879254	0.83714	1	0.812067	0.847128
STAD	0.521678	0.863405	0.955405	0.865826	0.829171	0.89396	0.896817	0.840119	0.833503	1	0.798442
THCA	0.492308	0.860347	0.913514	0.87844	0.855145	0.915436	0.909989	0.857001	0.883249	0.811078	1
