# Supplementary material for: Pan-cancer pervasive upregulation of 3′ UTR splicing drives tumourigenesis
Source: Nat Cell Biol. 2022 May 26;24(6):928–39. doi: 10.1038/s41556-022-00913-z (PMC9203280; doi:10.1038/s41556-022-00913-z)
Supplement: Source Data Fig. 2 — Statistical source data. [file 41556_2022_913_MOESM6_ESM.xlsx]

## Sheet: Fig 2d
Fig. 2d List of oncogenes and tumor suppressors used in this study
Oncogene	Tumor suppressor
LYN	RB1
EPHA7	WT1
EPOR	PTEN
NCOA3	BRCA1
ERBB2	TP53
ERBB3	RUNX3
ERBB4	APC
ABL1	VHL
ABL2	PML
ERG	CDKN2A
ESR1	NKX3-1
RPS6KB2	MEN1
ETV1	CDH1
ETV4	BRCA2
ETV5	CADM1
MECOM	SMARCB1
MCL1	KLF6
EWSR1	SMAD4
ACVR1	SYK
RRAS	NOTCH1
EZH1	FLCN
MDM2	FOXP3
EZH2	STK11
MDM4	KLF4
MET	TNFAIP3
HIST1H2AM	CDC73
UBR5	TFF1
ATXN7	SERPINB5
SERPINB3	DLC1
YAP1	AMER1
RPTOR	BAP1
APLNR	YAP1
MITF	NF2
FGF3	RUNX1
FGF4	DAB2IP
AKT1	CHD5
AKT2	RHOBTB2
FGFR1	WWOX
FGFR3	ALDH1A2
FGFR2	SPOP
FGFR4	NDRG4
MAD2L2	CASZ1
ALK	E2F1
HOXB13	CDKN1A
FOXF1	GNMT
MPL	FBXW7
FLI1	KDM6A
RRAS2	ECRG4
FLT1	STAT1
FLT3	BEX1
FLT4	PRKN
IKZF3	SLC5A8
SFRP2	NF1
PPM1D	AIM2
SGK1	NDRG1
SCG5	RPS6KA6
XIAP	ZFHX3
MSI1	SLC39A1
HDAC7	CYLD
AR	THY1
ARAF	ATOH1
ARID3B	SETD2
RHOA	NOP53
MST1R	SIRT2
MTOR	OPCML
GNA13	ARID1A
TP63	TBX5
NT5C2	PLXNB1
CD274	TRPM1
SMARCE1	NUMB
FOXP1	NOTCH2
SMO	IRF1
ATF1	HMGB1
CARD11	CST6
IRS2	CLDN1
DOT1L	CAV1
FYN	SIRT3
GAB1	WNT5A
PDCD1LG2	CCN4
SOS1	BECN1
SOX2	RASSF1
MYC	SEMA3B
MYCL	GKN1
MYCN	INPP4B
SOX9	ID4
MYD88	MCC
AXL	IGFBP7
SRC	DCC
GATA2	PTPN11
GATA3	FHL2
CCND1	NDRG2
BCL2	S100B
BCL6	GALR1
BCL9	ZNF750
BCR	NR0B2
SS18	LRIG1
CRLF2	CDKN2C
STAT3	DAB2
STAT5A	SPARC
STAT5B	RPS6KA2
RRAGC	RAB25
STAT6	PLXNC1
CXORF67	IL24
AURKA	RAP1GAP
STK19	PTPA
FOXL2	PER2
BRAF	DIRAS3
NFE2	KL
NFE2L2	HPGD
GLI1	HIC1
KLF5	CLCA2
BTK	CDKN1C
SYK	RERG
GNA11	RBM38
GNA12	CBFA2T3
MEF2B	PCGF2
GNAQ	TWSG1
GNAS	EGLN1
GNB1	SLC9A3R1
TAL1	GPRC5A
NOTCH1	RAB37
NOTCH2	MYO18B
NOTCH3	SEMA3F
NOTCH4	RPRM
ICOSLG	IRX1
MGAM	KLF5
RAB35	EAF2
RPS6KA4	GLIPR1
ARHGEF28	TET2
NRAS	PTPN6
CALR	NR4A3
TRA	BRD7
TRB	GUCY2C
NTRK1	EPHB2
NTRK2	ABHD5
NTRK3	CDKN2B
TRD	PTPRD
TRG	MYCN
DDR2	RBL2
KSR2	RBM45
MAP3K14	VPS53
NUP98	STARD13
NSD1	BCL11B
RFWD2	METTL3
NCSTN	FOXO1
ARHGAP35	CCN1
RUNX1T1	ITCH
TERT	LOX
GSK3B	KCNQ1
TFE3	PAX6
CCND2	LGI1
CCND3	BEX2
CCNE1	LRRC4
USP8	CNTNAP2
GTF2I	TRIM3
SF3B1	SHPRH
NKX2-1	STAT3
CD28	FH
BRD4	DPH1
FURIN	CDK12
HIST1H1E	TRIM15
PAK1	GRIN2A
H3F3A	CRYBG1
CD79A	TFAP2A
CD79B	SIRT6
MAP3K13	RASAL1
CDC42	PTPRG
HDAC1	VWA5A
CDK4	LIFR
AURKB	GATA3
CDK6	FOXF1
CDK8	ING4
HGF	NISCH
NRG1	TRIM29
PDCD1	FBXO31
HIF1A	TP53BP1
PDGFB	TACC2
PDGFRA	RBM5
PDGFRB	FHIT
TSHR	SUSD2
FOXA1	CCN2
KLF4	CACNA2D3
TRIP13	RASSF8
PGR	GRIK2
TLX1	BCL6B
TYK2	ATF3
U2AF1	NGFR
PIK3CA	MAP3K7
PIK3CB	FOXP1
PIK3CD	TUSC3
PIK3CG	PRUNE2
HRAS	CHD1
PLCG1	KCTD11
PLCG2	LBH
VAV1	RET
SMYD3	RASSF2
VAV2	NTRK3
VEGFA	MUC2
RBM15	GBP1
WHSC1	EYA4
TLX3	NDST4
WT1	CLCA1
XBP1	TCF21
RICTOR	SLIT2
WWTR1	TLE4
IDH1	EMP3
XPO1	CAMTA1
IDH2	GRHL1
PPARG	CDKN1B
YES1	CDK4
YY1	CDH11
CREB1	FBP1
CRKL	DNM3
TCL1B	SOCS1
IGF1	VPS4A
IGF1R	TRIM26
IGF2	BLMH
CSF3R	CNOT3
IKBKE	EZH2
CCNB3	PHF6
SETBP1	HOPX
PRKACA	CSMD1
PRKCI	USP4
CTLA4	CREBBP
MAPK1	GPX7
CTNNB1	CMTM4
MAPK3	BTG3
MAP2K1	FAM107A
MAP2K2	UNC5D
IL3	NOL7
IL7R	SOX9
SETD1A	BLCAP
ZBTB20	MAP2K4
HDAC4	KLF2
INHBA	GPC5
CYP19A1	GJB5
INSR	DNMT1
IRF4	SOX7
NUF2	PTK6
IRS1	EHF
GAB2	TMEM176A
MSI2	DIRAS1
JAK1	RNF6
JAK2	GPBAR1
JAK3	TFDP1
JARID2	EPB41
PTPN1	USP9X
SETDB1	PHLDA2
JUN	STIM1
PTPN11	AJAP1
PAX8	LARP4B
CXCR4	CBX7
NADK	SLC8A2
MAFB	SLC22A18
KDR	NEUROD2
KIT	ING1
DEK	ANXA7
FGF19	EGR1
MED12	SLC17A7
PGBD5	PCDH17
RAC1	JADE1
RAC2	TET1
DNMT1	CCBE1
KRAS	ARHGAP10
RAF1	TES
AKT3	SALL2
KDM5A	CELF2
PAK5	HACE1
NR4A3	KISS1
REL	IGFBP5
E2F3	CTBP1
RET	PHLDA3
MLLT10	AZGP1
LCK	CHMP1A
SHOC2	CNDP2
RHEB	ARID1B
RIT1	HNF1A
AGO1	SOX15
EGFR	TXNIP
LMO1	PATZ1
LMO2	IRF6
TCL1A	PTPRO
EIF4A2	PTPRJ
EIF4E	PTGDR
LRP6	PAEP
LRP5	ATM
ELF3	NOTCH3
LTB	ATF2
ROS1	SMAD3
GREM1	KLK10
EGFL7	ANXA6
FOS	HOXA10
MYB	GSTP1
PML	GPER1
TP53	FRK
RARA	EP300
PTTG1	FAT4
WNT1	CLDN6
MARK2	BRIP1
OTX2	RIN1
SHH	ST18
KMT2A	CDK10
NPM1	TSG101
PTCH1	CASR
TAZ	SIRT1
MAF	ASPN
PWWP3A	ERP29
VHL	CTCF
ZNF703	CCN6
NCOA4	UBE3A
PELP1	TRPS1
EML4	TOX3
MTDH	SOD2
TFCP2	SFRP1
YBX1	ERRFI1
EGF	PER1
SKP2	SOX30
CBL	DMBT1
CRNDE	PTRH2
ETS1	QKI
TTF1	TUSC2
CDH1	BHLHE41
FASN	SAMSN1
PDLIM7	EIF2AK2
SLC3A2	BRINP1
PSMD10	PAX5
CHD1L	LZTFL1
BRF2	LRP1B
FLII	PDX1
ID4	SETD7
MUC4	LRRC3B
RUNX1	GRHL2
TP53INP2	CDX2
BCL3	TOB1
VAV3	TMEFF2
TNS4	SOX2
TRIB2	DNMT3A
LIN28B	DAPK1
FUS	DLEU7
CDKN2A	RARRES1
CDK16	AR
RIPK1	GPX3
PIN1	SCARA3
HOXA1	CEACAM1
KDM5B	ZBTB7A
CDKN1A	SYNPO2
FHIT	SPDEF
MEN1	PDLIM4
TET1	CFTR
FTO	MT3
SALL4	MYOD1
PIM1	PRDM1
SOX4	FBXO11
NGF	ZEB1
MCTS1	IKZF1
NSD2	BTG1
APC	RPL22
LMO3	TENT5C
KIF14	DIS3
GNMT	TRAF3
LYL1	TAZ
NKX2-5	SPI1
WNT10A	ZMYND10
LETMD1	CDH4
SIRT6	CFAP45
PSMA6	ADAMTS9
MAPK8	RRAD
FOXM1	PPARA
EPHA2	PDCD4
EEF1A2	OLR1
SMAD4	MLH1
PIM3	GJA1
PI3	GATA4
KLF8	RASSF10
DDX3X	TRIM67
CSF1R	DUSP4
ZBTB7A	NLK
SIRT1	DDX3X
SRSF1	FOCAD
TRAF6	WIF1
PBX1	CDX1
MEIS1	PLCE1
HOXA9	DICER1
TCF3	JAM3
PIGU	SNX10
TRIM29	PCDH10
TPD52	ZIC1
NFKB1	TFPI2
RHOH	SP1
ETV6	BRAF
WTAP	DMD
NHLH2	CUX1
ARNT	CTDSPL
PTGDR	SSBP2
INS	KDM3B
BOP1	TLE1
URI1	ID3
SSX2	IRF8
CALCA	NBPF1
CCDC6	CLU
ZYG11A	TRIM16
PRRT2	TP73
ARTN	ARID4A
TFF3	ID2
PTGS2	GTF2B
COPS3	ESCO2
RELB	TBRG1
IGFBP2	CTXND1
NOB1	PRDM2
PTEN	AXIN1
PPRC1	MT1G
RAB25	IQGAP2
RUNX3	HINT1
NR4A1	ESR1
INPP4B	EOMES
MACC1	RPGRIP1L
CCN4	DLEC1
RAB22A	TMED3
GRM1	SCARA5
GOLPH3	SENP2
TBX3	SULF1
PDX1	CDK5RAP3
LSM1	ARID2
CUL4A	XPO4
MAP2K7	TREM2
PTTG1IP	HTATIP2
DCUN1D1	TRIM35
PDCD4	NGB
ATF3	UCHL1
LMO4	TAT
LEPR	PLK4
FOXP3	SPINT2
IL6	SOX1
GRB7	BIN1
AHR	KANK1
ESR2	PTPN2
DCD	CCNC
KDM2A	ANXA1
BCL11A	GNG7
MUC1	DTX1
TRIM11	CAPN6
MLLT3	ING3
PRR11	DNAJA3
FEZF1	RCC1
CDH17	PBRM1
S100A8	S100A11
EGR1	PCDH8
ADGRF1	CACYBP
NFIB	DLK1
ZBTB16	PAX1
CBLB	UBIAD1
GFI1	BNC2
FOXR2	DOK1
SPIB	DKK3
RAB1A	SLIT3
PTP4A3	PTPN13
DAPK1	PRSS3
RBMS3	FOXD3
TRIM25	ETS2
UCHL1	TNFAIP8L2
SRF	SATB2
AGXT	SIN3A
RB1	RAB14
BCL2L1	DNAJB4
PCNA	SPRY2
BIRC2	SOX4
LHPP	PSCA
DNAH8	NEFH
DLGAP5	MAL
SIRT7	SOX6
UHRF1	KCTD12
CEP55	RBMS3
MSX1	UPK1A
MEF2C	SMARCA1
ZEB2	PHB
TAL2	NR1H4
RHOC	AHR
BANF1	MN1
ASCL1	TGIF1
KITLG	SEL1L
TRPM3	RARA
PLXNB1	ADAMTS1
NCL	EWSR1
KIF18B	ZYX
ZIC2	RECQL5
TP53I3	NFIB
TRIM24	PAQR3
PXN	TWIST2
NTN1	CMTM8
KIF5B	PHC3
BIRC5	RUNX2
HSP90AA1	SOX10
YEATS4	PCDH9
TTN	IDH1
NF2	GFAP
NDRG4	EHD3
DDIT3	LRIG3
NKX2-2	SPAAR
DHX9	SASH1
USP6	CADM3
MAFA	SEPTIN7
KCNH1	WNK2
CTCF	ADGRB1
TNFAIP3	GNG4
BCL2L2	EGFR
HNRNPA2B1	CREBRF
FGF5	EZR
CDC20	SH3GL2
LPA	EFEMP1
IL10	GJB1
ID3	UBE2QL1
NACC1	TMEM106A
MUC16	INPP5D
CBX7	PTPN12
WWOX	ARNTL
BCL2A1	LMX1A
POU3F2	ANGPTL2
E2F1	CNTN4
CDH2	BNIP3L
HMGA2	HOXB13
ALDOA	ALOX15
DYRK1B	FOXO3
FOSL1	E2F2
RAD9A	HCAR2
PTK6	UNC5C
PRL	SPARCL1
PHGDH	DPEP1
OGT	POU6F2
MYBL2	CTR9
MECP2	PAX4
LOX	CCN3
LEP	MTAP
LINC01638	DPP4
HK2	CPEB1
FOXF2	CD63
FOXC1	CAPN1
EN2	ZFP36
ATAD2	TFCP2
CIP2A	AKT1
ALKBH5	MUC4
CARM1	MAP4K4
CLK2	MAP4K1
SOCS1	FOXL1
EMSY	ESRP1
THEM4	TRIM33
CDKN3	YY1
CDKN1B	SSTR2
AMOTL1	AIP
CDH3	GRHL3
SPDEF	CLIC4
CDK1	RBBP8
MELK	RASAL2
KIF4A	RASA1
WNT5A	PTPN14
WBP2	PROX1
TWIST1	ZMYND8
TFAP2C	PRDX1
SGK3	PPARG
RUNX2	PLK1
ZNF322	PLA2R1
RIOX2	MCPH1
TLE1	MCAM
PRAM1	MAPK8
KDM1A	MAP3K1
CSF2	LATS2
MLLT11	LATS1
DTL	KSR1
GKN1	KRT19
PLAG1	KLK6
PNP	IGF2R
NCOA2	HOXA9
MCM7	HOXA5
MNX1	HIF1A
WWP1	GPNMB
UBE2C	GDF2
TMPRSS2	GDF11
SPOP	GABARAP
PADI2	FLRT2
PRKN	FABP3
MALT1	AHNAK
SRSF3	ERBB4
HDAC6	ERBB2
CNTNAP1	EPHB6
AFF1	BLID
KDM6B	EIF3E
SPHK2	SCUBE2
IKZF1	SRCIN1
ROR1	ARRDC3
DEPTOR	DKK1
TRIM27	L3MBTL4
PLK1	ZNF668
PLAGL2	FOXK1
TUSC3	CCAR2
WDR54	SIK2
RNF43	DACT2
PBK	MTSS1
CDX2	LGR6
CDH12	SOCS3
FBXW7	ZNF366
CD24	TP53INP1
SLC12A5	CDH13
PATZ1	CDK11B
ZNF217	WWP1
USP22	CHEK2
TCF7L2	CYGB
TACSTD2	NOD1
SQSTM1	L3MBTL1
SPRY2	PARVG
SET	LZTS1
RRM2	ADIPOQ
RRBP1	CCN5
BAALC	TPM1
TRIB1	KLF10
ETS2	STAT5A
KDM4C	TRIM21
SOCS2	BNIP3
PRSS27	SALL1
ID2	S100A2
CCK	SOX17
RBL2	BCL2L11
RELA	RBL1
PTP4A2	PTP4A3
MEF2D	PDCD5
LMCD1	LMO7
JUNB	LETM1
FOXK2	EPHA3
HSF1	EPB41L3
HDGF	EMX2
CXCL2	DUSP6
GPC3	VGLL4
GLI3	LHX6
EIF5A2	ING5
SND1	AMOT
ZNF667	MAP3K20
ISX	TGFBI
FNDC3B	SMARCA4
DEPDC1	PLK5
ADAM9	CEBPD
FOXQ1	ACSL6
CHEK1	PTCH1
PPP1R13L	GSN
UBE2S	HPSE2
ZEB1	NKX2-8
HNF1A	STAG2
S100B	OSR1
CYSLTR2	AKT2
NF1	GDF15
FGF9	KIAA1324
NUP214	NKX6-3
NR2E1	MFSD4A
DNMT3A	LARP7
GLIS2	CXXC4
PDLIM5	CLDN7
KDM6A	CHFR
SPRY4	RNF43
ACTL6A	ITLN1
YWHAZ	ANGPTL4
NSD3	SIRT4
TKTL1	ZNF24
PRC1	TFF2
GRP	RECK
CCNE2	TRIM13
PLCE1	RSPO1
GOLM1	PAWR
SATB1	NTSR1
CD4	MXI1
ZIC1	FOXF2
MCF2	LZTS2
KDM3A	STEAP3
CAV1	TNS4
TREH	CAMK2N1
NPY	PHLPP1
CNOT1	CCND2
EGR2	INTS6
CTBP1	CIC
BZW2	ELAC2
CDC5L	TIMP3
SEMA6D	STK4
TRIM14	ABI1
ZFX	KDM5D
TOP3A	CBX4
SOX18	MAPK7
ROCK1	EPHA7
NOS3	TNFRSF14
CHUK	HNF4A
GOLPH3L	GNAS
RAB3A	GPR161
PLOD3	TMEM127
PDGFA	SDHD
PAX3	SDHB
HOXD9	EPHA1
CXCL1	ARHGAP29
GJA1	KMT2D
GFAP	INHBA
NAMPT	S1PR2
BCAN	KLHL6
ANTXR2	PTPRB
PDS5B	SH2D1A
TTBK2	EPCAM
TREM2	CRBN
SEPTIN7	SMAD2
TARDBP	EPHB1
SPHK1	ERCC2
SOX5	ERCC3
MGMT	LZTR1
ANXA2	ERCC4
COX8A	ERCC5
RINT1	ERF
CDK20	STAG1
CHI3L1	RBM10
GOPC	KDM5C
CDH5	SMC1A
TRIM8	MAX
USP15	ACTG1
TRADD	ETV6
NT5C1A	AXIN2
PITX2	FANCA
OCM	FANCC
SERPIND1	FANCD2
ELF4	PARP1
ECT2	FAT1
TMEM158	CIITA
CTBP2	ZNRF3
CSF1	ATXN2
CLU	FAM175A
RSF1	SERPINB3
FRS2	APLNR
FAM83D	MITF
ADRM1	ARID5B
CASR	KMT2A
WNT7A	MAD2L2
HNRNPA1	SDHA
FHL2	SDHC
NIT2	MRE11A
PSAT1	IKZF3
CCN3	SFRP2
DES	EP400
NEDD9	PIK3R3
MCAM	SESN3
F2R	MSH2
MTSS1	MSH3
CDK2	FAS
RAB23	MST1
USP4	TP63
TYRO3	ANKRD11
TBK1	SMARCA2
KIF20A	SMARCE1
NFATC1	SUFU
MAP2K4	SPEN
GPR87	CMTR2
CPEB4	BBC3
CLOCK	SLX4
SMURF1	MUTYH
ANP32C	PDS5B
PARK7	SMG1
NUAK1	ATP6V1B2
KDM2B	EED
TPT1	ARID4B
TGFBI	ATR
SIX1	ATRX
SIRT2	RTEL1
GTPBP4	B2M
NRARP	BARD1
TFG	NBN
RGR	SESN1
NUMB	BLM
RAB27B	BMPR1A
NOS2	FOXL2
SEPTIN9	ZFP36L1
MIF	FUBP1
MAPT	NFKBIA
MAPK14	BCL10
MAP3K8	PHOX2B
KPNA2	MGA
KCNK9	NOTCH4
ANXA1	NPM1
HMGA1	TBX3
G6PD	TCF3
FGF8	TCF7L2
FABP3	NTHL1
EYA2	GPS2
CT45A1	NSD1
EIF3E	CASP8
PREX1	ARHGAP35
E2F5	CBFB
NKAP	CBL
GSE1	PTPRT
MIEN1	RYBP
CCN1	TGFBR1
CYP26A1	TGFBR2
CYP24A1	MSH6
KDM8	SMC3
CCN2	HIST1H1D
COPS6	HIST1H1B
ZUP1	CD58
TNK2	PARK2
CEACAM6	SUZ12
LAMTOR5	AJUBA
PAK4	TOP1
CCNB2	SP140
EHMT2	ASXL1
KAT6A	TRAF5
WNT10B	CEBPA
VASP	HLA-A
TRPS1	HLA-B
TNFSF11	HLA-C
TNFRSF10B	BACH2
TNF	TSC1
THBS2	TSC2
TFF1	CHEK1
TBX2	FOXA1
TARBP2	TRIP13
AURKC	KMT2C
STK11	PIGA
SQLE	PIK3R1
SOX12	PIK3R2
BRCA1	RECQL4
PAX2	ETAA1
EMP2	PMAIP1
ABCG1	PMS1
MAP2K5	RBM15
GLS	PMS2
TLCD3A	POLD1
IST1	POLE
TRIM65	POT1
TC2N	SAMHD1
TDP2	XRCC2
ZBTB33	IFNGR1
NKX2-8	NCOR1
ERVW-1	PPP2R1A
TMPO	PPP6C
SFTPC	SLFN11
RRM1	ZBTB20
KNL1	KMT2B
MN1	HDAC4
IL2RG	INHA
PRMT1	INPPL1
HMMR	BCORL1
HMGB3	FAM46C
FUT1	DAXX
CNTF	KEAP1
WDR5	BCOR
SPI1	DUSP22
PTBP1	JAK1
LIMK2	JARID2
H2AZ1	PTPN1
OIP5	SETDB1
PPP1R1B	SDHAF2
ATM	PTPRS
ERAS	SESN2
HOXA13	TET3
GDF15	MED12
SMYD2	RAD21
TSPAN1	DNMT3B
ASPN	RAD51
TES	RAD51C
SNCG	RAD51B
BMP7	RAD51D
S100P	ARID3A
PTOV1	SH2B3
NR2F2	P2RY8
ID1	RECQL
AMACR	ECT2L
ELK4	REST
TRIM59	FAM58A
DEFB1	TBL1XR1
PARP1	PALB2
UBE2T	SHQ1
USP7	RAD50
KDM5C	SETDB2
SMARCA5	LRP5
PRMT5	MOB3B
SFN	ROBO1
RNF6	ELF3
FIP1L1	SPRED1
MYBL1	LTB
PRDM14	ASXL2
TET2	SPRTN
NUTM1
THRA
ADA
GFI1B
SRSF5
SOX11
PAX5
MRPL58
IRF8
CD300A
TNFRSF8
