# Supplementary material for: Pan-cancer pervasive upregulation of 3′ UTR splicing drives tumourigenesis
Source: Nat Cell Biol. 2022 May 26;24(6):928–39. doi: 10.1038/s41556-022-00913-z (PMC9203280; doi:10.1038/s41556-022-00913-z)
Supplement: Source Data Fig. 3 — Statistical source data. [file 41556_2022_913_MOESM7_ESM.xlsx]

## Sheet: Fig 3a
Fig. 3a Number of c3USPS in each sample from TCGA-LIHC
SampleID	total_sp	utr3_sp	type	utr3_ratio
001b3264-ad8f-4170-a7c4-edcb51c83d54	193016	1147	TP	0.594251
01a78d1f-65fd-4b33-8dcc-d25d679a6f6c	176565	1211	TP	0.685866
01d556b6-142b-478e-a3c9-47b4c045381d	185743	1064	TP	0.572835
03111995-6e7f-4d5a-9990-7093594e9e1b	166142	1130	TP	0.680141
0345dde4-90c6-4c5e-ae82-562eccb652da	147063	806	NT	0.548064
03a00ab1-544b-47c6-9a96-e10a4c753992	95868	877	TP	0.9148
03f64293-0f12-4aec-a1de-1dfd295ea95b	179896	1065	NT	0.592009
0408d8b9-30ca-4057-8155-44dbe63af157	190491	1114	TP	0.584805
04d144d1-3cba-45bb-b740-3db8ce9e48ee	186230	1062	TP	0.570263
05454bd8-69b8-425b-8afe-e9d93b9d826b	171152	870	NT	0.50832
05ad38ba-4b3e-4e51-bd1c-08b706b65bbd	153878	935	NT	0.607624
06849956-e598-4660-9562-24d8ae5e7616	164023	1012	TP	0.616987
06942ae3-24bf-4d15-8654-c8ddaeedc9a4	197238	1098	TP	0.556688
07789a24-1165-4144-9d8a-1912bfff897a	208330	1225	TP	0.588009
084358fd-59f4-4d36-8883-213e332861a0	190002	1200	TP	0.631572
0905d3e8-9e36-409f-b151-b9fcb11539af	203851	1145	TP	0.561685
0a629437-b3eb-4ee0-b7bf-457fe2dc818b	191012	1140	TP	0.596821
0ac0bd2e-4575-4a3a-b264-84ea555b260d	199348	1201	TP	0.602464
0addddff-1c9e-49ba-99b0-6fdbfca74b63	156053	905	TP	0.579931
0b813311-cdc8-446f-9b37-502171ed60d9	121569	837	TP	0.688498
0bc11524-b607-4b4b-aa1a-3434bf7181f9	207632	1319	TP	0.635259
0c66b516-430d-4826-ab75-e0a12a587299	178697	1081	TP	0.604935
0d3d328a-9044-4676-a29d-045b32570694	173021	1012	TP	0.5849
0dfef2b8-e48c-4d9a-ab14-7fa0b6c50ce6	179187	1122	TP	0.626161
0ec1af88-b3d7-44c3-9cd8-2ca429a1cdfd	78652	745	TP	0.94721
0ee32948-4a95-419a-ad00-10ee26881b33	188927	1040	TP	0.550477
0f8e87ce-d333-4e99-82b4-e8e4d04ff84f	133085	895	TP	0.672503
0f90ba38-4572-49d7-9d78-b12657d39c6a	187775	1195	TP	0.6364
0f991d53-7cae-420a-9d86-8e579b6b23b2	187574	1144	TP	0.609893
0feec805-ec75-48de-9b14-3060f54a3b3b	182798	1120	TP	0.612698
1025517c-3ecb-4ba2-a716-d40ae367c903	197058	1204	TP	0.610988
104217ae-1396-4e9a-a497-c4c3ecd32c0b	171373	1000	TP	0.583522
13545c04-8979-4dac-9bdb-8de8964af321	185987	1104	TP	0.59359
13badc67-5c84-4d07-a35f-ec6c91f5c95e	173756	1027	TP	0.591059
13d5ea7f-83e5-4bd9-8696-57cfc0ee977c	196045	1053	TP	0.537122
14e0b715-089c-408d-9418-f18fae90af33	190894	1229	TP	0.643813
1502ce76-a63d-49ae-9b3f-0d4dd4aa7626	199761	1240	TR	0.620742
1536f747-5f6f-4cba-97d1-f2eff32ab4af	189026	1139	TP	0.602563
16820f8e-00c0-4f82-bf5e-bd97e825577d	175337	1073	TP	0.611964
18187492-da4a-4371-b444-b6fcd54edd5c	196708	1137	TP	0.578014
18362447-c3d6-455f-a526-898ff045fd28	184345	1097	TP	0.59508
1989ab2c-d449-4de9-a65e-a9c291b1bf97	187765	1153	TP	0.614065
1a3396f4-0c5b-4109-a798-255eb7b5e77f	169625	1016	TP	0.598968
1b34ec1e-122e-4e61-b555-4829f96b8661	186361	1124	TP	0.60313
1d9bcb72-1a6d-4657-8fb7-1f794de4f5ae	216574	1241	TP	0.573014
1e0a9d5e-a778-4e81-85de-fbcb09ee7cb3	179731	1114	TP	0.619815
1e2cc863-1123-451c-a295-0323fb421188	195088	1098	TP	0.562823
1ea232e2-acb6-4479-80b5-8634a39ee79d	166443	1196	TP	0.718564
20acb9a5-5ccd-49af-a760-4257aff14625	181971	1037	TP	0.569871
218a992b-5377-49fa-85a7-39a1ac6135f6	192116	1117	TP	0.58142
22aed0f7-4b31-46a5-ab12-1ea87de8ebd1	180508	1022	TP	0.56618
22d439a1-f379-447d-a609-2435b7b71e57	100789	909	TP	0.901884
234e8c2c-558d-4119-baf2-2478ec3f45b8	223458	1306	TP	0.58445
239a13f4-e6c3-482b-87b8-d47612cb84bc	137146	1029	TP	0.750295
240dceb1-50b5-4271-817c-dd40121a7099	142607	890	TP	0.624093
2412173a-c3bf-477c-b8e0-641db1fc9450	61953	644	TP	1.0395
26b43472-1e5c-44d4-a8ea-92fbc0f28b48	178807	1131	NT	0.632526
2712b73f-20a1-41af-9e82-3f76a11432d5	61534	732	TP	1.18959
2766259b-841c-4031-bed6-1c370d871027	159424	1031	TP	0.646703
2b28225e-6c7c-44b9-b06c-1eef0b0a84bf	183682	1012	TP	0.550952
2b936794-b1a7-4955-9e12-9192d30a9e1c	164201	1021	TP	0.621799
2ba6f8c2-2ac5-45a9-9340-aaa137ba098c	169108	951	TP	0.562363
2bb34d62-edba-4ccc-a1a0-f3315ccf649a	183562	1269	TP	0.69132
2c1252b0-771c-4176-9e32-8fc2ff014fcc	200276	1216	TP	0.607162
2c1c7500-d43e-4173-a11f-a37746329d4b	180857	1168	TP	0.645814
2c391cce-6c76-4022-b1dd-98e749c1e87a	176446	1005	TP	0.569579
2c5ec99e-1279-417f-a6ee-16ba477a8044	172089	980	TP	0.569473
2c847635-ca4e-47fe-be1d-82dbeb50b183	199574	1081	TP	0.541654
2d5862b5-0de8-449e-86d3-78edf0ca2768	171849	1029	TP	0.598781
2dde3bb9-dab3-45dd-ad0d-85bddd278dcf	169239	1028	TP	0.607425
2e0fddff-043d-4a7b-a268-7221c7e42e40	164782	992	TP	0.602008
2e3c0a88-0b14-4d16-9b34-49661a4ec955	164599	1085	TP	0.659178
2f09b584-cb55-40b2-9189-b9738e8a1d7e	189116	1146	TP	0.605977
2f7b8a89-ddd3-4b26-b69c-d5654f4a2b69	173463	1102	TP	0.635294
2f96c503-b55a-422b-9339-f8b6c06f2caf	220480	1526	TP	0.692126
302f2429-634f-40d9-948a-1f595718234f	198545	1123	TP	0.565615
306330eb-d404-4ffd-8981-7d36b65e9be5	157583	828	TP	0.525437
3082f01d-f818-4994-ad68-c3be2be4c875	200366	1220	TP	0.608886
30f0eb2b-aa74-4c16-9876-811364aa144e	154873	1074	TP	0.693471
31a1f707-c2c9-4805-aa51-89e324464c3f	162845	837	NT	0.513986
31ac3024-56c8-467c-bb2f-ca4f58270fb5	158174	920	NT	0.581638
31d861ab-9ee5-402b-94ad-ce520e331ba5	182441	1003	TP	0.549767
3308c5b7-0b5e-4c6a-a1e9-42f8b0de9266	174385	1035	TP	0.593514
3332df85-acff-464b-abcb-d638ac678492	236361	1537	TP	0.650276
3386b368-b210-4ca3-81fd-a9305e1ab753	221231	1238	TP	0.559596
342fc29e-a128-4ae1-8a20-4f8978b83ada	184620	1033	TP	0.559528
3551af92-8ec5-4a35-ac53-3602524eebf7	156214	941	TP	0.602379
359ad0ae-d204-4938-9c39-b4e8e1161923	174354	934	TP	0.535692
364d206e-8e60-4e20-b3e7-b170264a70ef	87153	780	TP	0.894978
368e862d-4384-4f1c-ac46-9c8a3bf3001e	198763	1197	TP	0.602225
3770b471-d249-42bb-be34-678d68ba7f2e	181991	1058	TP	0.581347
386e7afe-8e7d-4ceb-838e-1a23880e5f97	174227	1033	TP	0.592905
394d1832-5fa2-4de1-99f0-5c3bea6136e5	172384	1136	TP	0.658994
3a051322-315a-43fe-bf0c-1684885c2b00	189395	1118	TP	0.590301
3a0b8166-42f3-481b-86ba-80ba7ee28270	173653	934	TP	0.537854
3a222a75-92b7-4dea-aa0e-7462f17b531a	195911	1089	TP	0.555865
3a3c7cda-d1d3-4e71-bbc4-917549814350	196884	1154	TP	0.586132
3c137ab2-c5e4-4bca-bcb1-b4c094655140	181998	993	TP	0.54561
3da63a96-4f4f-43c0-9f08-4dbcdb33a9a7	206488	1124	TP	0.544342
3da89828-89ce-4193-9c85-ff59c0721110	171463	1107	TP	0.64562
3db4a51a-ef24-410a-814f-8def2a081b3a	230334	1324	TP	0.574817
408eba20-77c3-42f0-b9ee-daad9ef47c8b	88447	619	NT	0.699854
40f0a01d-baa1-4f76-93c5-19665b2cf44f	191248	1098	TP	0.574124
417f58e3-24f8-4fd5-bb88-f4048e8e5c54	149985	971	TP	0.647398
4377bfb9-178b-45d5-935b-ce590ba1dee0	165584	990	TP	0.597884
4392155f-f82f-4b4d-ab91-b23b57209a41	76616	789	TP	1.02981
43c7a7f9-344a-44ad-872e-dc04f041f504	116410	938	TP	0.805773
44238b19-1e9a-4eee-886e-5170bafe8bad	188846	1104	TP	0.584603
447b019f-d475-40de-9cde-a001fd9a502a	146394	961	TP	0.656448
4487cc17-0a93-4994-8387-c5bc5ad68f39	184531	1084	TP	0.587435
4513e406-1e5b-4f14-b0f9-3da10ab7de6a	154754	982	TP	0.634555
4521ad91-ed5a-495e-bc01-15d6974a0f69	156531	893	TP	0.570494
45809c5b-aba4-45d0-a8ef-d27bf82b5a07	162085	1063	TP	0.655829
4786df07-2ce3-4bc1-a6c2-669f6346c4ce	172204	988	TP	0.573738
47e5ba4c-47dc-402b-97b0-548ea5b54cd5	142986	902	TP	0.630831
47ed549b-d5c5-44b7-8eef-51574ce54512	182342	985	TP	0.540194
48fc9ea5-ba24-4806-813f-1c97de9a4fa3	200363	1131	TP	0.564475
49652843-4846-42e3-a232-949dd2cccdd1	144098	931	TP	0.646088
49d62d6b-fb97-4a05-84d3-ef168ad15ce8	194461	1071	TP	0.550753
4af3cb68-086c-48fd-b57b-a32a996cc660	182939	1114	TP	0.608946
4b48c105-f600-444d-9bf7-1e07fbc397fe	159606	939	NT	0.588324
4b6cacf8-9ce5-4f0b-b892-c909a42e014c	170447	1177	TP	0.690537
4b98a907-c97f-4d15-989a-a81de8a368bb	212502	1264	TP	0.594818
4ca6f469-8169-430a-b24e-79bd5719d33c	173527	1021	TP	0.588381
4cd06e9c-19ea-47e8-9151-aeb05d10f2f7	177717	1069	NT	0.601518
4d57b8ce-85b4-4024-ac14-decb04f88c90	167981	966	TP	0.575065
4dc68547-eb9e-422d-8c03-424fdedcd094	165315	976	NT	0.590388
4e1b3108-115f-407d-9d74-133e4d063644	131411	1043	TP	0.793693
4e739ea9-706c-4c81-afd3-1f0d9810eae2	159834	1027	TP	0.642542
4e883d50-289f-4fe5-aa77-8390f0446f55	158841	1070	TP	0.67363
4ec78760-67f6-4bca-aa62-0635e295b1f6	183807	1185	TP	0.644698
4fdc7dba-5378-4695-8463-9812b8948868	156938	789	NT	0.502746
505adc26-d14f-40af-9981-4acb5669b2e2	177585	1025	TP	0.577188
50ebfebe-399f-4d75-ac54-a061d69251a7	187369	1035	TP	0.552386
51cbbbcd-8a18-4049-bf07-e8a19bc1d580	141907	1070	TP	0.754015
51d7541f-785e-46fe-bd0e-c36155ee4a05	160546	880	NT	0.54813
51ee49e6-7373-4129-91d8-31bd217e7c23	205560	1163	TP	0.565772
5251376b-632a-48a5-bb19-7382b417761e	126621	840	TP	0.663397
52dcecd7-2204-466f-8709-bc8afd67fa5f	144743	912	TP	0.630082
535a3fd8-d19c-4be0-9bb1-f355ff603eba	181788	973	NT	0.535239
53f8ef2f-7eb8-444c-a7df-1e559d9211f3	151611	888	TP	0.585709
545c2c65-8624-4b34-a645-9e41b9265c35	197926	1142	TP	0.576983
547ba46a-d044-465c-a988-55844b6447c3	175732	968	TP	0.550839
54a06893-55b0-4bc9-9156-24dca96571fe	177441	938	TP	0.528626
54d264f4-6324-4db1-b3ab-a775beb472d9	177903	1108	TP	0.622811
564c7dd6-2350-446f-a898-f1da10e31ef0	175962	1050	TP	0.59672
56725be1-6c46-4551-b858-d31defdc3ed3	191421	1008	TP	0.526588
579f123f-70d9-40fd-a01b-4ddf7f587d3e	141537	1001	TP	0.707236
58313710-8ff0-43b3-a4f5-a43cde4bb89c	146711	1057	TP	0.720464
585c30c5-f148-45b4-b4f0-eed18782b5b7	177247	1118	TP	0.630758
58871005-3fca-4618-b1ac-130b0d07bc25	121555	887	TP	0.729711
58db3692-3783-47b4-8e74-fc72e4915485	193474	1147	TP	0.592845
594b5788-932d-4f9d-9faf-2cf1e6834dc6	204188	1166	TP	0.571042
5981b4f2-385c-47d9-8549-e4551c786c07	173884	1092	TP	0.628005
5993b5cc-19d4-43a9-afb3-d3c485c636fa	167895	1209	TP	0.720093
5a53448a-ccd4-4a67-a956-f358f2e28814	187851	1078	TP	0.573859
5a6babef-ba5b-422d-9167-0f2420ebaf92	180115	976	NT	0.541876
5acbffeb-8253-4d33-a5ac-ada88d28844f	157290	913	NT	0.580456
5afc72c7-a1a3-4602-9498-e62ae083d14e	208704	1342	TP	0.643016
5d0f711d-937f-4259-a336-6a2bb97d7bab	201775	1319	TP	0.653698
5d199b5e-9c19-4dc1-99a7-8e8e447643f3	183839	1118	TP	0.608141
5ee82669-c710-4359-97a5-46316e3bab14	129668	952	TP	0.734183
5ef2d7d0-9119-427f-8fc2-4ea714da6a43	194059	1003	TP	0.516853
60f5e0ca-6595-49fa-807d-14de30e1e027	152254	975	TP	0.640377
610ea74f-c7fb-4f72-9dd4-9539b205c5c0	219347	1185	TP	0.54024
6207598f-424b-46bb-b1ce-9d6646e50611	171218	1061	TP	0.619678
626d3c77-31ad-45c8-8d20-78d3b559ce2f	105896	932	TP	0.880109
62dca2cf-5330-4d57-b322-ed57dc484550	131306	869	TP	0.661813
633f5a4c-9ec5-4f7b-8f28-043c430fa2a5	204944	1129	TP	0.550882
63f53f22-6306-4d1e-9644-c6d1f1ad244d	180928	1094	TP	0.60466
645432aa-923e-4a8e-ac69-def712c0f35a	170634	906	NT	0.530961
6526ac77-bfba-42ae-95c2-8af68574e1b9	183046	1193	NT	0.651749
66b0260b-f242-4eea-9c9f-a96e1ec7f0f9	157860	873	NT	0.553022
66b4bdf2-2a61-4ed6-bf57-b599c3a623ef	181873	1266	TP	0.69609
671c086a-15f4-4140-ba5f-009d53265918	191028	1203	NT	0.629751
675cd31e-11f7-4f05-b7b5-eac47a9f6c77	152723	1067	TP	0.69865
67dfef30-08db-4534-9e05-0ce38fda600c	145221	956	TP	0.658307
680868b9-9e8c-494f-a3c7-0bc73539d0e5	153096	1072	NT	0.700214
69263c85-e7d8-4d49-a04c-4bd8bc3313f6	178565	1011	TP	0.56618
6a04bb75-f54b-47f0-bc41-79d6d101baed	187305	958	TP	0.511465
6a4acdee-7f15-4ddb-b172-6cb827984f38	105920	861	TP	0.812878
6a60ac73-9d52-4341-9013-1da8a5f3f5c7	162193	1015	TP	0.625798
6b53546a-5bc4-447e-ae68-946e2221b58d	190283	1130	TP	0.593852
6b919539-a157-4026-9bc3-f294b9028b2e	177529	1197	TP	0.674256
6e4a9e48-1ce2-45a6-bd4e-ec65ee3bd1ba	196187	1248	TP	0.636128
6eff366e-b8a6-49e5-88c2-76887eacd64d	200075	1126	TP	0.562789
6f2cac54-880b-46b7-9fae-7ccb269a29a9	182870	1084	TP	0.592771
6f4efb86-d36f-4117-83bb-1c08160ce4f9	104639	841	NT	0.803716
6fabb434-c4c2-40df-abdb-3b06ba2b1d24	196757	1159	TP	0.589051
701ed720-6b38-4755-a73b-f8ac877a3811	177506	1127	TP	0.634908
7055d16b-fe78-415a-86d9-0a7e79f24e73	187854	1047	TP	0.557348
70d49cad-6b65-44f5-bd54-7c8a9fadba7d	165664	1088	TP	0.656751
716ce28d-025d-4b26-937d-e8df54218bf0	182647	1055	TP	0.577617
71ea6d6b-f6a5-4b0a-8ee1-32e61e8fc247	182306	1083	TP	0.594056
735c640f-b740-49d8-a5b2-a06aa772f84e	95513	907	TP	0.949609
753c29d9-426d-42e0-87f5-e6a1f825b01d	180213	1011	NT	0.561003
7562985e-5692-45c4-8c83-7456a2ee00af	188736	1029	TR	0.545206
75cdee1d-fd16-45ca-aff7-e4e103b32491	163861	912	TP	0.556569
763b7c4d-9145-467b-b057-d759e587e91d	160528	1011	TP	0.629797
777efb08-9769-4ee6-aa18-cd34fee5810e	166352	798	TP	0.479706
77bceae6-1dcc-4e83-b4f4-c779d1c409dc	180935	1061	TP	0.586398
77f76fe0-7fa1-429a-bb06-5a90d84ee8ee	186903	1103	TP	0.590146
785f7b71-b79e-4213-b748-d44acfddd979	213038	1234	TP	0.579239
794a6459-34b0-4936-9a34-3a9f70bdcbd0	193825	1068	TP	0.551013
7a24a3ae-8121-42a6-9a94-1eda426b2f66	139143	933	TP	0.670533
7b1a30d8-5479-4e72-b495-44b4eebfd700	82150	710	TP	0.864273
7c8721d1-00a2-4616-b7c7-a638f5fa6e56	131116	949	TP	0.723787
7d41d903-d1e7-424a-b4f5-0a78b9567500	210841	1428	TP	0.677288
7de7b479-dfcb-4e31-b29d-2f78696ea981	170640	1097	TP	0.642874
7e6581d3-faf3-41b6-bdd0-0012dba5d27f	195032	1150	TP	0.589647
7ea57be7-f6d9-4785-8117-96f18f000b9a	193267	1061	TP	0.548981
7ec790db-ba31-4736-8cd5-8f82736e3e76	132366	902	TP	0.681444
7ee720fa-1ea2-40c9-b7ad-94bfeba9dfd1	189698	1049	TP	0.552984
802f3ebe-742c-4fab-bbc6-78c1a30764fc	177141	1172	TP	0.66162
80a99632-d0d3-44ec-b0d8-d848711a6582	160376	1033	TP	0.644111
82b534bc-1e8a-426c-b30a-ede48b1fab5e	166333	1040	TP	0.625252
8304f4cb-df17-4218-b910-bf9a305ad944	82382	729	TP	0.884902
83a82886-fe2e-49ae-a861-5d6ac4b42921	191349	1112	TP	0.581137
84bccf48-a61f-4095-9bab-b592bbfc4f55	181473	1085	TP	0.597885
850d857a-27da-4283-85f8-586dad656bc8	137876	868	TP	0.629551
85ed7327-759a-45df-94fa-6d61bc6c6f9d	172687	943	TP	0.546075
85f176c7-1774-4daa-8c7c-32a70dcc16c9	187740	1044	TP	0.556088
861ceac4-c7d6-4168-ab22-271867755d88	160499	907	NT	0.565113
863c22e7-68d4-474b-9780-81e59fd04d81	173635	1028	TP	0.592047
864c2793-408d-46ed-989d-3e8dc19bef78	175170	1074	TP	0.613119
86779401-3845-4c30-8c4c-2bc8e814274a	188957	1097	TP	0.580555
86b697fc-ed25-425e-9829-3a347812c987	185963	1020	TP	0.548496
87842dcf-2449-45ee-9fa7-9153f3ce8420	155327	1024	TP	0.659254
87847b0b-215f-464d-9cb1-6a8b3596d56d	205947	1060	TP	0.514696
87b0e8ab-a88f-440d-a067-ba4eefc8becd	150108	995	TP	0.662856
88044802-ef84-4451-a541-7e65d5aa652a	196009	1085	TP	0.553546
8a269f65-239c-4cf5-9321-3fb453f97909	156421	941	TP	0.601582
8a92ab9b-fa6c-4a21-9164-ccbef58ef50c	180558	1049	TP	0.580977
8aab128b-45f7-4614-9e21-c54beab71371	178345	1047	TP	0.587064
8af8cd06-40d9-4c68-85e0-a7d1c341913b	188989	1158	TP	0.612734
8bf60dd5-2fe2-4f37-9b10-34aec714a671	194258	1184	TP	0.609499
8c254425-ad8e-495a-88a7-1e431d089e63	181167	1109	TP	0.612142
8c859437-2b31-4364-a006-bfc5b35dd254	171044	1213	TP	0.709174
8ea1f8e5-4fc1-4cab-8f99-26039bc52a8a	197610	1287	TP	0.651283
8f996edf-b0ec-4aa7-963d-a7f667dceaed	193594	1062	TP	0.548571
90432368-d3f1-4e76-8172-367e438f7851	51817	601	TP	1.15985
9074fb0e-14ad-4746-9ef6-1582326cc404	146515	935	TP	0.63816
907b9283-7442-45dc-a7e3-a0269ca718df	169553	894	NT	0.527269
91affa70-43e2-4dd7-97ae-0497a7f8115d	173548	1023	TP	0.589462
91c16243-dab8-4e78-b2d3-c36796fc8678	163644	943	TP	0.576251
91c3ed8d-e60b-4be2-b156-53c8db98c1ab	175302	1039	TP	0.592691
9343d463-cc62-4f14-a7c8-68a6ef4e43eb	178370	1034	TP	0.579694
945900a2-5903-4f4f-bf31-ce47765d9fd0	221365	1242	TP	0.561064
95094841-10b8-4ef5-94f9-63118d94efc7	192064	1202	TP	0.625833
954c2a05-d013-42ca-a868-4ff430acdee4	179769	965	TP	0.5368
95613cb2-5aa8-4c4d-ac8f-59cc88ae6108	174531	1209	TP	0.692714
968ddbbc-439f-4c06-ab3f-373f20e6c9e3	134820	896	TP	0.66459
96bf71cd-fa29-48db-83f4-f36d852404d0	182207	1288	TP	0.706888
977b497c-7697-4101-8b6d-fcdce0420bda	205991	1115	TP	0.541286
98016ded-4fe2-4ca7-b256-ae0324af9a55	190339	1189	TP	0.624675
9a169b61-e1e1-40cc-960b-d36cfee74246	182935	1179	TP	0.644491
9a98365b-30de-4a12-8011-6b4af756c780	121970	826	TP	0.677216
9bbae8f0-b5e5-47f8-ae48-05f735d465f6	183033	1138	TP	0.621746
9d0a19a3-8337-49eb-8a97-ac3395fd25cc	136290	1030	TP	0.755741
9ec80e39-7bac-44f5-ad24-3d42c917e37f	184335	1138	TP	0.617354
9f10b61e-4c14-427c-ae2e-9444e89260af	176416	1120	TP	0.634863
9f28751d-14f5-49e3-8a3b-123471e7b035	155697	800	TP	0.513819
9fcffcab-3372-491c-9819-78e67cfd8a6b	121075	836	TP	0.690481
a05cf8a3-cb2f-4a63-a1fe-df72f7fee6ca	148068	1077	TP	0.727369
a157f861-c9f7-46b3-9d8e-48ef37c8195d	156288	848	NT	0.542588
a5135ef6-2f5e-47cb-8965-ffec7319cef0	152898	915	TR	0.598438
a53ab4e7-ce07-49d9-8758-327f517a7c97	204630	1282	TP	0.626497
a6fc136b-9bd1-41e8-b6e7-f5a60688aab0	194426	1061	TP	0.545709
a71c8487-03b9-4295-8db4-72b5740ce04a	165298	982	TP	0.594079
a71df68a-6b9c-48c1-ac73-3277323d38ca	173678	961	TP	0.553323
a75616a0-6114-490d-abb5-dae4a1246189	187163	1090	TP	0.58238
a78c82b2-1eb3-4cce-822e-26b533209fa1	193436	1104	NT	0.570731
a7f7e364-285b-4455-9460-edffb0400db8	190978	1141	TP	0.597451
a833ee14-06a2-4632-ac0a-7039c761b518	120996	925	TP	0.764488
a9c977bc-0b78-4e1d-a449-f6ce066fd914	184301	1139	NT	0.618011
aa0dda2f-4ee9-487a-ae31-cc6d1eb4adf8	205646	1365	TP	0.663762
aa39f8b6-8881-46ee-bbee-adbf8e98d9a8	155084	1072	TP	0.691238
aa3f8977-e0a9-44a1-8b51-7f215c5bfbd6	178818	1095	TP	0.612354
aaceebdf-41eb-4a03-b47c-bc41ee831679	188095	1098	TP	0.583748
ab49b93a-27fb-45e1-9408-042b81070dd2	165670	894	NT	0.539627
ab529c74-3ebc-4e96-8481-6a7defb96889	58892	598	TP	1.01542
ac3efc86-8703-4636-a242-a9ac30550bf9	169020	961	TP	0.568572
ac3f6539-91ee-4f15-afa3-68af19f6928a	172282	927	TP	0.538071
ac9e8448-54ab-4f4f-a714-4417dd6e6e7f	146498	975	TP	0.665538
acdc6042-1e2a-4edb-bd38-5b08b76a149d	90464	773	TP	0.854484
ad467de6-298f-434a-9844-d4e1f23460a7	184752	1070	TP	0.579155
adf29faf-35c9-4078-b311-9b6ce5c43771	133317	1036	TP	0.777095
aee29d0a-5838-4061-9f9c-0ca04a2d8cdd	137432	914	TP	0.665056
af09b92f-a2c3-4453-9948-06dacb898ce6	145613	849	TP	0.583052
af182da8-79de-44f6-9fc9-f5aa8383279f	191940	1098	TP	0.572054
b03e6e9d-1451-4718-91fd-452009bbecd9	185558	1227	TP	0.661249
b0871777-6892-4565-a433-7062f7bf3094	162044	1083	TP	0.668337
b11facbb-245d-45f1-a7a0-d6b8da3d4a04	179370	1079	TP	0.60155
b1cd1d2e-1a9a-4e7e-85ce-7d83d56df6ea	126672	813	TP	0.641815
b23b7612-624a-4709-a9f9-7f11748268e1	147570	1102	TP	0.746764
b3b36daa-09f5-437a-8bdc-a2b70e3ea61e	178886	1071	TP	0.598705
b4b6de24-8953-4368-aade-38734c6c4572	190854	1286	TP	0.673813
b4d48f51-be26-493d-8ae4-ed6217c57aed	170783	1087	TP	0.63648
b4e62b57-4682-421f-8826-1e4276f079b2	162365	1147	TP	0.706433
b4e90389-a53e-403d-a810-12980fbc92ca	149652	833	TP	0.556625
b6149ec7-7fe6-4132-aa75-15aabde70891	185406	1094	NT	0.590056
b6557da2-17f0-4661-85ca-443d2a6015e8	106841	870	TP	0.814294
b65afdc7-50e1-4c1e-a792-bb887fb2bdb0	203757	1196	TP	0.586974
b69b903c-fa93-437f-8879-83df7da8f107	168524	960	TP	0.569652
b83e243b-83c6-423b-8840-3416da591692	194080	1210	TP	0.623454
b8c06d2c-2bd3-4fab-8a14-cb7af104abda	165707	1144	TP	0.690375
b8f20f62-c93a-4992-9355-aa84c68bbc65	185339	1112	TP	0.599982
bae714f9-af31-47a1-ab98-d10c497bdf19	193425	1021	TP	0.527853
bb9ecd73-ded7-4c4e-9674-d05647be7a22	147603	895	NT	0.606356
bc1005f1-0286-4142-adb0-04d31e5a537b	176536	991	TP	0.561359
bcc66fd3-a484-43d8-b65f-c4e649e8ac32	170221	974	TP	0.572197
bcfbdbc8-f786-4f36-819c-74c32f1aa7f7	111048	866	TP	0.779843
bd890961-a707-4a92-9ce7-6964a5d5b579	196174	1124	TP	0.572961
bdc35eee-23cc-4112-924b-798fe7c79c14	195987	1101	TP	0.561772
be0d7a1a-2d73-4885-8583-7773955fdf8b	189216	1116	NT	0.589802
be1834c4-18d5-4bc5-b3c5-4dcf6a7dac8a	169696	1045	NT	0.615807
be59af5f-97f5-41e2-9538-680e3b378482	216753	1139	TP	0.525483
bf44e788-6a9a-47e8-a01d-b763505e88af	146141	904	NT	0.618581
bf97838b-335a-4ea6-a76c-ad768acc9d4b	181777	1017	TP	0.559477
bfe20cea-481a-49a4-969d-d91ff5d51717	176880	969	TP	0.547829
c1a81110-ca4d-4238-a767-82a0371ef594	187952	1089	TP	0.579403
c1ff8bb8-477f-43d4-ad78-c598f2209dde	145416	850	NT	0.58453
c2d429b3-1b3e-42c0-9573-f950109aef96	170210	940	TP	0.552259
c3284655-a8e9-4c88-9d4f-83507008b768	176121	1053	TP	0.597884
c4540b11-6249-40ff-9834-1d84ab03c591	180832	1145	TP	0.633184
c4efad0f-9111-4dd2-8a3c-89dca457a62c	165436	981	TP	0.592979
c5298019-e28b-46e2-b820-82d600e4bc67	171471	1073	TP	0.625762
c5e66136-8485-476f-a41a-c6eac7073bd9	197590	1387	TP	0.701959
c62cc0fd-c4ea-4257-8209-53d835302e20	132328	1027	TP	0.776102
c6e2e311-3b0d-452b-8e8f-3d37a5b3c9fc	176917	1008	TP	0.569759
c740cc78-adef-41ca-947e-79e1cfc25438	196618	1099	TP	0.558952
c7511a75-5c9e-4e08-86cc-b3f79c98209a	210519	1245	TP	0.591396
c76f2d3b-89dd-4841-a780-be1635243ddf	177929	1054	NT	0.592371
c84287b7-7215-476d-ac1c-30b80f6905b8	137305	991	TP	0.721751
c8a84054-d6cd-45ba-be19-06a8179afda4	156491	839	NT	0.536133
c8c47136-2f0f-43b7-ad70-febffa4b50e9	173128	1018	TP	0.588004
c995908c-1387-4c7b-a220-f374e6195a7e	158273	1084	NT	0.684893
ca6bd8fe-ae9d-493e-abb6-9ed60f911465	167515	1051	TP	0.627407
cad2f185-2ecc-4218-919b-828e43bcc206	111072	939	TP	0.845398
cc38d84f-ba63-4740-8e95-f3718839135d	214829	1312	TP	0.610718
cca0aa66-7976-4ed0-83b4-2438dbc7e497	169605	1048	TP	0.617906
cce74d47-3282-45cb-aa15-ac54a3741191	189223	1122	TP	0.592951
cced0a6c-3182-4bda-81e9-d3ba6eab0f91	193325	1061	TP	0.548817
cd6069f3-2ad4-43a9-a711-acc1da106af2	116431	838	TP	0.71974
cddef865-868a-4a9e-91e5-853570161261	152847	835	TP	0.546298
cfcbe86d-9970-4b81-a504-0074a3e443f5	193893	1163	TP	0.599815
cfea4993-fc4f-4df8-b4c9-b290a7c6b6aa	93668	777	TP	0.829526
d04a735c-1098-405c-8fbd-e192c7862cce	191093	1119	TP	0.585579
d2790d52-08d5-4e8b-abb5-074cacf41fe4	168815	970	TP	0.574593
d2f55e4f-d495-49ce-b6ff-79ffa03f0ba6	196462	1119	TP	0.569576
d48f6b92-3961-4561-b591-59166afee5af	148764	958	TP	0.643973
d48fde1e-5f84-4b73-9b13-03329cb17c3b	204721	1166	TP	0.569556
d49318d3-3fa5-48ae-8598-6da93ffa8caa	160752	1051	NT	0.653802
d53ed079-3c05-4771-be78-4bbb02c0b6fc	165926	1078	TP	0.649687
d5df5d4c-c7c4-45c6-bd40-761cdbd482ae	192876	1107	TP	0.573944
d71b4df0-758c-4c4d-9f1c-436fdeccd618	187294	1171	TP	0.62522
d7462255-0241-4ef8-97a2-deadfe9883f8	209303	1204	TP	0.575243
d7fd16f1-2784-44ed-85db-48d6e63d9b39	181787	1212	TP	0.666714
d82a0301-1799-454e-b4e1-ac96101ff47d	112529	800	TP	0.710928
d82c737d-d5fa-4161-8fda-669330e05843	180894	965	NT	0.533462
d851dfe7-f8b0-49bc-b0c1-5c2a3e64c1a8	180784	1079	TP	0.596845
d897ec82-dadb-4c69-9fec-4eb5189b588a	69187	644	TP	0.930811
d8d4319b-68ef-4dd1-8e76-d0c0f10d5a79	184107	1057	NT	0.574123
d928cf91-95cf-4ab1-85c9-e5243e89f048	197738	1244	TP	0.629115
d97f5a6d-b249-4e5f-a795-826da68a9517	165013	855	NT	0.518141
d9af5271-041a-4e8b-88ec-82fb74c959d5	172087	1139	TP	0.661875
d9e4b193-7294-4198-886f-f8a49210b0a0	144714	956	TP	0.660613
da0e622a-c3cd-4755-a77e-dba9e14b2f86	136600	911	TP	0.666911
da418be7-7f33-4c96-a3fc-64be9dea0fbc	199534	1185	TP	0.593884
da91e82b-73e1-439b-b41a-56c40aa6817a	143253	947	TP	0.661068
daa87a2d-d163-4542-b555-4664e8da358d	159287	1009	TP	0.633448
dc5f9b8e-02ad-45fe-9409-2940af8061cd	171311	957	NT	0.558633
dc87aa59-df9d-4e11-a1d4-20bfa31a2121	82755	757	TP	0.914748
dda7316f-9f93-4156-9b8e-c967361099c3	137062	1011	TP	0.737622
de86c56a-1e93-46b2-9daf-f38a30e0a155	203847	1246	TP	0.611243
df0adcdf-415d-4772-895f-47f8ac2fd267	175474	1044	TP	0.59496
e08d3c56-ac0f-4f8a-92d9-72ef283bc784	209726	1152	TP	0.549288
e125ec28-aa3e-4017-8c25-89e2558cac21	159165	941	NT	0.59121
e16d9910-6472-4d02-be49-f42d12f91fee	189167	1124	TP	0.594184
e318ad6e-c493-4927-932e-fc5a08c4254e	185572	996	NT	0.536719
e34e7032-f46d-4a10-bd6f-1c0e389a29cd	150278	945	TP	0.628835
e3781ce1-39c6-45c6-a012-87a606845991	223419	1366	TP	0.611407
e39d86ee-c47b-48f1-aa49-ce8c029cd6d0	186560	1012	TP	0.542453
e3bf1d95-8461-4a94-a81b-5bfb5b8c7e5c	131703	788	TP	0.598316
e50a2ba2-1528-436f-b213-defec56f31cd	147867	774	NT	0.523443
e50f99f8-441f-4522-8dd0-914ca02d4f47	184593	1035	TP	0.560693
e5c6f92f-c7df-4f24-a88f-c0b204b049a9	174647	1046	TP	0.598922
e60c5a1b-2cda-480b-80eb-91c28fd12e5f	188395	1087	TP	0.576979
e633243a-a009-454e-a693-f1fc7b4dc1bb	155798	863	TP	0.553922
e65ff82a-2049-4e64-ba45-5a3c50d89e03	200027	1135	TP	0.567423
e76f5bbc-5497-42b2-9833-e9a84ddb40df	120065	922	TP	0.767917
e848f47a-69a6-460f-b7fa-f0883fb947f3	184568	1028	TP	0.556976
e8b31759-8539-40de-96dd-102f73b6e76e	185675	1185	TP	0.638212
e8f06a48-e1fd-4b72-b9de-608f8e607844	172493	985	TP	0.571038
e9331fcf-5f8c-4232-b660-19d89394043b	167115	1053	TP	0.630105
eb386a24-8b18-4991-9700-10f96f566585	171899	1141	TP	0.663762
ecff4736-f978-49c7-b9d1-f687e412539e	150648	788	NT	0.523074
eea44e6c-defb-441b-bcad-6835cb9eef85	185720	1227	TP	0.660672
efa17774-b681-4dd6-b4e6-558a72b4740d	148470	996	TP	0.670843
efb834c7-4a53-4277-aea2-c3bd57199698	180171	1044	TP	0.57945
efb9dabe-738f-4a51-8427-59c2f96e7612	155355	902	NT	0.580606
f06802d2-a108-47ef-8361-f009bb4e07f4	151313	853	TP	0.563732
f180994e-790d-4894-939a-201fa4a422eb	180893	1047	TP	0.578795
f3a30c24-f461-4c44-8c8b-b9e92c55e900	183058	1113	TP	0.608004
f57dbaf7-8464-4538-b6d8-1bbfb051369e	167628	872	TP	0.520199
f5905f94-9249-4c04-a05c-eff0797bc9e8	169596	1105	NT	0.651548
f637af43-841a-4fd6-90e6-d409b8372586	168757	1001	TP	0.593161
f651a671-0cc7-4947-8f29-bf5070e28721	185051	1015	TP	0.548497
f719f120-64e7-4fe3-a6b9-828e357bbf2d	60700	603	TP	0.99341
f7860783-82c1-4c63-9bd8-f0a9f9d54ae8	179310	1033	TP	0.576097
f87f93fa-b1f6-42e0-80db-406872bd7d15	156975	1045	TP	0.665711
f8b8ae84-8344-417b-adb7-9369b74e0a0f	93431	832	TP	0.890497
f91cd8d3-2382-4056-8622-dfcf09b7e027	129484	849	TP	0.655679
f925e6c8-f759-4bfb-aa79-365b64313716	152309	1020	TP	0.669691
f9c89425-8a35-4082-b206-78c968e17b74	172269	1032	NT	0.599063
fa87b883-b914-468f-910b-8bd262df35b3	209126	1203	TP	0.575251
fc0677a3-ceea-492b-af9b-cc68d3475d47	217469	1311	TP	0.602845
fcd6d05d-f608-4339-9e91-b2fd29ed2e1c	125872	876	TP	0.695945
fd94282b-0d72-4126-a004-51288e20d1e1	185094	1149	TP	0.620766
fddb638d-1354-40d7-8d50-d24f6c5364c2	200632	1456	TP	0.725707
fed62a83-8097-438f-af48-4390a6dcc196	184349	1144	TP	0.620562
ff37fff7-b40b-4b3b-95dc-5a86a4c661d8	161604	877	TP	0.542685
ffc9d506-84bb-4b27-a21d-896c60a34f4a	195034	1129	TP	0.578873
ffcec8fa-571f-46ea-a251-7e83ae22fcb6	128626	877	TP	0.681822

## Sheet: Fig 3b
Fig. 3b Clinical information of samples from TCGA-LIHC, number of c3UPS and splicing levels of CTNNB1 3'SP
TCGA_ID	new_tumor_days	death_days	followUp_days	new_time	new_death	death_event	gender	ethnicity	age	stage	total_spnum	UTR3_spnum	UTR3_spratio	ctnnb1_sp
TCGA-2Y-A9GS	102	724	NA	102	724	1	male	hispanic or latino	58		200366	1220	0.00608886	0.435374
TCGA-2Y-A9GT	1083	1624	NA	1083	1624	1	male	not hispanic or latino	51	stage i	173128	1018	0.00588004	0.271605
TCGA-2Y-A9GU	NA	NA	1939	1939	1939	0	female	not hispanic or latino	55	stage i	169020	961	0.00568572	0.341357
TCGA-2Y-A9GV	1745	2532	NA	1745	2532	1	female	not hispanic or latino	54	stage i	174647	1046	0.00598922	0.468514
TCGA-2Y-A9GW	1229	1271	NA	1229	1271	1	male	not hispanic or latino	64	stage i	175474	1044	0.0059496	0.451613
TCGA-2Y-A9GX	2133	NA	2442	2133	2442	0	male	not hispanic or latino	68	stage i	195987	1101	0.00561772	0.359223
TCGA-2Y-A9GY	637	757	NA	637	757	1	female	not hispanic or latino	64	stage ii	165664	1088	0.00656751	0.334471
TCGA-2Y-A9GZ	719	848	NA	719	848	1	female	not hispanic or latino	82	stage ii	191349	1112	0.00581137	0.231183
TCGA-2Y-A9H0	NA	NA	3675	3675	3675	0	male	hispanic or latino	49	stage iiia	188095	1098	0.00583748	0.444444
TCGA-2Y-A9H1	321	1229	NA	321	1229	1	male	not hispanic or latino	58	stage i	82755	757	0.00914748	0.326087
TCGA-2Y-A9H2	NA	NA	1731	1731	1731	0	female	not hispanic or latino	64	stage i	196187	1248	0.00636128	0.294479
TCGA-2Y-A9H3	22	NA	1516	22	1516	0	male	hispanic or latino	45	stage ii	105920	861	0.00812878	0.267717
TCGA-2Y-A9H4	NA	NA	1452	1452	1452	0	male	not hispanic or latino	68	stage i	142607	890	0.00624093	0.27027
TCGA-2Y-A9H5	258	555	NA	258	555	1	female	not hispanic or latino	59	stage i	184752	1070	0.00579155	0.420131
TCGA-2Y-A9H6	NA	NA	357	357	357	0	female	not hispanic or latino	68	stage i	178886	1071	0.00598705	0.289062
TCGA-2Y-A9H7	1117	NA	1168	1117	1168	0	female	not hispanic or latino	81	stage i	176446	1005	0.00569579	0.232824
TCGA-2Y-A9H8	398	633	NA	398	633	1	female	not hispanic or latino	85		177903	1108	0.00622811	0.396857
TCGA-2Y-A9H9	59	NA	697	59	697	0	male	not hispanic or latino	70	stage i	186903	1103	0.00590146	0.299786
TCGA-2Y-A9HA	NA	36	NA	NA	36	1	male	not hispanic or latino	70	stage ii	209126	1203	0.00575251	0.470922
TCGA-2Y-A9HB	NA	NA	260	260	260	0	male	hispanic or latino	66	stage i	182870	1084	0.00592771	0.324094
TCGA-3K-AAZ8	151	NA	396	151	396	0	male	not hispanic or latino	65	stage iiib	167515	1051	0.00627407	0.361111
TCGA-4R-AA8I	158	262	216	158	262	1	male	not hispanic or latino	66	stage ii	201775	1319	0.00653698	0.49162
TCGA-5C-A9VG	NA	NA	328	328	328	0	male	not hispanic or latino	58	stage ii	186230	1062	0.00570263	0.354331
TCGA-5C-A9VH	NA	NA	322	322	322	0	male	not hispanic or latino	70	stage i	178345	1047	0.00587064	0.341463
TCGA-5C-AAPD	NA	NA	20	20	20	0	male	not hispanic or latino	61	stage ii	158841	1070	0.0067363	0.371308
TCGA-5R-AA1C	NA	NA	520	520	520	0	male	not hispanic or latino	57	stage ii	157583	828	0.00525437	0.348315
TCGA-5R-AA1D	NA	NA	449	449	449	0	female	not hispanic or latino	17	stage iiia	184568	1028	0.00556976	0.295699
TCGA-5R-AAAM	NA	46	NA	NA	46	1	female	not hispanic or latino	65	stage ii	181777	1017	0.00559477	0.282116
TCGA-BC-4072	475	1490	NA	475	1490	1	female	not hispanic or latino	74	stage iiia	223419	1366	0.00611407	0.386293
TCGA-BC-4073	NA	NA	849	849	849	0	male	not hispanic or latino	73	stage iiia	216753	1139	0.00525483	0.346154
TCGA-BC-A10Q	340	1135	NA	340	1135	1	female	not hispanic or latino	72		195088	1098	0.00562823	0.212048
TCGA-BC-A10R	199	308	NA	199	308	1	female	not hispanic or latino	66		189395	1118	0.00590301	0.280946
TCGA-BC-A10S	1130	1423	NA	1130	1423	1	male	not hispanic or latino	81		169605	1048	0.00617906	0.320721
TCGA-BC-A10T	598	837	NA	598	837	1	male	not hispanic or latino	76		194426	1061	0.00545709	0.296758
TCGA-BC-A10U	586	837	NA	586	837	1	male	not hispanic or latino	69		197926	1142	0.00576983	0.253855
TCGA-BC-A10W	NA	91	NA	NA	91	1	male	not hispanic or latino	50		205947	1060	0.00514696	0.195387
TCGA-BC-A10X	NA	770	NA	NA	770	1	female	not hispanic or latino	52	stage iiia	193325	1061	0.00548817	0.443281
TCGA-BC-A10Y	400	711	NA	400	711	1	male	not hispanic or latino	76		200632	1456	0.00725707	0.624242
TCGA-BC-A10Z	NA	34	NA	NA	34	1	female	not hispanic or latino	62	stage i	204721	1166	0.00569556	0.357698
TCGA-BC-A110	2057	2116	NA	2057	2116	1	female	not hispanic or latino	51		137876	868	0.00629551	0.51462
TCGA-BC-A112	NA	153	NA	NA	153	1	male	not hispanic or latino	80		196174	1124	0.00572961	0.33506
TCGA-BC-A216	NA	NA	1351	1351	1351	0	female	NA	62	stage iiia	192064	1202	0.00625833	0.362044
TCGA-BC-A217	NA	1397	421	421	1397	1	female	NA	75	stage ii	183562	1269	0.0069132	0.137116
TCGA-BC-A3KF	NA	NA	8	8	8	0	female	NA	66	stage i	203847	1246	0.00611243	0.436526
TCGA-BC-A3KG	209	NA	680	209	680	0	female	not hispanic or latino	68	stage ii	210841	1428	0.00677288	0.490506
TCGA-BC-A5W4	384	547	289	384	547	1	male	not hispanic or latino	69	stage iiia	134820	896	0.0066459	0.629156
TCGA-BC-A69H	NA	NA	444	444	444	0	male	not hispanic or latino	64	stage ii	131411	1043	0.00793693	0.572668
TCGA-BC-A69I	NA	NA	387	387	387	0	male	NA	69	stage i	144098	931	0.00646088	0.329825
TCGA-BC-A8YO	220	NA	562	220	562	0	female	not hispanic or latino	66	stage iiic	209303	1204	0.00575243	0.397727
TCGA-BD-A2L6	415	NA	1363	415	1363	0	male	NA	69		166443	1196	0.00718564	0.44898
TCGA-BD-A3EP	NA	NA	409	409	409	0	female	not hispanic or latino	75	stage i	181473	1085	0.00597885	0.483776
TCGA-BD-A3ER	226	NA	1115	226	1115	0	male	not hispanic or latino	62	stage ii	173635	1028	0.00592047	0.435
TCGA-BW-A5NO	NA	NA	20	20	20	0	male	not hispanic or latino	50	stage iiia	150108	995	0.00662856	0.393443
TCGA-BW-A5NP	102	NA	0	102	0	0	female	hispanic or latino	26	stage iv	173884	1092	0.00628005	0.588462
TCGA-BW-A5NQ	NA	NA	0	0	0	0	male	not hispanic or latino	63	stage i	193016	1147	0.00594251	0.49562
TCGA-CC-5258	NA	129	0	0	129	1	male	not hispanic or latino	48	stage ii	203851	1145	0.00561685	0.4912
TCGA-CC-5259	180	NA	250	180	250	0	female	not hispanic or latino	60	stage iiic	69187	644	0.00930811	0.608696
TCGA-CC-5260	NA	87	0	0	87	1	female	not hispanic or latino	61	stage iiic	187305	958	0.00511465	0.316418
TCGA-CC-5261	NA	97	12	12	97	1	male	not hispanic or latino	44	stage ii	185987	1104	0.0059359	0.543536
TCGA-CC-5262	NA	103	0	0	103	1	male	not hispanic or latino	67	stage iiic	154754	982	0.00634555	0.599532
TCGA-CC-5263	NA	129	NA	NA	129	1	male	not hispanic or latino	35	stage iiia	219347	1185	0.0054024	0.396975
TCGA-CC-5264	NA	102	0	0	102	1	male	not hispanic or latino	71	stage iiia	221365	1242	0.00561064	0.413348
TCGA-CC-A123	145	NA	219	145	219	0	female	not hispanic or latino	24	stage iiia	61953	644	0.010395	0.196078
TCGA-CC-A1HT	NA	101	0	0	101	1	male	not hispanic or latino	50	stage iiia	230334	1324	0.00574817	0.328178
TCGA-CC-A3M9	219	300	3	219	300	1	male	not hispanic or latino	45	stage iiia	187574	1144	0.00609893	0.494598
TCGA-CC-A3MA	261	303	2	261	303	1	male	not hispanic or latino	61	stage iiia	200276	1216	0.00607162	0.346405
TCGA-CC-A3MB	260	315	3	260	315	1	male	not hispanic or latino	36	stage iiia	195032	1150	0.00589647	0.4375
TCGA-CC-A3MC	297	NA	363	297	363	0	male	not hispanic or latino	54	stage iiia	175337	1073	0.00611964	0.442804
TCGA-CC-A5UC	312	347	0	312	347	1	male	not hispanic or latino	63	stage iiia	144714	956	0.00660613	0.59901
TCGA-CC-A5UD	182	304	0	182	304	1	male	not hispanic or latino	45	stage iiia	165707	1144	0.00690375	0.460808
TCGA-CC-A5UE	175	272	0	175	272	1	male	not hispanic or latino	48	stage iiib	181787	1212	0.00666714	0.617363
TCGA-CC-A7IE	169	217	0	169	217	1	male	not hispanic or latino	57	stage iiia	159834	1027	0.00642542	0.263261
TCGA-CC-A7IF	254	649	0	254	649	1	male	not hispanic or latino	59	stage iiia	162193	1015	0.00625798	0.296875
TCGA-CC-A7IG	195	299	0	195	299	1	male	not hispanic or latino	47	stage ii	147570	1102	0.00746764	0.384473
TCGA-CC-A7IH	NA	NA	365	365	365	0	male	not hispanic or latino	58	stage iiia	187952	1089	0.00579403	0.338055
TCGA-CC-A7II	278	NA	399	278	399	0	male	not hispanic or latino	54	stage iiia	181873	1266	0.0069609	0.353078
TCGA-CC-A7IJ	NA	NA	382	382	382	0	male	not hispanic or latino	56	stage ii	200363	1131	0.00564475	0.182846
TCGA-CC-A7IK	150	262	0	150	262	1	male	not hispanic or latino	59	stage iiia	195034	1129	0.00578873	0.411848
TCGA-CC-A7IL	179	278	0	179	278	1	male	not hispanic or latino	61	stage iiia	169625	1016	0.00598968	0.0793651
TCGA-CC-A8HS	201	300	0	201	300	1	male	not hispanic or latino	18	stage iiic	190854	1286	0.00673813	0.323944
TCGA-CC-A8HT	83	140	0	83	140	1	male	not hispanic or latino	74	stage iiia	185720	1227	0.00660672	0.593909
TCGA-CC-A8HU	301	344	0	301	344	1	female	not hispanic or latino	39	stage iiia	177506	1127	0.00634908	0.336735
TCGA-CC-A8HV	149	279	0	149	279	1	female	not hispanic or latino	51	stage ii	167115	1053	0.00630105	0.310777
TCGA-CC-A9FS	109	NA	211	109	211	0	male	not hispanic or latino	55	stage ii	176880	969	0.00547829	0.222222
TCGA-CC-A9FU	NA	NA	0	0	0	0	female	not hispanic or latino	52	stage iiia	192116	1117	0.0058142	0.426052
TCGA-CC-A9FV	NA	NA	0	0	0	0	male	not hispanic or latino	57	stage iiia	179310	1033	0.00576097	0.20316
TCGA-CC-A9FW	153	NA	248	153	248	0	male	not hispanic or latino	68	stage iiia	193267	1061	0.00548981	0.609481
TCGA-DD-A113	1676	NA	2425	1676	2425	0	female	not hispanic or latino	55	stage ii	199574	1081	0.00541654	0.338816
TCGA-DD-A114	NA	1149	NA	NA	1149	1	male	not hispanic or latino	42	stage ii	185094	1149	0.00620766	0.83004
TCGA-DD-A115	469	2542	NA	469	2542	1	male	NA	53	stage iiia	180171	1044	0.0057945	0.472727
TCGA-DD-A116	828	1622	NA	828	1622	1	male	not hispanic or latino	68	stage iiia	141537	1001	0.00707236	0.42186
TCGA-DD-A118	658	NA	3437	658	3437	0	female	not hispanic or latino	77	stage ii	194059	1003	0.00516853	0.402083
TCGA-DD-A119	NA	223	NA	NA	223	1	male	not hispanic or latino	40	stage iv	111072	939	0.00845398	0.681097
TCGA-DD-A11A	NA	NA	79	79	79	0	male	not hispanic or latino	67	stage i	191012	1140	0.00596821	0.505495
TCGA-DD-A11B	NA	14	NA	NA	14	1	male	not hispanic or latino	73	stage i	189026	1139	0.00602563	0.338346
TCGA-DD-A11C	NA	NA	662	662	662	0	male	not hispanic or latino	69	stage i	204944	1129	0.00550882	0.37037
TCGA-DD-A11D	498	1560	NA	498	1560	1	female	not hispanic or latino	57	stage i	155697	800	0.00513819	0.327273
TCGA-DD-A1EA	754	NA	2415	754	2415	0	male	not hispanic or latino	68	stage ii	193425	1021	0.00527853	0.282004
TCGA-DD-A1EB	505	NA	2017	505	2017	0	female	NA	72	stage i	182939	1114	0.00608946	0.462366
TCGA-DD-A1EC	299	NA	602	299	602	0	female	not hispanic or latino	20	stage i	205991	1115	0.00541286	0.2249
TCGA-DD-A1ED	NA	NA	2301	2301	2301	0	male	not hispanic or latino	68	stage i	183682	1012	0.00550952	0.293048
TCGA-DD-A1EE	44	349	204	44	349	1	male	not hispanic or latino	73	stage iiia	200075	1126	0.00562789	0.430851
TCGA-DD-A1EF	NA	394	NA	NA	394	1	female	not hispanic or latino	57	stage i	172089	980	0.00569473	0.613534
TCGA-DD-A1EG	875	1372	NA	875	1372	1	male	not hispanic or latino	76	stage i	185339	1112	0.00599982	0.570281
TCGA-DD-A1EH	120	NA	1495	120	1495	0	male	not hispanic or latino	23	stage iii	200027	1135	0.00567423	0.228635
TCGA-DD-A1EI	NA	NA	183	183	183	0	male	not hispanic or latino	46	stage i	212502	1264	0.00594818	0.384749
TCGA-DD-A1EJ	263	1005	887	263	1005	1	female	not hispanic or latino	71	stage iiic	204188	1166	0.00571042	0.194401
TCGA-DD-A1EK	167	558	NA	167	558	1	female	not hispanic or latino	64	stage ivb	173653	934	0.00537854	0.563177
TCGA-DD-A1EL	NA	415	NA	NA	415	1	male	not hispanic or latino	23	stage ii	220480	1526	0.00692126	0.736668
TCGA-DD-A39V	455	643	NA	455	643	1	male	not hispanic or latino	77	stage ii	106841	870	0.00814294	0.521127
TCGA-DD-A39W	NA	827	NA	NA	827	1	female	not hispanic or latino	29	stage iii	172282	927	0.00538071	0.445283
TCGA-DD-A39X	1032	1694	NA	1032	1694	1	female	not hispanic or latino	78	stage i	148068	1077	0.00727369	0.678049
TCGA-DD-A39Y	NA	171	NA	NA	171	1	male	not hispanic or latino	67	stage i	172087	1139	0.00661875	0.633385
TCGA-DD-A39Z	NA	601	NA	NA	601	1	female	NA	43	stage ii	111048	866	0.00779843	0.520548
TCGA-DD-A3A1	NA	233	NA	NA	233	1	male	NA	65	stage iiia	136290	1030	0.00755741	0.321951
TCGA-DD-A3A2	NA	2131	NA	NA	2131	1	female	not hispanic or latino	76	stage i	165926	1078	0.00649687	0.615385
TCGA-DD-A3A3	NA	535	NA	NA	535	1	male	not hispanic or latino	45	stage i	126621	840	0.00663397	0.692683
TCGA-DD-A3A4	87	612	NA	87	612	1	male	not hispanic or latino	37	stage iiia	163861	912	0.00556569	0.336538
TCGA-DD-A3A5	84	3125	NA	84	3125	1	female	not hispanic or latino	66	stage iii	146515	935	0.0063816	0.380165
TCGA-DD-A3A6	NA	3258	NA	NA	3258	1	female	not hispanic or latino	72	stage ii	82150	710	0.00864273	0.551724
TCGA-DD-A3A7	144	419	NA	144	419	1	male	NA	67	stage iiib	61534	732	0.0118959	0.25
TCGA-DD-A3A8	NA	11	NA	NA	11	1	male	not hispanic or latino	75	stage ii	159287	1009	0.00633448	0.492891
TCGA-DD-A3A9	289	931	NA	289	931	1	female	not hispanic or latino	64	stage ivb	121075	836	0.00690481	0.557545
TCGA-DD-A4NA	NA	NA	1008	1008	1008	0	female	not hispanic or latino	67	stage iiic	203757	1196	0.00586974	0.488038
TCGA-DD-A4NB	912	NA	989	912	989	0	male	not hispanic or latino	25	stage i	187765	1153	0.00614065	0.471299
TCGA-DD-A4ND	15	NA	2746	15	2746	0	female	not hispanic or latino	56	stage i	205646	1365	0.00663762	0.519481
TCGA-DD-A4NE	190	660	NA	190	660	1	female	hispanic or latino	75	stage iiia	186560	1012	0.00542453	0.46114
TCGA-DD-A4NF	656	NA	942	656	942	0	male	not hispanic or latino	72	stage i	181991	1058	0.00581347	0.562671
TCGA-DD-A4NG	430	802	445	430	802	1	male	not hispanic or latino	77	stage iiia	175732	968	0.00550839	0.391858
TCGA-DD-A4NH	161	NA	917	161	917	0	female	not hispanic or latino	65	stage iiib	188989	1158	0.00612734	0.357488
TCGA-DD-A4NI	NA	NA	816	816	816	0	male	not hispanic or latino	67	stage ii	187851	1078	0.00573859	0.360902
TCGA-DD-A4NJ	549	NA	928	549	928	0	female	not hispanic or latino	54	stage ii	183839	1118	0.00608141	0.383333
TCGA-DD-A4NK	89	1210	NA	89	1210	1	female	not hispanic or latino	80	stage iiia	183058	1113	0.00608004	0.584071
TCGA-DD-A4NL	NA	NA	1711	1711	1711	0	male	not hispanic or latino	46	stage i	164201	1021	0.00621799	0.389189
TCGA-DD-A4NN	166	899	NA	166	899	1	female	not hispanic or latino	56	stage i	177141	1172	0.0066162	0.544542
TCGA-DD-A4NO	990	NA	2245	990	2245	0	male	not hispanic or latino	65	stage i	178565	1011	0.0056618	0.512456
TCGA-DD-A4NP	1286	NA	3308	1286	3308	0	male	not hispanic or latino	32	stage i	146711	1057	0.00720464	0.439483
TCGA-DD-A4NQ	126	373	NA	126	373	1	male	hispanic or latino	60	stage ii	170783	1087	0.0063648	0.48
TCGA-DD-A4NR	NA	9	NA	NA	9	1	female	not hispanic or latino	85	stage i	197590	1387	0.00701959	0.66482
TCGA-DD-A4NS	893	2456	NA	893	2456	1	female	not hispanic or latino	61	stage i	208704	1342	0.00643016	0.373206
TCGA-DD-A4NV	NA	NA	2398	2398	2398	0	male	not hispanic or latino	61	stage iiia	199534	1185	0.00593884	0.453333
TCGA-DD-A73A	NA	NA	728	728	728	0	male	not hispanic or latino	71	stage i	164782	992	0.00602008	0.222609
TCGA-DD-A73B	240	283	NA	240	283	1	female	hispanic or latino	72	stage i	191421	1008	0.00526588	0.311203
TCGA-DD-A73C	566	NA	701	566	701	0	female	not hispanic or latino	65	stage iiia	193825	1068	0.00551013	0.189435
TCGA-DD-A73D	592	NA	693	592	693	0	female	not hispanic or latino	68	stage ii	168815	970	0.00574593	0.223881
TCGA-DD-A73E	NA	NA	44	44	44	0	male	not hispanic or latino	66	stage i	176536	991	0.00561359	0.360107
TCGA-DD-A73F	NA	NA	1085	1085	1085	0	female	not hispanic or latino	77	stage i	187854	1047	0.00557348	0.422111
TCGA-DD-A73G	NA	NA	3478	3478	3478	0	female	not hispanic or latino	73	stage i	95513	907	0.00949609	0.324675
TCGA-DD-AA3A	NA	410	NA	NA	410	1	female	not hispanic or latino	81	stage i	179731	1114	0.00619815	0.306818
TCGA-DD-AAC8	NA	16	NA	NA	16	1	male	not hispanic or latino	72	stage i	176121	1053	0.00597884	0.506024
TCGA-DD-AAC9	NA	NA	347	347	347	0	male	not hispanic or latino	51	stage i	136600	911	0.00666911	0.330033
TCGA-DD-AACA	776	NA	2301	776	2301	0	male	not hispanic or latino	65	stage i	191940	1098	0.00572054	0.441933
TCGA-DD-AACB	NA	NA	2324	2324	2324	0	female	not hispanic or latino	74	stage i	137062	1011	0.00737622	0.657143
TCGA-DD-AACC	537	1685	NA	537	1685	1	male	not hispanic or latino	61	stage i	145221	956	0.00658307	0.271318
TCGA-DD-AACD	151	381	NA	151	381	1	male	not hispanic or latino	48	stage i	93668	777	0.00829526	0.382979
TCGA-DD-AACE	1279	NA	2184	1279	2184	0	male	not hispanic or latino	62	stage i	161604	877	0.00542685	0.297872
TCGA-DD-AACF	119	365	NA	119	365	1	male	not hispanic or latino	68	stage i	160528	1011	0.00629797	0.531969
TCGA-DD-AACG	125	469	NA	125	469	1	male	not hispanic or latino	52	stage ii	93431	832	0.00890497	0.445415
TCGA-DD-AACH	83	195	NA	83	195	1	male	not hispanic or latino	69	stage ii	216574	1241	0.00573014	0.336232
TCGA-DD-AACI	1432	NA	1618	1432	1618	0	male	not hispanic or latino	69	stage ii	82382	729	0.00884902	0.574468
TCGA-DD-AACJ	100	NA	2102	100	2102	0	male	not hispanic or latino	75	stage ii	152309	1020	0.00669691	0.258503
TCGA-DD-AACK	NA	NA	9	9	9	0	male	not hispanic or latino	70	stage i	221231	1238	0.00559596	0.281063
TCGA-DD-AACL	NA	107	58	58	107	1	female	not hispanic or latino	66	stage i	146498	975	0.00665538	0.471963
TCGA-DD-AACN	357	NA	1302	357	1302	0	male	not hispanic or latino	32	stage i	188927	1040	0.00550477	0.274038
TCGA-DD-AACO	479	NA	1876	479	1876	0	male	not hispanic or latino	40	stage i	58892	598	0.0101542	0.268293
TCGA-DD-AACP	NA	NA	415	415	415	0	male	not hispanic or latino	64	stage i	171471	1073	0.00625762	0.525672
TCGA-DD-AACQ	105	432	429	105	432	1	male	not hispanic or latino	50	stage ii	166142	1130	0.00680141	0.576577
TCGA-DD-AACS	NA	NA	1804	1804	1804	0	male	not hispanic or latino	39	stage i	173678	961	0.00553323	0.567164
TCGA-DD-AACT	NA	NA	1562	1562	1562	0	female	not hispanic or latino	69	stage i	145613	849	0.00583052	0.598361
TCGA-DD-AACU	NA	NA	1567	1567	1567	0	male	not hispanic or latino	59	stage i	189698	1049	0.00552984	0.332851
TCGA-DD-AACV	344	NA	1531	344	1531	0	male	not hispanic or latino	53	stage i	174354	934	0.00535692	0.374134
TCGA-DD-AACW	NA	NA	1424	1424	1424	0	male	not hispanic or latino	43	stage i	165584	990	0.00597884	0.189911
TCGA-DD-AACX	42	NA	170	42	170	0	male	not hispanic or latino	66	stage ii	176917	1008	0.00569759	0.504021
TCGA-DD-AACY	776	NA	1450	776	1450	0	male	not hispanic or latino	61	stage i	172687	943	0.00546075	0.315
TCGA-DD-AACZ	88	171	NA	88	171	1	female	not hispanic or latino	63	stage i	193893	1163	0.00599815	0.483516
TCGA-DD-AAD0	47	NA	137	47	137	0	female	not hispanic or latino	73	stage i	170221	974	0.00572197	0.233996
TCGA-DD-AAD1	127	NA	564	127	564	0	female	not hispanic or latino	51	stage i	196009	1085	0.00553546	0.346903
TCGA-DD-AAD2	NA	NA	658	658	658	0	male	not hispanic or latino	66	stage i	172204	988	0.00573738	0.354223
TCGA-DD-AAD3	NA	NA	1295	1295	1295	0	male	not hispanic or latino	43	stage i	185963	1020	0.00548496	0.471318
TCGA-DD-AAD5	130	NA	1345	130	1345	0	male	not hispanic or latino	54	stage i	174531	1209	0.00692714	0.235925
TCGA-DD-AAD6	50	NA	672	50	672	0	male	not hispanic or latino	66	stage iiia	131703	788	0.00598316	0.0849421
TCGA-DD-AAD8	NA	NA	1219	1219	1219	0	female	not hispanic or latino	73	stage i	152723	1067	0.0069865	0.318471
TCGA-DD-AADA	NA	NA	1233	1233	1233	0	female	not hispanic or latino	66	stage i	150278	945	0.00628835	0.282132
TCGA-DD-AADB	NA	NA	1242	1242	1242	0	male	not hispanic or latino	51	stage i	189223	1122	0.00592951	0.399306
TCGA-DD-AADC	101	425	NA	101	425	1	male	not hispanic or latino	53	stage i	173021	1012	0.005849	0.266667
TCGA-DD-AADD	NA	NA	1231	1231	1231	0	male	not hispanic or latino	51	stage i	182342	985	0.00540194	0.506567
TCGA-DD-AADF	NA	115	NA	NA	115	1	female	not hispanic or latino	64	stage i	129668	952	0.00734183	0.355556
TCGA-DD-AADG	270	NA	1145	270	1145	0	male	not hispanic or latino	70	stage iiia	174227	1033	0.00592905	0.374468
TCGA-DD-AADI	NA	NA	1085	1085	1085	0	female	not hispanic or latino	43	stage i	120996	925	0.00764488	0.284091
TCGA-DD-AADJ	NA	NA	1066	1066	1066	0	female	not hispanic or latino	70	stage i	126672	813	0.00641815	0.220386
TCGA-DD-AADK	NA	NA	1049	1049	1049	0	female	not hispanic or latino	68	stage ii	187294	1171	0.0062522	0.548303
TCGA-DD-AADL	NA	NA	636	636	636	0	male	not hispanic or latino	58	stage i	191093	1119	0.00585579	0.393398
TCGA-DD-AADM	NA	12	NA	NA	12	1	male	not hispanic or latino	58	stage ii	125872	876	0.00695945	0.39039
TCGA-DD-AADN	NA	NA	898	898	898	0	male	not hispanic or latino	59	stage i	78652	745	0.0094721	0.573913
TCGA-DD-AADO	NA	NA	453	453	453	0	male	not hispanic or latino	55	stage i	87153	780	0.00894978	0.178571
TCGA-DD-AADP	NA	NA	458	458	458	0	male	not hispanic or latino	45	stage i	181998	993	0.0054561	0.215223
TCGA-DD-AADQ	NA	NA	436	436	436	0	male	not hispanic or latino	59	stage ii	137432	914	0.00665056	0.533835
TCGA-DD-AADR	1700	NA	2028	1700	2028	0	male	not hispanic or latino	58	stage i	142986	902	0.00630831	0.401501
TCGA-DD-AADS	NA	NA	474	474	474	0	male	not hispanic or latino	63	stage i	60700	603	0.0099341	0.333333
TCGA-DD-AADU	NA	NA	554	554	554	0	male	not hispanic or latino	60	stage ii	133317	1036	0.00777095	0.552585
TCGA-DD-AADV	NA	NA	574	574	574	0	male	not hispanic or latino	50	stage i	213038	1234	0.00579239	0.296386
TCGA-DD-AADW	386	NA	587	386	587	0	male	not hispanic or latino	48	stage i	209726	1152	0.00549288	0.356121
TCGA-DD-AADY	NA	NA	555	555	555	0	female	not hispanic or latino	55	stage i	166352	798	0.00479706	0.202797
TCGA-DD-AAE0	NA	NA	555	555	555	0	female	not hispanic or latino	45	stage iiia	121970	826	0.00677216	0.38565
TCGA-DD-AAE1	NA	NA	552	552	552	0	male	not hispanic or latino	52	stage i	156053	905	0.00579931	0.346604
TCGA-DD-AAE2	NA	NA	638	638	638	0	male	not hispanic or latino	51	stage i	206488	1124	0.00544342	0.355932
TCGA-DD-AAE3	NA	NA	566	566	566	0	male	not hispanic or latino	50	stage i	129484	849	0.00655679	0.491726
TCGA-DD-AAE4	111	NA	608	111	608	0	female	not hispanic or latino	49	stage i	90464	773	0.00854484	0.336735
TCGA-DD-AAE6	105	NA	141	105	141	0	female	not hispanic or latino	59	stage i	148764	958	0.00643973	0.225989
TCGA-DD-AAE7	NA	NA	644	644	644	0	male	not hispanic or latino	72	stage i	148470	996	0.00670843	0.237443
TCGA-DD-AAE9	NA	NA	722	722	722	0	male	not hispanic or latino	69	stage i	143253	947	0.00661068	0.545932
TCGA-DD-AAEA	NA	NA	575	575	575	0	male	not hispanic or latino	65	stage i	133085	895	0.00672503	0.408451
TCGA-DD-AAEB	NA	NA	478	478	478	0	male	not hispanic or latino	60	stage i	76616	789	0.0102981	0.204082
TCGA-DD-AAED	198	NA	763	198	763	0	male	not hispanic or latino	51	stage i	120065	922	0.00767917	0.330218
TCGA-DD-AAEE	224	NA	810	224	810	0	male	not hispanic or latino	55	stage i	178818	1095	0.00612354	0.308789
TCGA-DD-AAEG	NA	NA	719	719	719	0	female	not hispanic or latino	59	stage i	188957	1097	0.00580555	0.514286
TCGA-DD-AAEH	644	NA	784	644	784	0	male	not hispanic or latino	73	stage i	149985	971	0.00647398	0.293948
TCGA-DD-AAEI	491	NA	1531	491	1531	0	male	not hispanic or latino	72	stage i	170210	940	0.00552259	0.522088
TCGA-DD-AAEK	NA	NA	1067	1067	1067	0	male	not hispanic or latino	51	stage ii	167628	872	0.00520199	0.20178
TCGA-DD-AAVP	903	NA	2752	903	2752	0	male	not hispanic or latino	48	stage i	131306	869	0.00661813	0.471233
TCGA-DD-AAVQ	1509	NA	2728	1509	2728	0	male	not hispanic or latino	38	stage i	171044	1213	0.00709174	0.507812
TCGA-DD-AAVR	NA	NA	2513	2513	2513	0	male	not hispanic or latino	44	stage i	155084	1072	0.00691238	0.430464
TCGA-DD-AAVS	NA	NA	1823	1823	1823	0	male	not hispanic or latino	56	stage i	193474	1147	0.00592845	0.332335
TCGA-DD-AAVU	1630	NA	2202	1630	2202	0	male	not hispanic or latino	46	stage ii	128626	877	0.00681822	0.316602
TCGA-DD-AAVV	NA	NA	2455	2455	2455	0	male	not hispanic or latino	56	stage ii	175302	1039	0.00592691	0.378132
TCGA-DD-AAVW	NA	NA	2317	2317	2317	0	male	not hispanic or latino	35	stage i	191248	1098	0.00574124	0.394089
TCGA-DD-AAVX	393	NA	1718	393	1718	0	male	not hispanic or latino	38	stage ii	149652	833	0.00556625	0.346457
TCGA-DD-AAVY	NA	NA	1970	1970	1970	0	male	not hispanic or latino	56	stage iiia	152847	835	0.00546298	0.526611
TCGA-DD-AAVZ	NA	NA	1900	1900	1900	0	male	not hispanic or latino	38	stage i	185051	1015	0.00548497	0.329412
TCGA-DD-AAW0	NA	NA	2015	2015	2015	0	male	not hispanic or latino	54	stage i	196045	1053	0.00537122	0.555066
TCGA-DD-AAW1	NA	NA	1989	1989	1989	0	male	not hispanic or latino	55	stage iiia	184593	1035	0.00560693	0.344322
TCGA-DD-AAW2	391	NA	1855	391	1855	0	male	not hispanic or latino	69	stage i	156531	893	0.00570494	0.431373
TCGA-DD-AAW3	NA	NA	1633	1633	1633	0	male	not hispanic or latino	69	stage i	155798	863	0.00553922	0.487119
TCGA-ED-A459	NA	NA	910	910	910	0	male	not hispanic or latino	47	stage ii	182306	1083	0.00594056	0.675676
TCGA-ED-A4XI	NA	NA	819	819	819	0	male	not hispanic or latino	58	stage ii	182935	1179	0.00644491	0.452261
TCGA-ED-A5KG	110	NA	854	110	854	0	female	not hispanic or latino	60	stage ii	207632	1319	0.00635259	0.341772
TCGA-ED-A627	NA	NA	423	423	423	0	male	not hispanic or latino	74	stage i	190002	1200	0.00631572	0.396226
TCGA-ED-A66X	124	NA	406	124	406	0	male	not hispanic or latino	35	stage iiia	199348	1201	0.00602464	0.447853
TCGA-ED-A66Y	NA	296	7	7	296	1	female	not hispanic or latino	51	stage iiia	186361	1124	0.0060313	0.649789
TCGA-ED-A7PX	NA	NA	6	6	6	0	female	not hispanic or latino	48	stage ii	193594	1062	0.00548571	0.479121
TCGA-ED-A7PY	NA	NA	390	390	390	0	female	not hispanic or latino	20	stage ii	121555	887	0.00729711	0.0911854
TCGA-ED-A7PZ	NA	NA	6	6	6	0	male	not hispanic or latino	61	stage ii	162044	1083	0.00668337	0.184502
TCGA-ED-A7XO	262	NA	427	262	427	0	male	not hispanic or latino	29	stage iiia	165436	981	0.00592979	0.418605
TCGA-ED-A7XP	187	NA	400	187	400	0	female	not hispanic or latino	53	stage ii	194258	1184	0.00609499	0.337553
TCGA-ED-A82E	NA	NA	408	408	408	0	female	not hispanic or latino	60	stage iiia	208330	1225	0.00588009	0.255319
TCGA-ED-A8O5	NA	NA	406	406	406	0	female	not hispanic or latino	59	stage iiia	184531	1084	0.00587435	0.309524
TCGA-ED-A8O6	NA	56	6	6	56	1	female	not hispanic or latino	50	stage iiia	180784	1079	0.00596845	0.208078
TCGA-ED-A97K	NA	NA	6	6	6	0	male	not hispanic or latino	54	stage iiia	210519	1245	0.00591396	0.277411
TCGA-EP-A12J	NA	NA	570	570	570	0	male	not hispanic or latino	62	stage i	188395	1087	0.00576979	0.528634
TCGA-EP-A26S	NA	NA	608	608	608	0	male	not hispanic or latino	70	stage i	197610	1287	0.00651283	0.179688
TCGA-EP-A2KA	293	627	357	293	627	1	female	not hispanic or latino	52	stage iiia	167895	1209	0.00720093	0.385185
TCGA-EP-A2KB	161	596	334	161	596	1	female	not hispanic or latino	46	stage i	176565	1211	0.00685866	0.5
TCGA-EP-A2KC	NA	19	NA	NA	19	1	male	not hispanic or latino	62	stage i	183033	1138	0.00621746	0.52954
TCGA-EP-A3JL	NA	NA	303	303	303	0	male	not hispanic or latino	76	stage i	164599	1085	0.00659178	0.427046
TCGA-EP-A3RK	320	NA	363	320	363	0	male	not hispanic or latino	73	stage iiia	178697	1081	0.00604935	0.377193
TCGA-ES-A2HS	NA	688	NA	NA	688	1	male	not hispanic or latino	80	stage i	95868	877	0.009148	0.419753
TCGA-ES-A2HT	NA	438	NA	NA	438	1	male	not hispanic or latino	54	stage i	132366	902	0.00681444	0.556522
TCGA-FV-A23B	1453	1852	987	1453	1852	1	female	not hispanic or latino	70	stage ii	196462	1119	0.00569576	0.316832
TCGA-FV-A2QQ	NA	NA	729	729	729	0	male	not hispanic or latino	80	stage i	164023	1012	0.00616987	0.382653
TCGA-FV-A2QR	561	581	NA	561	581	1	male	not hispanic or latino	75	stage i	180935	1061	0.00586398	0.617347
TCGA-FV-A3I0	159	NA	848	159	848	0	female	not hispanic or latino	76	stage ii	187775	1195	0.006364	0.314381
TCGA-FV-A3I1	NA	247	0	0	247	1	female	not hispanic or latino	81	stage ii	196708	1137	0.00578014	0.384824
TCGA-FV-A3R2	NA	194	NA	NA	194	1	male	not hispanic or latino	75	stage i	187369	1035	0.00552386	0.286792
TCGA-FV-A3R3	NA	366	4	4	366	1	female	not hispanic or latino	38	stage i	189167	1124	0.00594184	0.42246
TCGA-FV-A495	NA	NA	1	1	1	0	female	not hispanic or latino	51	stage ii	105896	932	0.00880109	0.597015
TCGA-FV-A496	NA	NA	10	10	10	0	female	not hispanic or latino	84	stage i	177529	1197	0.00674256	0.40367
TCGA-FV-A4ZP	NA	2486	1836	1836	2486	1	male	not hispanic or latino	78	stage iiia	51817	601	0.0115985	0.571429
TCGA-FV-A4ZQ	NA	NA	12	12	12	0	male	not hispanic or latino	52	stage i	185558	1227	0.00661249	0.649194
TCGA-G3-A25S	37	416	37	37	416	1	male	not hispanic or latino	64	stage i	141907	1070	0.00754015	0.345865
TCGA-G3-A25T	452	NA	1553	452	1553	0	female	not hispanic or latino	45	stage iiia	162365	1147	0.00706433	0.502674
TCGA-G3-A25U	NA	NA	1636	1636	1636	0	female	not hispanic or latino	63	stage i	190978	1141	0.00597451	0.387833
TCGA-G3-A25V	489	NA	860	489	860	0	male	not hispanic or latino	68	stage i	175170	1074	0.00613119	0.449848
TCGA-G3-A25X	NA	NA	1779	1779	1779	0	male	not hispanic or latino	73	stage ii	132328	1027	0.00776102	0.4
TCGA-G3-A25Y	355	452	NA	355	452	1	female	not hispanic or latino	52	stage i	204630	1282	0.00626497	0.373418
TCGA-G3-A25Z	NA	NA	655	655	655	0	male	not hispanic or latino	58	stage i	173463	1102	0.00635294	0.604061
TCGA-G3-A3CG	329	NA	673	329	673	0	male	not hispanic or latino	80	stage i	169108	951	0.00562363	0.454936
TCGA-G3-A3CH	116	NA	780	116	780	0	male	not hispanic or latino	53	stage iiia	177585	1025	0.00577188	0.485714
TCGA-G3-A3CI	NA	NA	180	180	180	0	male	not hispanic or latino	71	stage i	172384	1136	0.00658994	0.424242
TCGA-G3-A3CJ	296	NA	594	296	594	0	male	not hispanic or latino	52	stage ii	112529	800	0.00710928	0.318182
TCGA-G3-A3CK	NA	NA	585	585	585	0	male	not hispanic or latino	61	stage i	196757	1159	0.00589051	0.517483
TCGA-G3-A5SI	348	768	447	348	768	1	male	not hispanic or latino	44	stage ii	151611	888	0.00585709	0.416667
TCGA-G3-A5SJ	308	NA	698	308	698	0	male	not hispanic or latino	59	stage i	185675	1185	0.00638212	0.317343
TCGA-G3-A5SK	483	NA	744	483	744	0	male	not hispanic or latino	58	stage i	151313	853	0.00563732	0.505747
TCGA-G3-A5SL	NA	NA	621	621	621	0	male	not hispanic or latino	70	stage ii	184349	1144	0.00620562	0.41195
TCGA-G3-A5SM	252	NA	520	252	520	0	male	not hispanic or latino	58	stage ii	190894	1229	0.00643813	0.673729
TCGA-G3-A6UC	639	NA	671	639	671	0	male	not hispanic or latino	65	stage iiib	179370	1079	0.0060155	0.311346
TCGA-G3-A7M5	NA	NA	447	447	447	0	male	not hispanic or latino	76	stage i	144743	912	0.00630082	0.278571
TCGA-G3-A7M6	293	NA	632	293	632	0	female	not hispanic or latino	60	stage i	214829	1312	0.00610718	0.329815
TCGA-G3-A7M7	NA	NA	361	361	361	0	male	not hispanic or latino	65	stage i	156421	941	0.00601582	0.392027
TCGA-G3-A7M8	NA	NA	430	430	430	0	male	not hispanic or latino	31	stage i	171373	1000	0.00583522	0.265306
TCGA-G3-A7M9	NA	56	NA	NA	56	1	male	not hispanic or latino	70	stage iiib	236361	1537	0.00650276	0.32439
TCGA-G3-AAUZ	NA	NA	480	480	480	0	male	hispanic or latino	48	stage i	116410	938	0.00805773	0.285714
TCGA-G3-AAV0	NA	NA	476	476	476	0	male	not hispanic or latino	58	stage i	116431	838	0.0071974	0.441558
TCGA-G3-AAV1	49	359	NA	49	359	1	male	not hispanic or latino	51	stage iiic	187740	1044	0.00556088	0.393359
TCGA-G3-AAV2	NA	NA	372	372	372	0	male	not hispanic or latino	50	stage i	166333	1040	0.00625252	0.404432
TCGA-G3-AAV3	NA	NA	412	412	412	0	female	not hispanic or latino	58	stage ii	180928	1094	0.0060466	0.531532
TCGA-G3-AAV4	NA	27	NA	NA	27	1	female	not hispanic or latino	83	stage i	171218	1061	0.00619678	0.484108
TCGA-G3-AAV5	117	NA	354	117	354	0	male	not hispanic or latino	67	stage ii	171899	1141	0.00663762	0.359046
TCGA-G3-AAV6	44	65	NA	44	65	1	female	not hispanic or latino	53	stage iiia	159424	1031	0.00646703	0.287582
TCGA-G3-AAV7	NA	NA	361	361	361	0	male	not hispanic or latino	38	stage ii	198763	1197	0.00602225	0.565812
TCGA-GJ-A3OU	879	NA	879	879	879	0	male	not hispanic or latino	59	stage i	184345	1097	0.0059508	0.519362
TCGA-GJ-A6C0	NA	31	NA	NA	31	1	female	not hispanic or latino	75	stage ii	194080	1210	0.00623454	0.52907
TCGA-GJ-A9DB	NA	67	NA	NA	67	1	male	not hispanic or latino	68	stage i	197238	1098	0.00556688	0.296296
TCGA-HP-A5MZ	NA	91	NA	NA	91	1	male	NA	78	stage i	183807	1185	0.00644698	0.512821
TCGA-HP-A5N0	179	1147	NA	179	1147	1	female	NA	90		177247	1118	0.00630758	0.437637
TCGA-K7-A5RF	205	NA	631	205	631	0	male	not hispanic or latino	64	stage i	175962	1050	0.0059672	0.396761
TCGA-K7-A5RG	NA	NA	519	519	519	0	male	not hispanic or latino	66	stage i	197738	1244	0.00629115	0.58104
TCGA-K7-A6G5	NA	NA	512	512	512	0	male	not hispanic or latino	66	stage i	155327	1024	0.00659254	0.641686
TCGA-K7-AAU7	58	NA	359	58	359	0	male	not hispanic or latino	61	stage ii	196884	1154	0.00586132	0.39726
TCGA-KR-A7K0	NA	65	NA	NA	65	1	male	NA	65	stage i	170640	1097	0.00642874	0.358566
TCGA-KR-A7K2	NA	NA	829	829	829	0	male	NA	64	stage i	131116	949	0.00723787	0.366972
TCGA-KR-A7K7	239	NA	951	239	951	0	female	NA	61	stage ii	137305	991	0.00721751	0.513514
TCGA-KR-A7K8	NA	NA	906	906	906	0	male	NA	57	stage i	156975	1045	0.00665711	0.521739
TCGA-LG-A6GG	NA	NA	387	387	387	0	female	not hispanic or latino	79	stage ii	190283	1130	0.00593852	0.618182
TCGA-LG-A9QC	NA	NA	425	425	425	0	male	not hispanic or latino	48	stage i	168757	1001	0.00593161	0.241935
TCGA-LG-A9QD	NA	NA	366	366	366	0	male	hispanic or latino	68	stage iiia	162085	1063	0.00655829	0.370821
TCGA-MI-A75C	NA	NA	291	291	291	0	male	not hispanic or latino	64	stage i	154873	1074	0.00693471	0.452174
TCGA-MI-A75E	NA	NA	507	507	507	0	male	not hispanic or latino	61	stage iiic	173527	1021	0.00588381	0.334951
TCGA-MI-A75G	NA	NA	698	698	698	0	male	not hispanic or latino	63	stage ii	167981	966	0.00575065	0.222222
TCGA-MI-A75H	301	NA	747	301	747	0	male	not hispanic or latino	77		152254	975	0.00640377	0.42963
TCGA-MI-A75I	265	NA	630	265	630	0	male	not hispanic or latino	61		179187	1122	0.00626161	0.488812
TCGA-MR-A520	NA	NA	229	229	229	0	male	not hispanic or latino	58	stage i	169239	1028	0.00607425	0.422111
TCGA-MR-A8JO	NA	NA	330	330	330	0	male	NA	34	stage i	180857	1168	0.00645814	0.289256
TCGA-NI-A4U2	106	1791	NA	106	1791	1	male	not hispanic or latino	71	stage iiia	171463	1107	0.0064562	0.464238
TCGA-NI-A8LF	NA	NA	799	799	799	0	male	not hispanic or latino	74	stage i	182798	1120	0.00612698	0.453731
TCGA-O8-A75V	NA	NA	538	538	538	0	male	hispanic or latino	54	stage i	176416	1120	0.00634863	0.395238
TCGA-PD-A5DF	NA	639	NA	NA	639	1	female	not hispanic or latino	58	stage iiib	174385	1035	0.00593514	0.587127
TCGA-QA-A7B7	88	NA	94	88	94	0	male	not hispanic or latino	48	stage ii	217469	1311	0.00602845	0.540014
TCGA-RC-A6M3	NA	NA	0	0	0	0	male	NA	24	stage ii	182207	1288	0.00706888	0.497317
TCGA-RC-A6M4	NA	NA	22	22	22	0	female	not hispanic or latino	74	stage iiia	171849	1029	0.00598781	0.39586
TCGA-RC-A6M5	NA	NA	15	15	15	0	female	NA	20	stage iva	189116	1146	0.00605977	0.382582
TCGA-RC-A6M6	NA	NA	9	9	9	0	male	not hispanic or latino	75	stage ii	197058	1204	0.00610988	0.378092
TCGA-RC-A7S9	NA	NA	640	640	640	0	female	not hispanic or latino	47	stage i	160376	1033	0.00644111	0.38404
TCGA-RC-A7SB	NA	NA	588	588	588	0	male	not hispanic or latino	53	stage ii	182647	1055	0.00577617	0.309859
TCGA-RC-A7SF	502	NA	579	502	579	0	male	not hispanic or latino	66	stage i	156214	941	0.00602379	0.339483
TCGA-RC-A7SH	91	NA	468	91	468	0	male	not hispanic or latino	42	stage ii	137146	1029	0.00750295	0.484472
TCGA-RC-A7SK	312	NA	472	312	472	0	male	not hispanic or latino	59	stage i	173756	1027	0.00591059	0.325
TCGA-RG-A7D4	NA	NA	1098	1098	1098	0	male	not hispanic or latino	69	stage ii	168524	960	0.00569652	0.442244
TCGA-T1-A6J8	NA	NA	23	23	23	0	male	not hispanic or latino	68		181971	1037	0.00569871	0.35546
TCGA-UB-A7MA	221	NA	848	221	848	0	female	not hispanic or latino	62	stage ii	188846	1104	0.00584603	0.236902
TCGA-UB-A7MB	48	NA	601	48	601	0	male	not hispanic or latino	24	stage ii	196618	1099	0.00558952	0.32906
TCGA-UB-A7MC	359	NA	500	359	500	0	male	not hispanic or latino	59	stage iiia	205560	1163	0.00565772	0.341985
TCGA-UB-A7MD	NA	52	NA	NA	52	1	male	not hispanic or latino	67	stage i	194461	1071	0.00550753	0.330849
TCGA-UB-A7ME	NA	NA	486	486	486	0	male	not hispanic or latino	51	stage i	184335	1138	0.00617354	0.495413
TCGA-UB-A7MF	133	214	NA	133	214	1	male	not hispanic or latino	56	stage iiia	181167	1109	0.00612142	0.414254
TCGA-UB-AA0U	106	NA	327	106	327	0	male	not hispanic or latino	60	stage ii	192876	1107	0.00573944	0.422091
TCGA-UB-AA0V	NA	NA	314	314	314	0	female	not hispanic or latino	69	stage i	172493	985	0.00571038	0.392982
TCGA-WJ-A86L	NA	NA	345	345	345	0	female	not hispanic or latino	68	stage i	173548	1023	0.00589462	0.3
TCGA-WQ-A9G7	NA	NA	30	30	30	0	female	not hispanic or latino	71		139143	933	0.00670533	0.298343
TCGA-WQ-AB4B	273	NA	395	273	395	0	male	not hispanic or latino	62	stage ii	100789	909	0.00901884	0.47619
TCGA-WX-AA44	246	NA	615	246	615	0	female	hispanic or latino	64	stage i	146394	961	0.00656448	0.425974
TCGA-WX-AA46	NA	NA	756	756	756	0	male	not hispanic or latino	61	stage ii	182441	1003	0.00549767	0.28934
TCGA-WX-AA47	103	556	NA	103	556	1	female	not hispanic or latino	33	stage iiia	121569	837	0.00688498	0.253061
TCGA-XR-A8TC	NA	NA	1339	1339	1339	0	female	hispanic or latino	43	stage i	195911	1089	0.00555865	0.222791
TCGA-XR-A8TD	NA	NA	1030	1030	1030	0	female	hispanic or latino	49	stage iiib	187163	1090	0.0058238	0.362869
TCGA-XR-A8TE	210	NA	925	210	925	0	male	hispanic or latino	16	stage iiia	177441	938	0.00528626	0.253495
TCGA-XR-A8TF	231	693	NA	231	693	1	male	hispanic or latino	74	stage i	165298	982	0.00594079	0.291803
TCGA-XR-A8TG	350	NA	898	350	898	0	male	hispanic or latino	58	stage i	198545	1123	0.00565615	0.296875
TCGA-YA-A8S7	398	412	NA	398	412	1	male	hispanic or latino	68	stage iiia	190491	1114	0.00584805	0.266484
TCGA-ZP-A9CV	NA	1088	142	142	1088	1	male	not hispanic or latino	59		180558	1049	0.00580977	0.450116
TCGA-ZP-A9CY	NA	NA	782	782	782	0	female	not hispanic or latino	66		178370	1034	0.00579694	0.358862
TCGA-ZP-A9CZ	NA	NA	706	706	706	0	male	not hispanic or latino	72		179769	965	0.005368	0.242131
TCGA-ZP-A9D0	NA	NA	1091	1091	1091	0	female	not hispanic or latino	67		180508	1022	0.0056618	0.341969
TCGA-ZP-A9D1	NA	NA	21	21	21	0	female	not hispanic or latino	56		184620	1033	0.00559528	0.366197
TCGA-ZP-A9D2	315	765	743	315	765	1	male	not hispanic or latino	51		223458	1306	0.0058445	0.323097
TCGA-ZP-A9D4	NA	NA	395	395	395	0	female	not hispanic or latino	64		185743	1064	0.00572835	0.319115
TCGA-ZS-A9CD	371	1386	NA	371	1386	1	male	not hispanic or latino	73	stage ii	163644	943	0.00576251	0.338192
TCGA-ZS-A9CE	892	NA	1241	892	1241	0	female	not hispanic or latino	79	stage ii	180832	1145	0.00633184	0.462168
TCGA-ZS-A9CF	636	NA	2412	636	2412	0	male	not hispanic or latino	64	stage ii	190339	1189	0.00624675	0.353468
TCGA-ZS-A9CG	NA	NA	341	341	341	0	male	not hispanic or latino	55	stage ii	180893	1047	0.00578795	0.419401

## Sheet: Fig 3e
	Fig. 3e ASO-SS in Hep3B qPCR raw data
	Hep3B	3'SP	GAPDH		Hep3B	3'SP	GAPDH		Hep3B	3'SP	GAPDH		Mean fold changes	3'SP
	ASO-NC	24.9934	15.8668		ASO-NC	25.162	16.2099		ASO-NC	25.9391	17.1461		ASO-NC	1
		24.1212	15.7603			25.0548	16.3617			25.9836	17.04		CHEK1 ASO-SS	0.19
		24.3482	15.9243			24.9707	16.0703			25.9674	17.0699		CTNNB1 ASO-SS	0.31
	CHEK1 ASO-SS	26.3271	15.6508		CHEK1 ASO-SS	27.464	15.7943		CHEK1 ASO-SS	28.2281	16.9574		MAPK1 ASO-SS	0.15
		26.2593	15.7519			27.1115	15.9153			28.2954	17.0264		THUMPD1 ASO-SS	0.15
		26.4046	15.4592			27.1869	15.9433			28.2061	17.7186		WDR55 ASO-SS	0.17
	ASO-NC	25.2363	15.8668		ASO-NC	24.6534	16.2099		ASO-NC	25.4643	17.1461
		25.1267	15.7603			24.6841	16.3617			25.5815	17.04		p-value against ASO-NC
		25.2522	15.9243			24.8167	16.0703			25.4296	17.0699		CHEK1-3'SS	0.0434
	CTNNB1 ASO-SS	26.7684	15.8849		CTNNB1 ASO-SS	26.46	15.7494		CTNNB1 ASO-SS	27.7225	16.796		CTNNB1-5'SS	0.00102
		26.8562	15.7546			26.7014	15.7288			28.2271	16.8699		MAPK1-3'SS	0.0291
		26.7698	15.6405			26.5278	15.8719			27.8096	16.8551		THUMPD1-3'SS	0.00211
	ASO-NC	20.4727	15.8668		ASO-NC	20.6107	16.2099		ASO-NC	21.5459	17.1461		WDR55-3'SS	0.00147
		19.3283	15.7603			20.4908	16.3617			21.6738	17.04
		19.441	15.9243			20.6206	16.0703			21.6904	17.0699
	MAPK1 ASO-SS	21.9174	15.5486		MAPK1 ASO-SS	23.4632	15.5029		MAPK1 ASO-SS	24.886	17.1472
		21.9303	15.6806			23.3652	15.5545			24.9421	17.2143
		21.9429	15.6452			23.5393	15.49			24.9659	17.2427
	ASO-NC	22.82	15.8668		ASO-NC	22.933	16.2099		ASO-NC	23.4208	17.1461
		22.6541	15.7603			22.9822	16.3617			23.6001	17.04
		22.6362	15.9243			22.9505	16.0703			23.4614	17.0699
	THUMPD1 ASO-SS	25.9867	16.4418		THUMPD1 ASO-SS	26.6061	16.4788		THUMPD1 ASO-SS	26.9261	17.6834
		25.9148	16.3289			27.0506	16.4858			26.9675	17.5705
		25.9744	16.2927			27.0494	16.5592			26.9705	17.609
	ASO-NC	25.7432	15.8668		ASO-NC	26.0615	16.2099		ASO-NC	26.9785	17.1461
		25.8687	15.7603			26.0388	16.3617			26.9692	17.04
		25.6773	15.9243			26.2225	16.0703			26.8218	17.0699
	WDR55 ASO-SS	28.0135	15.5249		WDR55 ASO-SS	28.6043	15.4493		WDR55 ASO-SS	30.3423	17.2141
		28.1593	15.6372			28.1112	15.3566			29.9727	17.1057
		27.9232	15.6303			28.1174	16.4292			29.8482	17.2044

## Sheet: Fig 3h
	Fig. 3h ASO-SS in Hep3B anchorage-independent growth assay raw data
	Set 1			Set 2			Set 3				Mean colonies count (from 10 technical replicates per set/ 20 replicates for ASO-NC)
	Slice	Count		Slice	Count		Slice	Count			Set 1	Set 2	Set 3
	ASO-NC_01	27		ASO-NC_01	32		ASO-NC_01	32		ASO-NC	30.9	25.3	25.15
	ASO-NC_02	32		ASO-NC_02	27		ASO-NC_02	20		CHEK1 ASO-SS	19.9	16.2	20.2
	ASO-NC_03	28		ASO-NC_03	19		ASO-NC_03	24		CTNNB1 ASO-SS	20.4	12.8	19.4
	ASO-NC_04	23		ASO-NC_04	25		ASO-NC_04	22		MAPK1 ASO-SS	18.2	14.5	18.3
	ASO-NC_05	37		ASO-NC_05	27		ASO-NC_05	32		THUMPD1 ASO-SS	7	10	15.4
	ASO-NC_06	30		ASO-NC_06	24		ASO-NC_06	21		WDR55 ASO-SS	10.5	14.8	19.9
	ASO-NC_07	26		ASO-NC_07	28		ASO-NC_07	27
	ASO-NC_08	29		ASO-NC_08	24		ASO-NC_08	24
	ASO-NC_09	29		ASO-NC_09	24		ASO-NC_09	19			Mean of 3 sets	p-value against ASO-NC
	ASO-NC_10	18		ASO-NC_10	23		ASO-NC_10	24		ASO-NC	27.12
	ASO-NC_11	41		ASO-NC_11	27		ASO-NC_11	29		CHEK1 ASO-SS	18.77	0.0271
	ASO-NC_12	37		ASO-NC_12	31		ASO-NC_12	21		CTNNB1 ASO-SS	17.53	0.037
	ASO-NC_13	30		ASO-NC_13	28		ASO-NC_13	31		MAPK1 ASO-SS	17	0.0154
	ASO-NC_14	35		ASO-NC_14	28		ASO-NC_14	29		THUMPD1 ASO-SS	10.8	0.00744
	ASO-NC_15	33		ASO-NC_15	23		ASO-NC_15	22		WDR55 ASO-SS	15.07	0.0267
	ASO-NC_16	32		ASO-NC_16	27		ASO-NC_16	21
	ASO-NC_17	30		ASO-NC_17	25		ASO-NC_17	27
	ASO-NC_18	26		ASO-NC_18	30		ASO-NC_18	27
	ASO-NC_19	40		ASO-NC_19	18		ASO-NC_19	25
	ASO-NC_20	35		ASO-NC_20	16		ASO-NC_20	26
	CHEK1 ASO-SS_01	17		CHEK1 ASO-SS_01	14		CHEK1 ASO-SS_01	25
	CHEK1 ASO-SS_02	37		CHEK1 ASO-SS_02	18		CHEK1 ASO-SS_02	19
	CHEK1 ASO-SS_03	16		CHEK1 ASO-SS_03	16		CHEK1 ASO-SS_03	20
	CHEK1 ASO-SS_04	17		CHEK1 ASO-SS_04	13		CHEK1 ASO-SS_04	17
	CHEK1 ASO-SS_05	15		CHEK1 ASO-SS_05	20		CHEK1 ASO-SS_05	20
	CHEK1 ASO-SS_06	17		CHEK1 ASO-SS_06	19		CHEK1 ASO-SS_06	21
	CHEK1 ASO-SS_07	22		CHEK1 ASO-SS_07	16		CHEK1 ASO-SS_07	18
	CHEK1 ASO-SS_08	13		CHEK1 ASO-SS_08	17		CHEK1 ASO-SS_08	19
	CHEK1 ASO-SS_09	29		CHEK1 ASO-SS_09	6		CHEK1 ASO-SS_09	24
	CHEK1 ASO-SS_10	16		CHEK1 ASO-SS_10	23		CHEK1 ASO-SS_10	19
	CTNNB1 ASO-SS_01	18		CTNNB1 ASO-SS_01	9		CTNNB1 ASO-SS_01	22
	CTNNB1 ASO-SS_02	24		CTNNB1 ASO-SS_02	13		CTNNB1 ASO-SS_02	25
	CTNNB1 ASO-SS_03	18		CTNNB1 ASO-SS_03	15		CTNNB1 ASO-SS_03	20
	CTNNB1 ASO-SS_04	19		CTNNB1 ASO-SS_04	12		CTNNB1 ASO-SS_04	21
	CTNNB1 ASO-SS_05	20		CTNNB1 ASO-SS_05	17		CTNNB1 ASO-SS_05	17
	CTNNB1 ASO-SS_06	20		CTNNB1 ASO-SS_06	10		CTNNB1 ASO-SS_06	16
	CTNNB1 ASO-SS_07	23		CTNNB1 ASO-SS_07	13		CTNNB1 ASO-SS_07	18
	CTNNB1 ASO-SS_08	22		CTNNB1 ASO-SS_08	10		CTNNB1 ASO-SS_08	17
	CTNNB1 ASO-SS_09	18		CTNNB1 ASO-SS_09	16		CTNNB1 ASO-SS_09	15
	CTNNB1 ASO-SS_10	22		CTNNB1 ASO-SS_10	13		CTNNB1 ASO-SS_10	23
	MAPK1 ASO-SS_01	20		MAPK1 ASO-SS_01	12		MAPK1 ASO-SS_01	20
	MAPK1 ASO-SS_02	15		MAPK1 ASO-SS_02	15		MAPK1 ASO-SS_02	18
	MAPK1 ASO-SS_03	25		MAPK1 ASO-SS_03	14		MAPK1 ASO-SS_03	17
	MAPK1 ASO-SS_04	21		MAPK1 ASO-SS_04	13		MAPK1 ASO-SS_04	13
	MAPK1 ASO-SS_05	10		MAPK1 ASO-SS_05	15		MAPK1 ASO-SS_05	17
	MAPK1 ASO-SS_06	15		MAPK1 ASO-SS_06	18		MAPK1 ASO-SS_06	16
	MAPK1 ASO-SS_07	17		MAPK1 ASO-SS_07	12		MAPK1 ASO-SS_07	24
	MAPK1 ASO-SS_08	16		MAPK1 ASO-SS_08	17		MAPK1 ASO-SS_08	16
	MAPK1 ASO-SS_09	19		MAPK1 ASO-SS_09	17		MAPK1 ASO-SS_09	20
	MAPK1 ASO-SS_10	24		MAPK1 ASO-SS_10	12		MAPK1 ASO-SS_10	22
	THUMPD1 ASO-SS_01	5		THUMPD1 ASO-SS_01	8		THUMPD1 ASO-SS_01	20
	THUMPD1 ASO-SS_02	9		THUMPD1 ASO-SS_02	10		THUMPD1 ASO-SS_02	17
	THUMPD1 ASO-SS_03	8		THUMPD1 ASO-SS_03	12		THUMPD1 ASO-SS_03	18
	THUMPD1 ASO-SS_04	9		THUMPD1 ASO-SS_04	7		THUMPD1 ASO-SS_04	13
	THUMPD1 ASO-SS_05	4		THUMPD1 ASO-SS_05	9		THUMPD1 ASO-SS_05	16
	THUMPD1 ASO-SS_06	6		THUMPD1 ASO-SS_06	11		THUMPD1 ASO-SS_06	16
	THUMPD1 ASO-SS_07	11		THUMPD1 ASO-SS_07	9		THUMPD1 ASO-SS_07	14
	THUMPD1 ASO-SS_08	6		THUMPD1 ASO-SS_08	13		THUMPD1 ASO-SS_08	11
	THUMPD1 ASO-SS_09	6		THUMPD1 ASO-SS_09	11		THUMPD1 ASO-SS_09	14
	THUMPD1 ASO-SS_10	6		THUMPD1 ASO-SS_10	10		THUMPD1 ASO-SS_10	15
	WDR55 ASO-SS_01	11		WDR55 ASO-SS_01	13		WDR55 ASO-SS_01	24
	WDR55 ASO-SS_02	11		WDR55 ASO-SS_02	14		WDR55 ASO-SS_02	23
	WDR55 ASO-SS_03	13		WDR55 ASO-SS_03	18		WDR55 ASO-SS_03	19
	WDR55 ASO-SS_04	10		WDR55 ASO-SS_04	12		WDR55 ASO-SS_04	13
	WDR55 ASO-SS_05	12		WDR55 ASO-SS_05	14		WDR55 ASO-SS_05	22
	WDR55 ASO-SS_06	11		WDR55 ASO-SS_06	18		WDR55 ASO-SS_06	19
	WDR55 ASO-SS_07	10		WDR55 ASO-SS_07	17		WDR55 ASO-SS_07	24
	WDR55 ASO-SS_08	10		WDR55 ASO-SS_08	14		WDR55 ASO-SS_08	16
	WDR55 ASO-SS_09	9		WDR55 ASO-SS_09	12		WDR55 ASO-SS_09	23
	WDR55 ASO-SS_10	8		WDR55 ASO-SS_10	16		WDR55 ASO-SS_10	16
