# Supplementary material for: Pan-cancer pervasive upregulation of 3′ UTR splicing drives tumourigenesis
Source: Nat Cell Biol. 2022 May 26;24(6):928–39. doi: 10.1038/s41556-022-00913-z (PMC9203280; doi:10.1038/s41556-022-00913-z)
Supplement: Source Data Fig. 4 — Statistical source data. [file 41556_2022_913_MOESM9_ESM.xlsx]

## Sheet: Fig 3b,4a
Fig. 3b,4a Clinical information of samples from TCGA-LIHC, number of c3UPS and splicing levels of CTNNB1 3'SP
TCGA_ID	new_tumor_days	death_days	followUp_days	new_time	new_death	death_event	gender	ethnicity	age	stage	total_spnum	UTR3_spnum	UTR3_spratio	ctnnb1_sp
TCGA-2Y-A9GS	102	724	NA	102	724	1	male	hispanic or latino	58		200366	1220	0.00608886	0.435374
TCGA-2Y-A9GT	1083	1624	NA	1083	1624	1	male	not hispanic or latino	51	stage i	173128	1018	0.00588004	0.271605
TCGA-2Y-A9GU	NA	NA	1939	1939	1939	0	female	not hispanic or latino	55	stage i	169020	961	0.00568572	0.341357
TCGA-2Y-A9GV	1745	2532	NA	1745	2532	1	female	not hispanic or latino	54	stage i	174647	1046	0.00598922	0.468514
TCGA-2Y-A9GW	1229	1271	NA	1229	1271	1	male	not hispanic or latino	64	stage i	175474	1044	0.0059496	0.451613
TCGA-2Y-A9GX	2133	NA	2442	2133	2442	0	male	not hispanic or latino	68	stage i	195987	1101	0.00561772	0.359223
TCGA-2Y-A9GY	637	757	NA	637	757	1	female	not hispanic or latino	64	stage ii	165664	1088	0.00656751	0.334471
TCGA-2Y-A9GZ	719	848	NA	719	848	1	female	not hispanic or latino	82	stage ii	191349	1112	0.00581137	0.231183
TCGA-2Y-A9H0	NA	NA	3675	3675	3675	0	male	hispanic or latino	49	stage iiia	188095	1098	0.00583748	0.444444
TCGA-2Y-A9H1	321	1229	NA	321	1229	1	male	not hispanic or latino	58	stage i	82755	757	0.00914748	0.326087
TCGA-2Y-A9H2	NA	NA	1731	1731	1731	0	female	not hispanic or latino	64	stage i	196187	1248	0.00636128	0.294479
TCGA-2Y-A9H3	22	NA	1516	22	1516	0	male	hispanic or latino	45	stage ii	105920	861	0.00812878	0.267717
TCGA-2Y-A9H4	NA	NA	1452	1452	1452	0	male	not hispanic or latino	68	stage i	142607	890	0.00624093	0.27027
TCGA-2Y-A9H5	258	555	NA	258	555	1	female	not hispanic or latino	59	stage i	184752	1070	0.00579155	0.420131
TCGA-2Y-A9H6	NA	NA	357	357	357	0	female	not hispanic or latino	68	stage i	178886	1071	0.00598705	0.289062
TCGA-2Y-A9H7	1117	NA	1168	1117	1168	0	female	not hispanic or latino	81	stage i	176446	1005	0.00569579	0.232824
TCGA-2Y-A9H8	398	633	NA	398	633	1	female	not hispanic or latino	85		177903	1108	0.00622811	0.396857
TCGA-2Y-A9H9	59	NA	697	59	697	0	male	not hispanic or latino	70	stage i	186903	1103	0.00590146	0.299786
TCGA-2Y-A9HA	NA	36	NA	NA	36	1	male	not hispanic or latino	70	stage ii	209126	1203	0.00575251	0.470922
TCGA-2Y-A9HB	NA	NA	260	260	260	0	male	hispanic or latino	66	stage i	182870	1084	0.00592771	0.324094
TCGA-3K-AAZ8	151	NA	396	151	396	0	male	not hispanic or latino	65	stage iiib	167515	1051	0.00627407	0.361111
TCGA-4R-AA8I	158	262	216	158	262	1	male	not hispanic or latino	66	stage ii	201775	1319	0.00653698	0.49162
TCGA-5C-A9VG	NA	NA	328	328	328	0	male	not hispanic or latino	58	stage ii	186230	1062	0.00570263	0.354331
TCGA-5C-A9VH	NA	NA	322	322	322	0	male	not hispanic or latino	70	stage i	178345	1047	0.00587064	0.341463
TCGA-5C-AAPD	NA	NA	20	20	20	0	male	not hispanic or latino	61	stage ii	158841	1070	0.0067363	0.371308
TCGA-5R-AA1C	NA	NA	520	520	520	0	male	not hispanic or latino	57	stage ii	157583	828	0.00525437	0.348315
TCGA-5R-AA1D	NA	NA	449	449	449	0	female	not hispanic or latino	17	stage iiia	184568	1028	0.00556976	0.295699
TCGA-5R-AAAM	NA	46	NA	NA	46	1	female	not hispanic or latino	65	stage ii	181777	1017	0.00559477	0.282116
TCGA-BC-4072	475	1490	NA	475	1490	1	female	not hispanic or latino	74	stage iiia	223419	1366	0.00611407	0.386293
TCGA-BC-4073	NA	NA	849	849	849	0	male	not hispanic or latino	73	stage iiia	216753	1139	0.00525483	0.346154
TCGA-BC-A10Q	340	1135	NA	340	1135	1	female	not hispanic or latino	72		195088	1098	0.00562823	0.212048
TCGA-BC-A10R	199	308	NA	199	308	1	female	not hispanic or latino	66		189395	1118	0.00590301	0.280946
TCGA-BC-A10S	1130	1423	NA	1130	1423	1	male	not hispanic or latino	81		169605	1048	0.00617906	0.320721
TCGA-BC-A10T	598	837	NA	598	837	1	male	not hispanic or latino	76		194426	1061	0.00545709	0.296758
TCGA-BC-A10U	586	837	NA	586	837	1	male	not hispanic or latino	69		197926	1142	0.00576983	0.253855
TCGA-BC-A10W	NA	91	NA	NA	91	1	male	not hispanic or latino	50		205947	1060	0.00514696	0.195387
TCGA-BC-A10X	NA	770	NA	NA	770	1	female	not hispanic or latino	52	stage iiia	193325	1061	0.00548817	0.443281
TCGA-BC-A10Y	400	711	NA	400	711	1	male	not hispanic or latino	76		200632	1456	0.00725707	0.624242
TCGA-BC-A10Z	NA	34	NA	NA	34	1	female	not hispanic or latino	62	stage i	204721	1166	0.00569556	0.357698
TCGA-BC-A110	2057	2116	NA	2057	2116	1	female	not hispanic or latino	51		137876	868	0.00629551	0.51462
TCGA-BC-A112	NA	153	NA	NA	153	1	male	not hispanic or latino	80		196174	1124	0.00572961	0.33506
TCGA-BC-A216	NA	NA	1351	1351	1351	0	female	NA	62	stage iiia	192064	1202	0.00625833	0.362044
TCGA-BC-A217	NA	1397	421	421	1397	1	female	NA	75	stage ii	183562	1269	0.0069132	0.137116
TCGA-BC-A3KF	NA	NA	8	8	8	0	female	NA	66	stage i	203847	1246	0.00611243	0.436526
TCGA-BC-A3KG	209	NA	680	209	680	0	female	not hispanic or latino	68	stage ii	210841	1428	0.00677288	0.490506
TCGA-BC-A5W4	384	547	289	384	547	1	male	not hispanic or latino	69	stage iiia	134820	896	0.0066459	0.629156
TCGA-BC-A69H	NA	NA	444	444	444	0	male	not hispanic or latino	64	stage ii	131411	1043	0.00793693	0.572668
TCGA-BC-A69I	NA	NA	387	387	387	0	male	NA	69	stage i	144098	931	0.00646088	0.329825
TCGA-BC-A8YO	220	NA	562	220	562	0	female	not hispanic or latino	66	stage iiic	209303	1204	0.00575243	0.397727
TCGA-BD-A2L6	415	NA	1363	415	1363	0	male	NA	69		166443	1196	0.00718564	0.44898
TCGA-BD-A3EP	NA	NA	409	409	409	0	female	not hispanic or latino	75	stage i	181473	1085	0.00597885	0.483776
TCGA-BD-A3ER	226	NA	1115	226	1115	0	male	not hispanic or latino	62	stage ii	173635	1028	0.00592047	0.435
TCGA-BW-A5NO	NA	NA	20	20	20	0	male	not hispanic or latino	50	stage iiia	150108	995	0.00662856	0.393443
TCGA-BW-A5NP	102	NA	0	102	0	0	female	hispanic or latino	26	stage iv	173884	1092	0.00628005	0.588462
TCGA-BW-A5NQ	NA	NA	0	0	0	0	male	not hispanic or latino	63	stage i	193016	1147	0.00594251	0.49562
TCGA-CC-5258	NA	129	0	0	129	1	male	not hispanic or latino	48	stage ii	203851	1145	0.00561685	0.4912
TCGA-CC-5259	180	NA	250	180	250	0	female	not hispanic or latino	60	stage iiic	69187	644	0.00930811	0.608696
TCGA-CC-5260	NA	87	0	0	87	1	female	not hispanic or latino	61	stage iiic	187305	958	0.00511465	0.316418
TCGA-CC-5261	NA	97	12	12	97	1	male	not hispanic or latino	44	stage ii	185987	1104	0.0059359	0.543536
TCGA-CC-5262	NA	103	0	0	103	1	male	not hispanic or latino	67	stage iiic	154754	982	0.00634555	0.599532
TCGA-CC-5263	NA	129	NA	NA	129	1	male	not hispanic or latino	35	stage iiia	219347	1185	0.0054024	0.396975
TCGA-CC-5264	NA	102	0	0	102	1	male	not hispanic or latino	71	stage iiia	221365	1242	0.00561064	0.413348
TCGA-CC-A123	145	NA	219	145	219	0	female	not hispanic or latino	24	stage iiia	61953	644	0.010395	0.196078
TCGA-CC-A1HT	NA	101	0	0	101	1	male	not hispanic or latino	50	stage iiia	230334	1324	0.00574817	0.328178
TCGA-CC-A3M9	219	300	3	219	300	1	male	not hispanic or latino	45	stage iiia	187574	1144	0.00609893	0.494598
TCGA-CC-A3MA	261	303	2	261	303	1	male	not hispanic or latino	61	stage iiia	200276	1216	0.00607162	0.346405
TCGA-CC-A3MB	260	315	3	260	315	1	male	not hispanic or latino	36	stage iiia	195032	1150	0.00589647	0.4375
TCGA-CC-A3MC	297	NA	363	297	363	0	male	not hispanic or latino	54	stage iiia	175337	1073	0.00611964	0.442804
TCGA-CC-A5UC	312	347	0	312	347	1	male	not hispanic or latino	63	stage iiia	144714	956	0.00660613	0.59901
TCGA-CC-A5UD	182	304	0	182	304	1	male	not hispanic or latino	45	stage iiia	165707	1144	0.00690375	0.460808
TCGA-CC-A5UE	175	272	0	175	272	1	male	not hispanic or latino	48	stage iiib	181787	1212	0.00666714	0.617363
TCGA-CC-A7IE	169	217	0	169	217	1	male	not hispanic or latino	57	stage iiia	159834	1027	0.00642542	0.263261
TCGA-CC-A7IF	254	649	0	254	649	1	male	not hispanic or latino	59	stage iiia	162193	1015	0.00625798	0.296875
TCGA-CC-A7IG	195	299	0	195	299	1	male	not hispanic or latino	47	stage ii	147570	1102	0.00746764	0.384473
TCGA-CC-A7IH	NA	NA	365	365	365	0	male	not hispanic or latino	58	stage iiia	187952	1089	0.00579403	0.338055
TCGA-CC-A7II	278	NA	399	278	399	0	male	not hispanic or latino	54	stage iiia	181873	1266	0.0069609	0.353078
TCGA-CC-A7IJ	NA	NA	382	382	382	0	male	not hispanic or latino	56	stage ii	200363	1131	0.00564475	0.182846
TCGA-CC-A7IK	150	262	0	150	262	1	male	not hispanic or latino	59	stage iiia	195034	1129	0.00578873	0.411848
TCGA-CC-A7IL	179	278	0	179	278	1	male	not hispanic or latino	61	stage iiia	169625	1016	0.00598968	0.0793651
TCGA-CC-A8HS	201	300	0	201	300	1	male	not hispanic or latino	18	stage iiic	190854	1286	0.00673813	0.323944
TCGA-CC-A8HT	83	140	0	83	140	1	male	not hispanic or latino	74	stage iiia	185720	1227	0.00660672	0.593909
TCGA-CC-A8HU	301	344	0	301	344	1	female	not hispanic or latino	39	stage iiia	177506	1127	0.00634908	0.336735
TCGA-CC-A8HV	149	279	0	149	279	1	female	not hispanic or latino	51	stage ii	167115	1053	0.00630105	0.310777
TCGA-CC-A9FS	109	NA	211	109	211	0	male	not hispanic or latino	55	stage ii	176880	969	0.00547829	0.222222
TCGA-CC-A9FU	NA	NA	0	0	0	0	female	not hispanic or latino	52	stage iiia	192116	1117	0.0058142	0.426052
TCGA-CC-A9FV	NA	NA	0	0	0	0	male	not hispanic or latino	57	stage iiia	179310	1033	0.00576097	0.20316
TCGA-CC-A9FW	153	NA	248	153	248	0	male	not hispanic or latino	68	stage iiia	193267	1061	0.00548981	0.609481
TCGA-DD-A113	1676	NA	2425	1676	2425	0	female	not hispanic or latino	55	stage ii	199574	1081	0.00541654	0.338816
TCGA-DD-A114	NA	1149	NA	NA	1149	1	male	not hispanic or latino	42	stage ii	185094	1149	0.00620766	0.83004
TCGA-DD-A115	469	2542	NA	469	2542	1	male	NA	53	stage iiia	180171	1044	0.0057945	0.472727
TCGA-DD-A116	828	1622	NA	828	1622	1	male	not hispanic or latino	68	stage iiia	141537	1001	0.00707236	0.42186
TCGA-DD-A118	658	NA	3437	658	3437	0	female	not hispanic or latino	77	stage ii	194059	1003	0.00516853	0.402083
TCGA-DD-A119	NA	223	NA	NA	223	1	male	not hispanic or latino	40	stage iv	111072	939	0.00845398	0.681097
TCGA-DD-A11A	NA	NA	79	79	79	0	male	not hispanic or latino	67	stage i	191012	1140	0.00596821	0.505495
TCGA-DD-A11B	NA	14	NA	NA	14	1	male	not hispanic or latino	73	stage i	189026	1139	0.00602563	0.338346
TCGA-DD-A11C	NA	NA	662	662	662	0	male	not hispanic or latino	69	stage i	204944	1129	0.00550882	0.37037
TCGA-DD-A11D	498	1560	NA	498	1560	1	female	not hispanic or latino	57	stage i	155697	800	0.00513819	0.327273
TCGA-DD-A1EA	754	NA	2415	754	2415	0	male	not hispanic or latino	68	stage ii	193425	1021	0.00527853	0.282004
TCGA-DD-A1EB	505	NA	2017	505	2017	0	female	NA	72	stage i	182939	1114	0.00608946	0.462366
TCGA-DD-A1EC	299	NA	602	299	602	0	female	not hispanic or latino	20	stage i	205991	1115	0.00541286	0.2249
TCGA-DD-A1ED	NA	NA	2301	2301	2301	0	male	not hispanic or latino	68	stage i	183682	1012	0.00550952	0.293048
TCGA-DD-A1EE	44	349	204	44	349	1	male	not hispanic or latino	73	stage iiia	200075	1126	0.00562789	0.430851
TCGA-DD-A1EF	NA	394	NA	NA	394	1	female	not hispanic or latino	57	stage i	172089	980	0.00569473	0.613534
TCGA-DD-A1EG	875	1372	NA	875	1372	1	male	not hispanic or latino	76	stage i	185339	1112	0.00599982	0.570281
TCGA-DD-A1EH	120	NA	1495	120	1495	0	male	not hispanic or latino	23	stage iii	200027	1135	0.00567423	0.228635
TCGA-DD-A1EI	NA	NA	183	183	183	0	male	not hispanic or latino	46	stage i	212502	1264	0.00594818	0.384749
TCGA-DD-A1EJ	263	1005	887	263	1005	1	female	not hispanic or latino	71	stage iiic	204188	1166	0.00571042	0.194401
TCGA-DD-A1EK	167	558	NA	167	558	1	female	not hispanic or latino	64	stage ivb	173653	934	0.00537854	0.563177
TCGA-DD-A1EL	NA	415	NA	NA	415	1	male	not hispanic or latino	23	stage ii	220480	1526	0.00692126	0.736668
TCGA-DD-A39V	455	643	NA	455	643	1	male	not hispanic or latino	77	stage ii	106841	870	0.00814294	0.521127
TCGA-DD-A39W	NA	827	NA	NA	827	1	female	not hispanic or latino	29	stage iii	172282	927	0.00538071	0.445283
TCGA-DD-A39X	1032	1694	NA	1032	1694	1	female	not hispanic or latino	78	stage i	148068	1077	0.00727369	0.678049
TCGA-DD-A39Y	NA	171	NA	NA	171	1	male	not hispanic or latino	67	stage i	172087	1139	0.00661875	0.633385
TCGA-DD-A39Z	NA	601	NA	NA	601	1	female	NA	43	stage ii	111048	866	0.00779843	0.520548
TCGA-DD-A3A1	NA	233	NA	NA	233	1	male	NA	65	stage iiia	136290	1030	0.00755741	0.321951
TCGA-DD-A3A2	NA	2131	NA	NA	2131	1	female	not hispanic or latino	76	stage i	165926	1078	0.00649687	0.615385
TCGA-DD-A3A3	NA	535	NA	NA	535	1	male	not hispanic or latino	45	stage i	126621	840	0.00663397	0.692683
TCGA-DD-A3A4	87	612	NA	87	612	1	male	not hispanic or latino	37	stage iiia	163861	912	0.00556569	0.336538
TCGA-DD-A3A5	84	3125	NA	84	3125	1	female	not hispanic or latino	66	stage iii	146515	935	0.0063816	0.380165
TCGA-DD-A3A6	NA	3258	NA	NA	3258	1	female	not hispanic or latino	72	stage ii	82150	710	0.00864273	0.551724
TCGA-DD-A3A7	144	419	NA	144	419	1	male	NA	67	stage iiib	61534	732	0.0118959	0.25
TCGA-DD-A3A8	NA	11	NA	NA	11	1	male	not hispanic or latino	75	stage ii	159287	1009	0.00633448	0.492891
TCGA-DD-A3A9	289	931	NA	289	931	1	female	not hispanic or latino	64	stage ivb	121075	836	0.00690481	0.557545
TCGA-DD-A4NA	NA	NA	1008	1008	1008	0	female	not hispanic or latino	67	stage iiic	203757	1196	0.00586974	0.488038
TCGA-DD-A4NB	912	NA	989	912	989	0	male	not hispanic or latino	25	stage i	187765	1153	0.00614065	0.471299
TCGA-DD-A4ND	15	NA	2746	15	2746	0	female	not hispanic or latino	56	stage i	205646	1365	0.00663762	0.519481
TCGA-DD-A4NE	190	660	NA	190	660	1	female	hispanic or latino	75	stage iiia	186560	1012	0.00542453	0.46114
TCGA-DD-A4NF	656	NA	942	656	942	0	male	not hispanic or latino	72	stage i	181991	1058	0.00581347	0.562671
TCGA-DD-A4NG	430	802	445	430	802	1	male	not hispanic or latino	77	stage iiia	175732	968	0.00550839	0.391858
TCGA-DD-A4NH	161	NA	917	161	917	0	female	not hispanic or latino	65	stage iiib	188989	1158	0.00612734	0.357488
TCGA-DD-A4NI	NA	NA	816	816	816	0	male	not hispanic or latino	67	stage ii	187851	1078	0.00573859	0.360902
TCGA-DD-A4NJ	549	NA	928	549	928	0	female	not hispanic or latino	54	stage ii	183839	1118	0.00608141	0.383333
TCGA-DD-A4NK	89	1210	NA	89	1210	1	female	not hispanic or latino	80	stage iiia	183058	1113	0.00608004	0.584071
TCGA-DD-A4NL	NA	NA	1711	1711	1711	0	male	not hispanic or latino	46	stage i	164201	1021	0.00621799	0.389189
TCGA-DD-A4NN	166	899	NA	166	899	1	female	not hispanic or latino	56	stage i	177141	1172	0.0066162	0.544542
TCGA-DD-A4NO	990	NA	2245	990	2245	0	male	not hispanic or latino	65	stage i	178565	1011	0.0056618	0.512456
TCGA-DD-A4NP	1286	NA	3308	1286	3308	0	male	not hispanic or latino	32	stage i	146711	1057	0.00720464	0.439483
TCGA-DD-A4NQ	126	373	NA	126	373	1	male	hispanic or latino	60	stage ii	170783	1087	0.0063648	0.48
TCGA-DD-A4NR	NA	9	NA	NA	9	1	female	not hispanic or latino	85	stage i	197590	1387	0.00701959	0.66482
TCGA-DD-A4NS	893	2456	NA	893	2456	1	female	not hispanic or latino	61	stage i	208704	1342	0.00643016	0.373206
TCGA-DD-A4NV	NA	NA	2398	2398	2398	0	male	not hispanic or latino	61	stage iiia	199534	1185	0.00593884	0.453333
TCGA-DD-A73A	NA	NA	728	728	728	0	male	not hispanic or latino	71	stage i	164782	992	0.00602008	0.222609
TCGA-DD-A73B	240	283	NA	240	283	1	female	hispanic or latino	72	stage i	191421	1008	0.00526588	0.311203
TCGA-DD-A73C	566	NA	701	566	701	0	female	not hispanic or latino	65	stage iiia	193825	1068	0.00551013	0.189435
TCGA-DD-A73D	592	NA	693	592	693	0	female	not hispanic or latino	68	stage ii	168815	970	0.00574593	0.223881
TCGA-DD-A73E	NA	NA	44	44	44	0	male	not hispanic or latino	66	stage i	176536	991	0.00561359	0.360107
TCGA-DD-A73F	NA	NA	1085	1085	1085	0	female	not hispanic or latino	77	stage i	187854	1047	0.00557348	0.422111
TCGA-DD-A73G	NA	NA	3478	3478	3478	0	female	not hispanic or latino	73	stage i	95513	907	0.00949609	0.324675
TCGA-DD-AA3A	NA	410	NA	NA	410	1	female	not hispanic or latino	81	stage i	179731	1114	0.00619815	0.306818
TCGA-DD-AAC8	NA	16	NA	NA	16	1	male	not hispanic or latino	72	stage i	176121	1053	0.00597884	0.506024
TCGA-DD-AAC9	NA	NA	347	347	347	0	male	not hispanic or latino	51	stage i	136600	911	0.00666911	0.330033
TCGA-DD-AACA	776	NA	2301	776	2301	0	male	not hispanic or latino	65	stage i	191940	1098	0.00572054	0.441933
TCGA-DD-AACB	NA	NA	2324	2324	2324	0	female	not hispanic or latino	74	stage i	137062	1011	0.00737622	0.657143
TCGA-DD-AACC	537	1685	NA	537	1685	1	male	not hispanic or latino	61	stage i	145221	956	0.00658307	0.271318
TCGA-DD-AACD	151	381	NA	151	381	1	male	not hispanic or latino	48	stage i	93668	777	0.00829526	0.382979
TCGA-DD-AACE	1279	NA	2184	1279	2184	0	male	not hispanic or latino	62	stage i	161604	877	0.00542685	0.297872
TCGA-DD-AACF	119	365	NA	119	365	1	male	not hispanic or latino	68	stage i	160528	1011	0.00629797	0.531969
TCGA-DD-AACG	125	469	NA	125	469	1	male	not hispanic or latino	52	stage ii	93431	832	0.00890497	0.445415
TCGA-DD-AACH	83	195	NA	83	195	1	male	not hispanic or latino	69	stage ii	216574	1241	0.00573014	0.336232
TCGA-DD-AACI	1432	NA	1618	1432	1618	0	male	not hispanic or latino	69	stage ii	82382	729	0.00884902	0.574468
TCGA-DD-AACJ	100	NA	2102	100	2102	0	male	not hispanic or latino	75	stage ii	152309	1020	0.00669691	0.258503
TCGA-DD-AACK	NA	NA	9	9	9	0	male	not hispanic or latino	70	stage i	221231	1238	0.00559596	0.281063
TCGA-DD-AACL	NA	107	58	58	107	1	female	not hispanic or latino	66	stage i	146498	975	0.00665538	0.471963
TCGA-DD-AACN	357	NA	1302	357	1302	0	male	not hispanic or latino	32	stage i	188927	1040	0.00550477	0.274038
TCGA-DD-AACO	479	NA	1876	479	1876	0	male	not hispanic or latino	40	stage i	58892	598	0.0101542	0.268293
TCGA-DD-AACP	NA	NA	415	415	415	0	male	not hispanic or latino	64	stage i	171471	1073	0.00625762	0.525672
TCGA-DD-AACQ	105	432	429	105	432	1	male	not hispanic or latino	50	stage ii	166142	1130	0.00680141	0.576577
TCGA-DD-AACS	NA	NA	1804	1804	1804	0	male	not hispanic or latino	39	stage i	173678	961	0.00553323	0.567164
TCGA-DD-AACT	NA	NA	1562	1562	1562	0	female	not hispanic or latino	69	stage i	145613	849	0.00583052	0.598361
TCGA-DD-AACU	NA	NA	1567	1567	1567	0	male	not hispanic or latino	59	stage i	189698	1049	0.00552984	0.332851
TCGA-DD-AACV	344	NA	1531	344	1531	0	male	not hispanic or latino	53	stage i	174354	934	0.00535692	0.374134
TCGA-DD-AACW	NA	NA	1424	1424	1424	0	male	not hispanic or latino	43	stage i	165584	990	0.00597884	0.189911
TCGA-DD-AACX	42	NA	170	42	170	0	male	not hispanic or latino	66	stage ii	176917	1008	0.00569759	0.504021
TCGA-DD-AACY	776	NA	1450	776	1450	0	male	not hispanic or latino	61	stage i	172687	943	0.00546075	0.315
TCGA-DD-AACZ	88	171	NA	88	171	1	female	not hispanic or latino	63	stage i	193893	1163	0.00599815	0.483516
TCGA-DD-AAD0	47	NA	137	47	137	0	female	not hispanic or latino	73	stage i	170221	974	0.00572197	0.233996
TCGA-DD-AAD1	127	NA	564	127	564	0	female	not hispanic or latino	51	stage i	196009	1085	0.00553546	0.346903
TCGA-DD-AAD2	NA	NA	658	658	658	0	male	not hispanic or latino	66	stage i	172204	988	0.00573738	0.354223
TCGA-DD-AAD3	NA	NA	1295	1295	1295	0	male	not hispanic or latino	43	stage i	185963	1020	0.00548496	0.471318
TCGA-DD-AAD5	130	NA	1345	130	1345	0	male	not hispanic or latino	54	stage i	174531	1209	0.00692714	0.235925
TCGA-DD-AAD6	50	NA	672	50	672	0	male	not hispanic or latino	66	stage iiia	131703	788	0.00598316	0.0849421
TCGA-DD-AAD8	NA	NA	1219	1219	1219	0	female	not hispanic or latino	73	stage i	152723	1067	0.0069865	0.318471
TCGA-DD-AADA	NA	NA	1233	1233	1233	0	female	not hispanic or latino	66	stage i	150278	945	0.00628835	0.282132
TCGA-DD-AADB	NA	NA	1242	1242	1242	0	male	not hispanic or latino	51	stage i	189223	1122	0.00592951	0.399306
TCGA-DD-AADC	101	425	NA	101	425	1	male	not hispanic or latino	53	stage i	173021	1012	0.005849	0.266667
TCGA-DD-AADD	NA	NA	1231	1231	1231	0	male	not hispanic or latino	51	stage i	182342	985	0.00540194	0.506567
TCGA-DD-AADF	NA	115	NA	NA	115	1	female	not hispanic or latino	64	stage i	129668	952	0.00734183	0.355556
TCGA-DD-AADG	270	NA	1145	270	1145	0	male	not hispanic or latino	70	stage iiia	174227	1033	0.00592905	0.374468
TCGA-DD-AADI	NA	NA	1085	1085	1085	0	female	not hispanic or latino	43	stage i	120996	925	0.00764488	0.284091
TCGA-DD-AADJ	NA	NA	1066	1066	1066	0	female	not hispanic or latino	70	stage i	126672	813	0.00641815	0.220386
TCGA-DD-AADK	NA	NA	1049	1049	1049	0	female	not hispanic or latino	68	stage ii	187294	1171	0.0062522	0.548303
TCGA-DD-AADL	NA	NA	636	636	636	0	male	not hispanic or latino	58	stage i	191093	1119	0.00585579	0.393398
TCGA-DD-AADM	NA	12	NA	NA	12	1	male	not hispanic or latino	58	stage ii	125872	876	0.00695945	0.39039
TCGA-DD-AADN	NA	NA	898	898	898	0	male	not hispanic or latino	59	stage i	78652	745	0.0094721	0.573913
TCGA-DD-AADO	NA	NA	453	453	453	0	male	not hispanic or latino	55	stage i	87153	780	0.00894978	0.178571
TCGA-DD-AADP	NA	NA	458	458	458	0	male	not hispanic or latino	45	stage i	181998	993	0.0054561	0.215223
TCGA-DD-AADQ	NA	NA	436	436	436	0	male	not hispanic or latino	59	stage ii	137432	914	0.00665056	0.533835
TCGA-DD-AADR	1700	NA	2028	1700	2028	0	male	not hispanic or latino	58	stage i	142986	902	0.00630831	0.401501
TCGA-DD-AADS	NA	NA	474	474	474	0	male	not hispanic or latino	63	stage i	60700	603	0.0099341	0.333333
TCGA-DD-AADU	NA	NA	554	554	554	0	male	not hispanic or latino	60	stage ii	133317	1036	0.00777095	0.552585
TCGA-DD-AADV	NA	NA	574	574	574	0	male	not hispanic or latino	50	stage i	213038	1234	0.00579239	0.296386
TCGA-DD-AADW	386	NA	587	386	587	0	male	not hispanic or latino	48	stage i	209726	1152	0.00549288	0.356121
TCGA-DD-AADY	NA	NA	555	555	555	0	female	not hispanic or latino	55	stage i	166352	798	0.00479706	0.202797
TCGA-DD-AAE0	NA	NA	555	555	555	0	female	not hispanic or latino	45	stage iiia	121970	826	0.00677216	0.38565
TCGA-DD-AAE1	NA	NA	552	552	552	0	male	not hispanic or latino	52	stage i	156053	905	0.00579931	0.346604
TCGA-DD-AAE2	NA	NA	638	638	638	0	male	not hispanic or latino	51	stage i	206488	1124	0.00544342	0.355932
TCGA-DD-AAE3	NA	NA	566	566	566	0	male	not hispanic or latino	50	stage i	129484	849	0.00655679	0.491726
TCGA-DD-AAE4	111	NA	608	111	608	0	female	not hispanic or latino	49	stage i	90464	773	0.00854484	0.336735
TCGA-DD-AAE6	105	NA	141	105	141	0	female	not hispanic or latino	59	stage i	148764	958	0.00643973	0.225989
TCGA-DD-AAE7	NA	NA	644	644	644	0	male	not hispanic or latino	72	stage i	148470	996	0.00670843	0.237443
TCGA-DD-AAE9	NA	NA	722	722	722	0	male	not hispanic or latino	69	stage i	143253	947	0.00661068	0.545932
TCGA-DD-AAEA	NA	NA	575	575	575	0	male	not hispanic or latino	65	stage i	133085	895	0.00672503	0.408451
TCGA-DD-AAEB	NA	NA	478	478	478	0	male	not hispanic or latino	60	stage i	76616	789	0.0102981	0.204082
TCGA-DD-AAED	198	NA	763	198	763	0	male	not hispanic or latino	51	stage i	120065	922	0.00767917	0.330218
TCGA-DD-AAEE	224	NA	810	224	810	0	male	not hispanic or latino	55	stage i	178818	1095	0.00612354	0.308789
TCGA-DD-AAEG	NA	NA	719	719	719	0	female	not hispanic or latino	59	stage i	188957	1097	0.00580555	0.514286
TCGA-DD-AAEH	644	NA	784	644	784	0	male	not hispanic or latino	73	stage i	149985	971	0.00647398	0.293948
TCGA-DD-AAEI	491	NA	1531	491	1531	0	male	not hispanic or latino	72	stage i	170210	940	0.00552259	0.522088
TCGA-DD-AAEK	NA	NA	1067	1067	1067	0	male	not hispanic or latino	51	stage ii	167628	872	0.00520199	0.20178
TCGA-DD-AAVP	903	NA	2752	903	2752	0	male	not hispanic or latino	48	stage i	131306	869	0.00661813	0.471233
TCGA-DD-AAVQ	1509	NA	2728	1509	2728	0	male	not hispanic or latino	38	stage i	171044	1213	0.00709174	0.507812
TCGA-DD-AAVR	NA	NA	2513	2513	2513	0	male	not hispanic or latino	44	stage i	155084	1072	0.00691238	0.430464
TCGA-DD-AAVS	NA	NA	1823	1823	1823	0	male	not hispanic or latino	56	stage i	193474	1147	0.00592845	0.332335
TCGA-DD-AAVU	1630	NA	2202	1630	2202	0	male	not hispanic or latino	46	stage ii	128626	877	0.00681822	0.316602
TCGA-DD-AAVV	NA	NA	2455	2455	2455	0	male	not hispanic or latino	56	stage ii	175302	1039	0.00592691	0.378132
TCGA-DD-AAVW	NA	NA	2317	2317	2317	0	male	not hispanic or latino	35	stage i	191248	1098	0.00574124	0.394089
TCGA-DD-AAVX	393	NA	1718	393	1718	0	male	not hispanic or latino	38	stage ii	149652	833	0.00556625	0.346457
TCGA-DD-AAVY	NA	NA	1970	1970	1970	0	male	not hispanic or latino	56	stage iiia	152847	835	0.00546298	0.526611
TCGA-DD-AAVZ	NA	NA	1900	1900	1900	0	male	not hispanic or latino	38	stage i	185051	1015	0.00548497	0.329412
TCGA-DD-AAW0	NA	NA	2015	2015	2015	0	male	not hispanic or latino	54	stage i	196045	1053	0.00537122	0.555066
TCGA-DD-AAW1	NA	NA	1989	1989	1989	0	male	not hispanic or latino	55	stage iiia	184593	1035	0.00560693	0.344322
TCGA-DD-AAW2	391	NA	1855	391	1855	0	male	not hispanic or latino	69	stage i	156531	893	0.00570494	0.431373
TCGA-DD-AAW3	NA	NA	1633	1633	1633	0	male	not hispanic or latino	69	stage i	155798	863	0.00553922	0.487119
TCGA-ED-A459	NA	NA	910	910	910	0	male	not hispanic or latino	47	stage ii	182306	1083	0.00594056	0.675676
TCGA-ED-A4XI	NA	NA	819	819	819	0	male	not hispanic or latino	58	stage ii	182935	1179	0.00644491	0.452261
TCGA-ED-A5KG	110	NA	854	110	854	0	female	not hispanic or latino	60	stage ii	207632	1319	0.00635259	0.341772
TCGA-ED-A627	NA	NA	423	423	423	0	male	not hispanic or latino	74	stage i	190002	1200	0.00631572	0.396226
TCGA-ED-A66X	124	NA	406	124	406	0	male	not hispanic or latino	35	stage iiia	199348	1201	0.00602464	0.447853
TCGA-ED-A66Y	NA	296	7	7	296	1	female	not hispanic or latino	51	stage iiia	186361	1124	0.0060313	0.649789
TCGA-ED-A7PX	NA	NA	6	6	6	0	female	not hispanic or latino	48	stage ii	193594	1062	0.00548571	0.479121
TCGA-ED-A7PY	NA	NA	390	390	390	0	female	not hispanic or latino	20	stage ii	121555	887	0.00729711	0.0911854
TCGA-ED-A7PZ	NA	NA	6	6	6	0	male	not hispanic or latino	61	stage ii	162044	1083	0.00668337	0.184502
TCGA-ED-A7XO	262	NA	427	262	427	0	male	not hispanic or latino	29	stage iiia	165436	981	0.00592979	0.418605
TCGA-ED-A7XP	187	NA	400	187	400	0	female	not hispanic or latino	53	stage ii	194258	1184	0.00609499	0.337553
TCGA-ED-A82E	NA	NA	408	408	408	0	female	not hispanic or latino	60	stage iiia	208330	1225	0.00588009	0.255319
TCGA-ED-A8O5	NA	NA	406	406	406	0	female	not hispanic or latino	59	stage iiia	184531	1084	0.00587435	0.309524
TCGA-ED-A8O6	NA	56	6	6	56	1	female	not hispanic or latino	50	stage iiia	180784	1079	0.00596845	0.208078
TCGA-ED-A97K	NA	NA	6	6	6	0	male	not hispanic or latino	54	stage iiia	210519	1245	0.00591396	0.277411
TCGA-EP-A12J	NA	NA	570	570	570	0	male	not hispanic or latino	62	stage i	188395	1087	0.00576979	0.528634
TCGA-EP-A26S	NA	NA	608	608	608	0	male	not hispanic or latino	70	stage i	197610	1287	0.00651283	0.179688
TCGA-EP-A2KA	293	627	357	293	627	1	female	not hispanic or latino	52	stage iiia	167895	1209	0.00720093	0.385185
TCGA-EP-A2KB	161	596	334	161	596	1	female	not hispanic or latino	46	stage i	176565	1211	0.00685866	0.5
TCGA-EP-A2KC	NA	19	NA	NA	19	1	male	not hispanic or latino	62	stage i	183033	1138	0.00621746	0.52954
TCGA-EP-A3JL	NA	NA	303	303	303	0	male	not hispanic or latino	76	stage i	164599	1085	0.00659178	0.427046
TCGA-EP-A3RK	320	NA	363	320	363	0	male	not hispanic or latino	73	stage iiia	178697	1081	0.00604935	0.377193
TCGA-ES-A2HS	NA	688	NA	NA	688	1	male	not hispanic or latino	80	stage i	95868	877	0.009148	0.419753
TCGA-ES-A2HT	NA	438	NA	NA	438	1	male	not hispanic or latino	54	stage i	132366	902	0.00681444	0.556522
TCGA-FV-A23B	1453	1852	987	1453	1852	1	female	not hispanic or latino	70	stage ii	196462	1119	0.00569576	0.316832
TCGA-FV-A2QQ	NA	NA	729	729	729	0	male	not hispanic or latino	80	stage i	164023	1012	0.00616987	0.382653
TCGA-FV-A2QR	561	581	NA	561	581	1	male	not hispanic or latino	75	stage i	180935	1061	0.00586398	0.617347
TCGA-FV-A3I0	159	NA	848	159	848	0	female	not hispanic or latino	76	stage ii	187775	1195	0.006364	0.314381
TCGA-FV-A3I1	NA	247	0	0	247	1	female	not hispanic or latino	81	stage ii	196708	1137	0.00578014	0.384824
TCGA-FV-A3R2	NA	194	NA	NA	194	1	male	not hispanic or latino	75	stage i	187369	1035	0.00552386	0.286792
TCGA-FV-A3R3	NA	366	4	4	366	1	female	not hispanic or latino	38	stage i	189167	1124	0.00594184	0.42246
TCGA-FV-A495	NA	NA	1	1	1	0	female	not hispanic or latino	51	stage ii	105896	932	0.00880109	0.597015
TCGA-FV-A496	NA	NA	10	10	10	0	female	not hispanic or latino	84	stage i	177529	1197	0.00674256	0.40367
TCGA-FV-A4ZP	NA	2486	1836	1836	2486	1	male	not hispanic or latino	78	stage iiia	51817	601	0.0115985	0.571429
TCGA-FV-A4ZQ	NA	NA	12	12	12	0	male	not hispanic or latino	52	stage i	185558	1227	0.00661249	0.649194
TCGA-G3-A25S	37	416	37	37	416	1	male	not hispanic or latino	64	stage i	141907	1070	0.00754015	0.345865
TCGA-G3-A25T	452	NA	1553	452	1553	0	female	not hispanic or latino	45	stage iiia	162365	1147	0.00706433	0.502674
TCGA-G3-A25U	NA	NA	1636	1636	1636	0	female	not hispanic or latino	63	stage i	190978	1141	0.00597451	0.387833
TCGA-G3-A25V	489	NA	860	489	860	0	male	not hispanic or latino	68	stage i	175170	1074	0.00613119	0.449848
TCGA-G3-A25X	NA	NA	1779	1779	1779	0	male	not hispanic or latino	73	stage ii	132328	1027	0.00776102	0.4
TCGA-G3-A25Y	355	452	NA	355	452	1	female	not hispanic or latino	52	stage i	204630	1282	0.00626497	0.373418
TCGA-G3-A25Z	NA	NA	655	655	655	0	male	not hispanic or latino	58	stage i	173463	1102	0.00635294	0.604061
TCGA-G3-A3CG	329	NA	673	329	673	0	male	not hispanic or latino	80	stage i	169108	951	0.00562363	0.454936
TCGA-G3-A3CH	116	NA	780	116	780	0	male	not hispanic or latino	53	stage iiia	177585	1025	0.00577188	0.485714
TCGA-G3-A3CI	NA	NA	180	180	180	0	male	not hispanic or latino	71	stage i	172384	1136	0.00658994	0.424242
TCGA-G3-A3CJ	296	NA	594	296	594	0	male	not hispanic or latino	52	stage ii	112529	800	0.00710928	0.318182
TCGA-G3-A3CK	NA	NA	585	585	585	0	male	not hispanic or latino	61	stage i	196757	1159	0.00589051	0.517483
TCGA-G3-A5SI	348	768	447	348	768	1	male	not hispanic or latino	44	stage ii	151611	888	0.00585709	0.416667
TCGA-G3-A5SJ	308	NA	698	308	698	0	male	not hispanic or latino	59	stage i	185675	1185	0.00638212	0.317343
TCGA-G3-A5SK	483	NA	744	483	744	0	male	not hispanic or latino	58	stage i	151313	853	0.00563732	0.505747
TCGA-G3-A5SL	NA	NA	621	621	621	0	male	not hispanic or latino	70	stage ii	184349	1144	0.00620562	0.41195
TCGA-G3-A5SM	252	NA	520	252	520	0	male	not hispanic or latino	58	stage ii	190894	1229	0.00643813	0.673729
TCGA-G3-A6UC	639	NA	671	639	671	0	male	not hispanic or latino	65	stage iiib	179370	1079	0.0060155	0.311346
TCGA-G3-A7M5	NA	NA	447	447	447	0	male	not hispanic or latino	76	stage i	144743	912	0.00630082	0.278571
TCGA-G3-A7M6	293	NA	632	293	632	0	female	not hispanic or latino	60	stage i	214829	1312	0.00610718	0.329815
TCGA-G3-A7M7	NA	NA	361	361	361	0	male	not hispanic or latino	65	stage i	156421	941	0.00601582	0.392027
TCGA-G3-A7M8	NA	NA	430	430	430	0	male	not hispanic or latino	31	stage i	171373	1000	0.00583522	0.265306
TCGA-G3-A7M9	NA	56	NA	NA	56	1	male	not hispanic or latino	70	stage iiib	236361	1537	0.00650276	0.32439
TCGA-G3-AAUZ	NA	NA	480	480	480	0	male	hispanic or latino	48	stage i	116410	938	0.00805773	0.285714
TCGA-G3-AAV0	NA	NA	476	476	476	0	male	not hispanic or latino	58	stage i	116431	838	0.0071974	0.441558
TCGA-G3-AAV1	49	359	NA	49	359	1	male	not hispanic or latino	51	stage iiic	187740	1044	0.00556088	0.393359
TCGA-G3-AAV2	NA	NA	372	372	372	0	male	not hispanic or latino	50	stage i	166333	1040	0.00625252	0.404432
TCGA-G3-AAV3	NA	NA	412	412	412	0	female	not hispanic or latino	58	stage ii	180928	1094	0.0060466	0.531532
TCGA-G3-AAV4	NA	27	NA	NA	27	1	female	not hispanic or latino	83	stage i	171218	1061	0.00619678	0.484108
TCGA-G3-AAV5	117	NA	354	117	354	0	male	not hispanic or latino	67	stage ii	171899	1141	0.00663762	0.359046
TCGA-G3-AAV6	44	65	NA	44	65	1	female	not hispanic or latino	53	stage iiia	159424	1031	0.00646703	0.287582
TCGA-G3-AAV7	NA	NA	361	361	361	0	male	not hispanic or latino	38	stage ii	198763	1197	0.00602225	0.565812
TCGA-GJ-A3OU	879	NA	879	879	879	0	male	not hispanic or latino	59	stage i	184345	1097	0.0059508	0.519362
TCGA-GJ-A6C0	NA	31	NA	NA	31	1	female	not hispanic or latino	75	stage ii	194080	1210	0.00623454	0.52907
TCGA-GJ-A9DB	NA	67	NA	NA	67	1	male	not hispanic or latino	68	stage i	197238	1098	0.00556688	0.296296
TCGA-HP-A5MZ	NA	91	NA	NA	91	1	male	NA	78	stage i	183807	1185	0.00644698	0.512821
TCGA-HP-A5N0	179	1147	NA	179	1147	1	female	NA	90		177247	1118	0.00630758	0.437637
TCGA-K7-A5RF	205	NA	631	205	631	0	male	not hispanic or latino	64	stage i	175962	1050	0.0059672	0.396761
TCGA-K7-A5RG	NA	NA	519	519	519	0	male	not hispanic or latino	66	stage i	197738	1244	0.00629115	0.58104
TCGA-K7-A6G5	NA	NA	512	512	512	0	male	not hispanic or latino	66	stage i	155327	1024	0.00659254	0.641686
TCGA-K7-AAU7	58	NA	359	58	359	0	male	not hispanic or latino	61	stage ii	196884	1154	0.00586132	0.39726
TCGA-KR-A7K0	NA	65	NA	NA	65	1	male	NA	65	stage i	170640	1097	0.00642874	0.358566
TCGA-KR-A7K2	NA	NA	829	829	829	0	male	NA	64	stage i	131116	949	0.00723787	0.366972
TCGA-KR-A7K7	239	NA	951	239	951	0	female	NA	61	stage ii	137305	991	0.00721751	0.513514
TCGA-KR-A7K8	NA	NA	906	906	906	0	male	NA	57	stage i	156975	1045	0.00665711	0.521739
TCGA-LG-A6GG	NA	NA	387	387	387	0	female	not hispanic or latino	79	stage ii	190283	1130	0.00593852	0.618182
TCGA-LG-A9QC	NA	NA	425	425	425	0	male	not hispanic or latino	48	stage i	168757	1001	0.00593161	0.241935
TCGA-LG-A9QD	NA	NA	366	366	366	0	male	hispanic or latino	68	stage iiia	162085	1063	0.00655829	0.370821
TCGA-MI-A75C	NA	NA	291	291	291	0	male	not hispanic or latino	64	stage i	154873	1074	0.00693471	0.452174
TCGA-MI-A75E	NA	NA	507	507	507	0	male	not hispanic or latino	61	stage iiic	173527	1021	0.00588381	0.334951
TCGA-MI-A75G	NA	NA	698	698	698	0	male	not hispanic or latino	63	stage ii	167981	966	0.00575065	0.222222
TCGA-MI-A75H	301	NA	747	301	747	0	male	not hispanic or latino	77		152254	975	0.00640377	0.42963
TCGA-MI-A75I	265	NA	630	265	630	0	male	not hispanic or latino	61		179187	1122	0.00626161	0.488812
TCGA-MR-A520	NA	NA	229	229	229	0	male	not hispanic or latino	58	stage i	169239	1028	0.00607425	0.422111
TCGA-MR-A8JO	NA	NA	330	330	330	0	male	NA	34	stage i	180857	1168	0.00645814	0.289256
TCGA-NI-A4U2	106	1791	NA	106	1791	1	male	not hispanic or latino	71	stage iiia	171463	1107	0.0064562	0.464238
TCGA-NI-A8LF	NA	NA	799	799	799	0	male	not hispanic or latino	74	stage i	182798	1120	0.00612698	0.453731
TCGA-O8-A75V	NA	NA	538	538	538	0	male	hispanic or latino	54	stage i	176416	1120	0.00634863	0.395238
TCGA-PD-A5DF	NA	639	NA	NA	639	1	female	not hispanic or latino	58	stage iiib	174385	1035	0.00593514	0.587127
TCGA-QA-A7B7	88	NA	94	88	94	0	male	not hispanic or latino	48	stage ii	217469	1311	0.00602845	0.540014
TCGA-RC-A6M3	NA	NA	0	0	0	0	male	NA	24	stage ii	182207	1288	0.00706888	0.497317
TCGA-RC-A6M4	NA	NA	22	22	22	0	female	not hispanic or latino	74	stage iiia	171849	1029	0.00598781	0.39586
TCGA-RC-A6M5	NA	NA	15	15	15	0	female	NA	20	stage iva	189116	1146	0.00605977	0.382582
TCGA-RC-A6M6	NA	NA	9	9	9	0	male	not hispanic or latino	75	stage ii	197058	1204	0.00610988	0.378092
TCGA-RC-A7S9	NA	NA	640	640	640	0	female	not hispanic or latino	47	stage i	160376	1033	0.00644111	0.38404
TCGA-RC-A7SB	NA	NA	588	588	588	0	male	not hispanic or latino	53	stage ii	182647	1055	0.00577617	0.309859
TCGA-RC-A7SF	502	NA	579	502	579	0	male	not hispanic or latino	66	stage i	156214	941	0.00602379	0.339483
TCGA-RC-A7SH	91	NA	468	91	468	0	male	not hispanic or latino	42	stage ii	137146	1029	0.00750295	0.484472
TCGA-RC-A7SK	312	NA	472	312	472	0	male	not hispanic or latino	59	stage i	173756	1027	0.00591059	0.325
TCGA-RG-A7D4	NA	NA	1098	1098	1098	0	male	not hispanic or latino	69	stage ii	168524	960	0.00569652	0.442244
TCGA-T1-A6J8	NA	NA	23	23	23	0	male	not hispanic or latino	68		181971	1037	0.00569871	0.35546
TCGA-UB-A7MA	221	NA	848	221	848	0	female	not hispanic or latino	62	stage ii	188846	1104	0.00584603	0.236902
TCGA-UB-A7MB	48	NA	601	48	601	0	male	not hispanic or latino	24	stage ii	196618	1099	0.00558952	0.32906
TCGA-UB-A7MC	359	NA	500	359	500	0	male	not hispanic or latino	59	stage iiia	205560	1163	0.00565772	0.341985
TCGA-UB-A7MD	NA	52	NA	NA	52	1	male	not hispanic or latino	67	stage i	194461	1071	0.00550753	0.330849
TCGA-UB-A7ME	NA	NA	486	486	486	0	male	not hispanic or latino	51	stage i	184335	1138	0.00617354	0.495413
TCGA-UB-A7MF	133	214	NA	133	214	1	male	not hispanic or latino	56	stage iiia	181167	1109	0.00612142	0.414254
TCGA-UB-AA0U	106	NA	327	106	327	0	male	not hispanic or latino	60	stage ii	192876	1107	0.00573944	0.422091
TCGA-UB-AA0V	NA	NA	314	314	314	0	female	not hispanic or latino	69	stage i	172493	985	0.00571038	0.392982
TCGA-WJ-A86L	NA	NA	345	345	345	0	female	not hispanic or latino	68	stage i	173548	1023	0.00589462	0.3
TCGA-WQ-A9G7	NA	NA	30	30	30	0	female	not hispanic or latino	71		139143	933	0.00670533	0.298343
TCGA-WQ-AB4B	273	NA	395	273	395	0	male	not hispanic or latino	62	stage ii	100789	909	0.00901884	0.47619
TCGA-WX-AA44	246	NA	615	246	615	0	female	hispanic or latino	64	stage i	146394	961	0.00656448	0.425974
TCGA-WX-AA46	NA	NA	756	756	756	0	male	not hispanic or latino	61	stage ii	182441	1003	0.00549767	0.28934
TCGA-WX-AA47	103	556	NA	103	556	1	female	not hispanic or latino	33	stage iiia	121569	837	0.00688498	0.253061
TCGA-XR-A8TC	NA	NA	1339	1339	1339	0	female	hispanic or latino	43	stage i	195911	1089	0.00555865	0.222791
TCGA-XR-A8TD	NA	NA	1030	1030	1030	0	female	hispanic or latino	49	stage iiib	187163	1090	0.0058238	0.362869
TCGA-XR-A8TE	210	NA	925	210	925	0	male	hispanic or latino	16	stage iiia	177441	938	0.00528626	0.253495
TCGA-XR-A8TF	231	693	NA	231	693	1	male	hispanic or latino	74	stage i	165298	982	0.00594079	0.291803
TCGA-XR-A8TG	350	NA	898	350	898	0	male	hispanic or latino	58	stage i	198545	1123	0.00565615	0.296875
TCGA-YA-A8S7	398	412	NA	398	412	1	male	hispanic or latino	68	stage iiia	190491	1114	0.00584805	0.266484
TCGA-ZP-A9CV	NA	1088	142	142	1088	1	male	not hispanic or latino	59		180558	1049	0.00580977	0.450116
TCGA-ZP-A9CY	NA	NA	782	782	782	0	female	not hispanic or latino	66		178370	1034	0.00579694	0.358862
TCGA-ZP-A9CZ	NA	NA	706	706	706	0	male	not hispanic or latino	72		179769	965	0.005368	0.242131
TCGA-ZP-A9D0	NA	NA	1091	1091	1091	0	female	not hispanic or latino	67		180508	1022	0.0056618	0.341969
TCGA-ZP-A9D1	NA	NA	21	21	21	0	female	not hispanic or latino	56		184620	1033	0.00559528	0.366197
TCGA-ZP-A9D2	315	765	743	315	765	1	male	not hispanic or latino	51		223458	1306	0.0058445	0.323097
TCGA-ZP-A9D4	NA	NA	395	395	395	0	female	not hispanic or latino	64		185743	1064	0.00572835	0.319115
TCGA-ZS-A9CD	371	1386	NA	371	1386	1	male	not hispanic or latino	73	stage ii	163644	943	0.00576251	0.338192
TCGA-ZS-A9CE	892	NA	1241	892	1241	0	female	not hispanic or latino	79	stage ii	180832	1145	0.00633184	0.462168
TCGA-ZS-A9CF	636	NA	2412	636	2412	0	male	not hispanic or latino	64	stage ii	190339	1189	0.00624675	0.353468
TCGA-ZS-A9CG	NA	NA	341	341	341	0	male	not hispanic or latino	55	stage ii	180893	1047	0.00578795	0.419401

## Sheet: Fig 4b
Fig. 4b CTNNB1 3'SP splicing level in TCGASpliceSeq
CTNNB1 3'SP	sample	CTNNB1 3'SP2	sample
0.0978	normal	0.2329	normal
0.1022	normal	0.2419	normal
0.1255	normal	0.2394	normal
0.1281	normal	0.1958	normal
0.1232	normal	0.2075	normal
0.1868	normal	0.255	normal
0.1945	normal	0.2905	normal
0.1892	normal	0.2372	normal
0.1312	normal	0.2716	normal
0.1463	normal	0.1763	normal
0.1417	normal	0.282	normal
0.1721	normal	0.3064	normal
0.0914	normal	0.2543	normal
0.2217	normal	0.2505	normal
0.1213	normal	0.2262	normal
0.112	normal	0.1863	normal
0.1734	normal	0.2417	normal
0.1863	normal	0.2356	normal
0.1643	normal	0.296	normal
0.156	normal	0.1683	normal
0.1617	normal	0.3031	normal
0.1384	normal	0.2392	normal
0.1527	normal	0.2213	normal
0.0876	normal	0.1953	normal
0.1435	normal	0.2762	normal
0.1002	normal	0.2453	normal
0.171	normal	0.3417	normal
0.1457	normal	0.2216	normal
0.1958	normal	0.311	normal
0.1018	normal	0.2452	normal
0.0846	normal	0.2648	normal
0.1225	normal	0.2769	normal
0.1923	normal	0.2598	normal
0.1057	normal	0.2925	normal
0.1297	normal	0.2557	normal
0.1875	normal	0.2733	normal
0.1535	normal	0.2286	normal
0.1043	normal	0.259	normal
0.23	normal	0.2929	normal
0.24	normal	0.2369	normal
0.2569	normal	0.3092	normal
0.1738	normal	0.2215	normal
0.0915	normal	0.2428	normal
0.2564	normal	0.305	normal
0.1446	normal	0.2745	normal
0.2036	normal	0.2559	normal
0.0916	normal	0.3436	normal
0.0676	normal	0.2533	normal
0.1194	normal	0.264	normal
0.0759	normal	0.3183	normal
0.1885	tumor	0.2407	tumor
0.314	tumor	0.4697	tumor
0.1376	tumor	0.2139	tumor
0.1685	tumor	0.1693	tumor
0.2763	tumor	0.2439	tumor
0.2539	tumor	0.1879	tumor
0.1837	tumor	0.2483	tumor
0.1805	tumor	0.2447	tumor
0.1288	tumor	0.3946	tumor
0.2206	tumor	0.2379	tumor
0.3097	tumor	0.3777	tumor
0.1374	tumor	0.1517	tumor
0.1613	tumor	0.1246	tumor
0.1425	tumor	0.2149	tumor
0.212	tumor	0.2064	tumor
0.1519	tumor	0.1748	tumor
0.1084	tumor	0.2109	tumor
0.228	tumor	0.2533	tumor
0.1562	tumor	0.2533	tumor
0.2721	tumor	0.2688	tumor
0.1769	tumor	0.2279	tumor
0.1747	tumor	0.1379	tumor
0.2863	tumor	0.2513	tumor
0.1863	tumor	0.2231	tumor
0.1899	tumor	0.2252	tumor
0.2377	tumor	0.2986	tumor
0.2572	tumor	0.3475	tumor
0.1524	tumor	0.1541	tumor
0.166	tumor	0.2561	tumor
0.1937	tumor	0.2944	tumor
0.1768	tumor	0.2528	tumor
0.1087	tumor	0.1692	tumor
0.1481	tumor	0.1715	tumor
0.1996	tumor	0.2661	tumor
0.1826	tumor	0.2867	tumor
0.1191	tumor	0.1289	tumor
0.0757	tumor	0.1485	tumor
0.2292	tumor	0.2441	tumor
0.2016	tumor	0.2816	tumor
0.1861	tumor	0.2358	tumor
0.2098	tumor	0.1954	tumor
0.1384	tumor	0.187	tumor
0.2028	tumor	0.2286	tumor
0.0832	tumor	0.3404	tumor
0.1894	tumor	0.1655	tumor
0.244	tumor	0.3656	tumor
0.2785	tumor	0.1832	tumor
0.3809	tumor	0.5074	tumor
0.0946	tumor	0.199	tumor
0.2691	tumor	0.3804	tumor
0.2236	tumor	0.3462	tumor
0.1945	tumor	0.2054	tumor
0.2196	tumor	0.255	tumor
0.1508	tumor	0.2247	tumor
0.2899	tumor	0.1523	tumor
0.2855	tumor	0.3468	tumor
0.2615	tumor	0.2273	tumor
0.4103	tumor	0.3656	tumor
0.1424	tumor	0.1466	tumor
0.2127	tumor	0.1884	tumor
0.3099	tumor	0.3025	tumor
0.1949	tumor	0.1624	tumor
0.2308	tumor	0.2376	tumor
0.1911	tumor	0.2452	tumor
0.1992	tumor	0.2959	tumor
0.2577	tumor	0.3653	tumor
0.1335	tumor	0.1937	tumor
0.1674	tumor	0.1902	tumor
0.1717	tumor	0.2088	tumor
0.3022	tumor	0.3078	tumor
0.1713	tumor	0.3255	tumor
0.2895	tumor	0.2653	tumor
0.1433	tumor	0.2155	tumor
0.1403	tumor	0.0916	tumor
0.2298	tumor	0.0691	tumor
0.1689	tumor	0.0787	tumor
0.2448	tumor	0.3888	tumor
0.099	tumor	0.2225	tumor
0.2833	tumor	0.3886	tumor
0.0366	tumor	0.1843	tumor
0.1732	tumor	0.1801	tumor
0.3565	tumor	0.2252	tumor
0.1687	tumor	0.0626	tumor
0.1452	tumor	0.108	tumor
0.1064	tumor	0.0942	tumor
0.2563	tumor	0.2684	tumor
0.0847	tumor	0.128	tumor
0.365	tumor	0.1892	tumor
0.1898	tumor	0.1916	tumor
0.2919	tumor	0.2623	tumor
0.2687	tumor	0.332	tumor
0.2117	tumor	0.1963	tumor
0.2122	tumor	0.1344	tumor
0.3948	tumor	0.2565	tumor
0.1769	tumor	0.3447	tumor
0.1263	tumor	0.2651	tumor
0.2152	tumor	0.3491	tumor
0.142	tumor	0.2995	tumor
0.1319	tumor	0.2138	tumor
0.1831	tumor	0.2255	tumor
0.098	tumor	0.1549	tumor
0.1401	tumor	0.2121	tumor
0.2095	tumor	0.2153	tumor
0.3259	tumor	0.2942	tumor
0.2806	tumor	0.3305	tumor
0.1008	tumor	0.1465	tumor
0.2296	tumor	0.2381	tumor
0.0962	tumor	0.1985	tumor
0.3032	tumor	0.3313	tumor
0.5481	tumor	0.4568	tumor
0.2691	tumor	0.2484	tumor
0.1739	tumor	0.2127	tumor
0.4626	tumor	0.355	tumor
0.4201	tumor	0.3113	tumor
0.2648	tumor	0.2984	tumor
0.1285	tumor	0.2368	tumor
0.3189	tumor	0.3033	tumor
0.4238	tumor	0.2533	tumor
0.1433	tumor	0.2088	tumor
0.1447	tumor	0.3192	tumor
0.276	tumor	0.1542	tumor
0.204	tumor	0.2888	tumor
0.2073	tumor	0.2315	tumor
0.2439	tumor	0.2226	tumor
0.1374	tumor	0.2393	tumor
0.1482	tumor	0.1544	tumor
0.1714	tumor	0.2401	tumor
0.2131	tumor	0.1314	tumor
0.3113	tumor	0.2152	tumor
0.1604	tumor	0.1539	tumor
0.1404	tumor	0.099	tumor
0.1636	tumor	0.1855	tumor
0.1637	tumor	0.1404	tumor
0.268	tumor	0.2318	tumor
0.1486	tumor	0.2096	tumor
0.2341	tumor	0.1884	tumor
0.1997	tumor	0.13	tumor
0.148	tumor	0.1872	tumor
0.1987	tumor	0.2886	tumor
0.3285	tumor	0.2433	tumor
0.1337	tumor	0.182	tumor
0.1531	tumor	0.1454	tumor
0.0953	tumor	0.1519	tumor
0.1412	tumor	0.136	tumor
0.1098	tumor	0.2849	tumor
0.0967	tumor	0.1493	tumor
0.1654	tumor	0.1563	tumor
0.2276	tumor	0.2278	tumor
0.2257	tumor	0.2932	tumor
0.1536	tumor	0.148	tumor
0.3354	tumor	0.2166	tumor
0.2105	tumor	0.3994	tumor
0.2194	tumor	0.1334	tumor
0.5011	tumor	0.3449	tumor
0.1529	tumor	0.2808	tumor
0.2366	tumor	0.1238	tumor
0.1536	tumor	0.2165	tumor
0.3171	tumor	0.2314	tumor
0.4639	tumor	0.5018	tumor
0.1754	tumor	0.3284	tumor
0.4453	tumor	0.3478	tumor
0.1103	tumor	0.1148	tumor
0.1644	tumor	0.293	tumor
0.3412	tumor	0.378	tumor
0.1019	tumor	0.1285	tumor
0.2619	tumor	0.1296	tumor
0.3123	tumor	0.2957	tumor
0.4092	tumor	0.417	tumor
0.3055	tumor	0.1974	tumor
0.4459	tumor	0.2453	tumor
0.1974	tumor	0.2522	tumor
0.2106	tumor	0.2108	tumor
0.0919	tumor	0.2287	tumor
0.2736	tumor	0.1798	tumor
0.1608	tumor	0.1381	tumor
0.3187	tumor	0.405	tumor
0.0856	tumor	0.132	tumor
0.1915	tumor	0.2136	tumor
0.1817	tumor	0.2991	tumor
0.2948	tumor	0.2765	tumor
0.1211	tumor	0.3671	tumor
0.0448	tumor	0.2652	tumor
0.2035	tumor	0.3777	tumor
0.1304	tumor	0.1989	tumor
0.198	tumor	0.3192	tumor
0.1692	tumor	0.2694	tumor
0.354	tumor	0.3486	tumor
0.1891	tumor	0.2351	tumor
0.1857	tumor	0.2789	tumor
0.1571	tumor	0.106	tumor
0.1131	tumor	0.2162	tumor
0.2871	tumor	0.1903	tumor
0.1871	tumor	0.1611	tumor
0.2688	tumor	0.2763	tumor
0.404	tumor	0.3087	tumor
0.0952	tumor	0.1286	tumor
0.102	tumor	0.2397	tumor
0.3227	tumor	0.2818	tumor
0.2282	tumor	0.2009	tumor
0.3061	tumor	0.1754	tumor
0.3076	tumor	0.3406	tumor
0.1496	tumor	0.1744	tumor
0.1721	tumor	0.1858	tumor
0.1199	tumor	0.2732	tumor
0.2439	tumor	0.1814	tumor
0.2258	tumor	0.3649	tumor
0.181	tumor	0.2873	tumor
0.378	tumor	0.4104	tumor
0.2959	tumor	0.3192	tumor
0.1416	tumor	0.3821	tumor
0.1011	tumor	0.2745	tumor
0.3988	tumor	0.3022	tumor
0.2771	tumor	0.3439	tumor
0.1064	tumor	0.1672	tumor
0.2028	tumor	0.1705	tumor
0.1652	tumor	0.2516	tumor
0.3657	tumor	0.293	tumor
0.1761	tumor	0.2161	tumor
0.259	tumor	0.2966	tumor
0.1009	tumor	0.1844	tumor
0.2954	tumor	0.1437	tumor
0.3335	tumor	0.3154	tumor
0.2713	tumor	0.3155	tumor
0.1705	tumor	0.3322	tumor
0.1641	tumor	0.1855	tumor
0.2127	tumor	0.206	tumor
0.164	tumor	0.2105	tumor
0.1911	tumor	0.1946	tumor
0.3295	tumor	0.1871	tumor
0.1747	tumor	0.2499	tumor
0.3231	tumor	0.2078	tumor
0.1565	tumor	0.1041	tumor
0.2449	tumor	0.2238	tumor
0.3168	tumor	0.3004	tumor
0.2811	tumor	0.0697	tumor
0.1589	tumor	0.1941	tumor
0.1367	tumor	0.0993	tumor
0.1316	tumor	0.1957	tumor
0.1414	tumor	0.1516	tumor
0.2716	tumor	0.1905	tumor
0.313	tumor	0.234	tumor
0.0529	tumor	0.0885	tumor
0.119	tumor	0.3296	tumor
0.298	tumor	0.3362	tumor
0.1757	tumor	0.2224	tumor
0.1179	tumor	0.193	tumor
0.1719	tumor	0.2751	tumor
0.103	tumor	0.1787	tumor
0.1338	tumor	0.1511	tumor
0.313	tumor	0.2256	tumor
0.0468	tumor	0.139	tumor
0.1854	tumor	0.2446	tumor
0.1966	tumor	0.2518	tumor
0.1888	tumor	0.1625	tumor
0.186	tumor	0.2302	tumor
0.131	tumor	0.1315	tumor
0.2003	tumor	0.2707	tumor
0.2858	tumor	0.3029	tumor
0.0983	tumor	0.2206	tumor
0.1516	tumor	0.179	tumor
0.2419	tumor	0.1998	tumor
0.1317	tumor	0.214	tumor
0.2068	tumor	0.3842	tumor
0.098	tumor	0.2121	tumor
0.1589	tumor	0.1511	tumor
0.2686	tumor	0.2278	tumor
0.1345	tumor	0.2959	tumor
0.6112	tumor	0.6776	tumor
0.2725	tumor	0.3591	tumor
0.1776	tumor	0.2828	tumor
0.2055	tumor	0.1944	tumor
0.1328	tumor	0.1319	tumor
0.2008	tumor	0.2969	tumor
0.1577	tumor	0.2636	tumor
0.1348	tumor	0.2369	tumor
0.3163	tumor	0.2357	tumor
0.1763	tumor	0.1704	tumor
0.1827	tumor	0.2849	tumor
0.2076	tumor	0.2624	tumor
0.1222	tumor	0.2447	tumor
0.2508	tumor	0.2579	tumor
0.1788	tumor	0.1337	tumor
0.1349	tumor	0.2334	tumor
0.2018	tumor	0.14	tumor
0.1996	tumor	0.2423	tumor
0.3153	tumor	0.3498	tumor
0.1429	tumor	0.1408	tumor
0.1739	tumor	0.2701	tumor
0.1958	tumor	0.1959	tumor
0.2075	tumor	0.2124	tumor
0.1596	tumor	0.2777	tumor
0.211	tumor	0.4384	tumor
0.2171	tumor	0.435	tumor
0.2857	tumor	0.2314	tumor
0.2055	tumor	0.2026	tumor
0.2206	tumor	0.1882	tumor
0.3234	tumor	0.2835	tumor
0.3359	tumor	0.4526	tumor
0.203	tumor	0.1808	tumor
0.1563	tumor	0.2005	tumor
0.3423	tumor	0.1859	tumor
0.3016	tumor	0.2226	tumor
0.2035	tumor	0.2924	tumor
0.1462	tumor	0.1966	tumor
0.1955	tumor	0.2068	tumor
0.1631	tumor	0.2113	tumor
0.1764	tumor	0.2683	tumor
0.2802	tumor	0.3743	tumor
0.2924	tumor	0.2532	tumor
0.2197	tumor	0.261	tumor
0.2152	tumor	0.2673	tumor
0.2568	tumor	0.2747	tumor
0.3578	tumor	0.1976	tumor
0.3658	tumor	0.269	tumor
0.2137	tumor	0.2404	tumor
0.1101	tumor	0.1392	tumor
0.2215	tumor	0.2154	tumor
0.3427	tumor	0.3891	tumor
0.186	tumor	0.2328	tumor
0.117	tumor	0.2216	tumor
0.2334	tumor	0.2468	tumor
0.3051	tumor	0.305	tumor
0.15	tumor	0.2642	tumor
0.1635	tumor	0.1512	tumor
0.1778	tumor	0.2755	tumor
0.2902	tumor	0.286	tumor
0.2107	tumor	0.2207	tumor
0.3539	tumor	0.2722	tumor
0.3576	tumor	0.5	tumor
0.3026	tumor	0.1922	tumor
0.2155	tumor	0.2052	tumor
0.2091	tumor	0.1714	tumor
0.2292	tumor	0.4338	tumor
0.2306	tumor	0.165	tumor
0.1397	tumor	0.1498	tumor
0.2187	tumor	0.2218	tumor
0.3065	tumor	0.2741	tumor
0.2115	tumor	0.2473	tumor
0.322	tumor	0.3321	tumor
0.1918	tumor	0.3426	tumor
0.1274	tumor	0.2104	tumor
0.2264	tumor	0.3788	tumor
0.2073	tumor	0.2318	tumor
0.2387	tumor	0.3631	tumor
0.3802	tumor	0.4702	tumor
0.2538	tumor	0.2715	tumor
0.2315	tumor	0.1635	tumor
0.1957	tumor	0.2608	tumor
0.1574	tumor	0.2071	tumor
0.1695	tumor	0.2237	tumor
0.2632	tumor	0.1745	tumor
0.2955	tumor	0.2557	tumor
0.1331	tumor	0.2316	tumor
0.1632	tumor	0.2621	tumor
0.1162	tumor	0.1894	tumor
0.2263	tumor	0.1991	tumor
0.1179	tumor	0.1194	tumor
0.1435	tumor	0.1223	tumor
0.1791	tumor	0.3426	tumor
0.1202	tumor	0.127	tumor
0.2413	tumor	0.1992	tumor
0.1869	tumor	0.1902	tumor
0.0996	tumor	0.0989	tumor
0.1653	tumor	0.1549	tumor
0.2017	tumor	0.1799	tumor
0.1585	tumor	0.1644	tumor
0.2082	tumor	0.3425	tumor
0.1825	tumor	0.2106	tumor
0.3642	tumor	0.3998	tumor
0.2284	tumor	0.4456	tumor
0.221	tumor	0.1791	tumor

## Sheet: Fig 4d
	Fig. 4d UPF1 siRNA qPCR raw data
	Hep3B	CTN-SP	CHEK1-SP	MAPK1-SP	THU-SP	WDR-SP	ATF4	GAS5	RP9P	SMG5	UPF1	GAPDH		SNU398	CTN-SP	CHEK1-SP	MAPK1-SP	THU-SP	WDR-SP	ATF4	GAS5	RP9P	SMG5	UPF1	GAPDH
	siNC	24.7664	24.8183	20.4288	22.7436	26.0734	17.409	19.9868	25.3618	20.5436	20.7625	14.992		siNC	23.2551	23.9134	20.4123	23.1138	24.7971	17.2751	19.2996	25.4905	21.3836	20.312	15.7842
		24.8944	24.7715	20.5352	22.8158	25.711	17.5368	20.4961	25.1727	20.4059	20.6177	14.9459			23.123	23.8528	20.2279	23.135	24.8218	17.0412	19.1812	25.3955	21.351	20.4199	16.3361
		24.9631	24.7114	20.438	22.6513	25.7907	17.4961	20.5261	25.0777	20.3665	20.5573	15.176			23.3436	23.989	20.3788	23.1475	25.0441	17.1679	19.5164	25.3613	21.5206	20.3789	15.847
	siNC'	24.7634	24.8416	20.3575	22.793	25.6999	17.4252	20.3964	25.0575	20.4546	20.4372	14.9252		siNC'	23.463	24.0814	20.2812	23.19	24.9896	17.3342	19.4265	25.4927	21.2893	20.1189	15.7871
		25.2353	24.8908	20.2613	22.7513	25.6281	17.43	20.1804	25.1136	20.3041	20.4664	14.9503			23.576	23.9858	20.2809	23.1539	25.0424	17.1412	19.1882	25.4517	21.3756	20.381	15.6375
		25.2561	24.8687	20.3765	22.6878	25.7556	17.3806	20.5014	25.1344	20.308	20.4953	15.1229			23.5589	23.9645	20.3511	23.2959	25.1965	17.1119	19.5071	26.1325	21.3676	20.3168	15.8067
	siUPF1	25.1421	24.8655	20.193	22.5635	25.6286	16.963	18.9711	24.0563	20.11	22.9724	15.0378		siUPF1	23.637	23.9575	20.0654	23.1181	24.9856	16.9834	18.5136	24.5289	21.0085	21.1975	15.6823
		25.1152	25.0128	20.3413	22.5019	25.7498	17.0522	19.2682	24.0633	20.3682	22.9681	15.1986			23.6523	24.0107	20.036	23.1688	25.1109	16.9409	18.6755	24.5688	20.9938	21.2497	15.7737
		25.2384	24.8886	20.5246	22.5754	25.9366	17.1376	19.3518	24.1848	20.2536	23.0332	15.1304			23.5465	23.942	20.1171	23.0952	25.1619	17.0221	18.4978	24.59	21.0017	21.2645	15.6487
	siUPF1'	25.7558	25.1041	20.4883	22.7144	25.8311	17.1198	19.141	24.0946	20.4434	23.2455	15.1434		siUPF1'	23.7938	24.1563	20.3044	23.3157	25.1529	17.2627	18.5476	24.8613	21.15	21.2234	15.9743
		25.7179	25.1093	20.441	22.7862	25.7986	17.085	19.2664	24.2248	20.1759	23.1819	15.5229			23.7718	24.0402	20.2245	23.399	25.1093	17.3097	18.9347	25.0212	21.1662	20.9677	15.951
		25.793	25.1045	20.6823	22.786	26.2373	17.1475	19.3155	24.2683	20.421	23.2491	15.3481			23.8627	24.1159	20.3732	23.1921	25.5414	17.2017	18.5809	24.9591	21.2354	21.0296	15.9911
	Hep3B	CTN-SP	CHEK1-SP	MAPK1-SP	THU-SP	WDR-SP	ATF4	GAS5	RP9P	SMG5	UPF1	GAPDH		SNU398	CTN-SP	CHEK1-SP	MAPK1-SP	THU-SP	WDR-SP	ATF4	GAS5	RP9P	SMG5	UPF1	GAPDH
	siNC	29.2097	25.8562	22.6613	23.6617	27.3425	19.1512	24.0362	26.5429	21.7267	21.363	16.6731		siNC	27.8811	24.7316	22.3085	23.9121	25.8544	17.986	21.3674	26.328	22.1631	21.0055	16.3938
		28.9688	25.8403	22.4292	23.5086	27.3514	19.0469	24.0888	26.7609	21.7605	21.373	17.443			28.0862	24.7526	22.6964	23.9096	26.0095	17.9791	22.0297	26.4435	22.205	21.0339	16.5452
		29.1923	25.918	22.6025	23.6117	27.4285	19.0311	24.6719	26.6521	21.849	21.5203	16.6889			28.2125	24.7787	22.7506	23.9083	25.928	17.9675	21.993	26.767	22.191	21.0392	16.4514
	siUPF1	28.9525	25.6384	22.1924	22.994	26.7217	17.6285	21.6457	24.6339	20.7892	23.3894	16.8384		siUPF1	28.2631	24.7373	22.4449	23.8532	26.2769	17.8152	20.8771	25.7818	21.8469	21.9838	16.5822
		29.0563	25.5973	22.2162	22.9973	26.8704	17.7303	21.6937	24.705	20.6872	23.625	16.7971			27.9267	24.9447	22.2807	23.684	26.0308	17.8094	20.683	25.8444	21.7252	21.9847	16.3834
		28.8632	25.7415	22.3507	23.1038	26.9735	17.5523	21.8089	24.7397	20.7917	23.7203	16.9961			28.1086	24.9749	22.1393	23.6986	25.8573	17.7394	20.797	25.6943	21.8267	22.7682	16.5556
	Hep3B	CTN-SP	CHEK1-SP	MAPK1-SP	THU-SP	WDR-SP	ATF4	GAS5	RP9P	SMG5	UPF1	GAPDH		SNU398	CTN-SP	CHEK1-SP	MAPK1-SP	THU-SP	WDR-SP	ATF4	GAS5	RP9P	SMG5	UPF1	GAPDH
	siNC	23.9165	25.2341	20.5589	23.2332	26.0274	18.146	20.3533	26.1444	21.1705	21.2212	16.7288		siNC4	24.6833	24.7096	21.0469	24.0112	25.968	17.1419	18.7156	27.4289	21.6358	21.3888	15.7805
		24.1017	25.2969	20.4386	23.1169	25.8789	18.1742	20.3572	25.9739	21.1011	21.3062	16.665			24.9743	24.8889	21.1964	24.025	26.0787	17.1307	19.3863	27.6043	21.6324	21.1598	15.8151
		24.1774	25.1813	20.4402	23.0071	25.8152	18.116	19.9778	26.3075	21.2078	21.3098	16.9347			24.7999	24.833	21.229	23.8844	26.1473	17.3447	19.2236	27.8534	21.6899	20.9813	16.0327
	siUPF1	24.0439	25.028	20.2698	22.8461	25.1167	17.0551	18.5749	24.1767	20.2798	23.8484	16.7998		siUPF1.1	24.665	24.7024	21.0413	23.8093	25.8	17.0649	18.7603	26.9473	21.5011	21.6498	15.5542
		24.1646	24.7822	20.0072	22.7635	25.0509	17.1764	18.342	24.1369	20.2415	23.6469	16.8434			24.6538	24.7526	20.9198	23.6935	25.8235	17.0641	18.5479	27.0268	21.4193	21.4992	15.984
		24.1647	24.8203	19.9867	22.8403	25.5307	17.1321	18.1279	24.2296	20.1762	23.7409	16.6546			24.6293	24.703	21.0441	23.7841	25.8919	17.1495	18.9381	27.0592	21.1086	21.317	15.8042
	Mean	CTNNB1 3'SP	CHEK1 3'SP	MAPK1 3'SP	THUMPD1 3'SP	WDR55 3'SP	ATF4	GAS5	RP9P	SMG5	UPF1
	Hep3B	0.83	1.01	1.12	1.23	1.09	1.49	2.52	2.32	1.25	0.2
	SNU398	0.77	0.93	1.07	0.95	0.85	1.01	1.62	1.66	1.19	0.56
	p-value
	Hep3B	0.0595	0.755	0.0311	4.9e-06	0.2	2.88e-05	3.64e-06	5.09e-07	0.00291	9.43e-07
	SNU398	0.0437	0.254	0.13	0.379	0.112	0.811	0.000125	0.000368	0.000849	8.95e-06

## Sheet: Fig 4f
	Fig. 4f CTNNB1 copy number qPCR raw data
		3'FL	3'SP			3'FL	3'SP			3'FL	3'SP			THLE-2	Hep3B	SNU398
	THLE2	20.24	24.4		THLE2	20.3742	23.9177		THLE2	21.6403	25.4119		3'FL	272.24	298.535	268.678
		20.2	24.32			20.2453	23.8452			21.6778	25.4567		3'SP	214.934	331.972	287.304
		20.27	24.39			20.2751	23.5068			21.5896	25.5686		p-values (against THLE-2)
	Hep3B	22.3	25		Hep3B	19.3987	23.8914		Hep3B	19.3987	23.8914		Hep3B		0.00854973	0.000226973
		22.21	24.89			19.6232	23.7862			19.6232	23.7862		SNU398		0.240824	0.000135453
		22.19	24.99			20.3197	23.5563			20.3197	23.5563
	SNU398	20.98	23.75		SNU398	21.0428	23.624		SNU398	23.37	24.68
		20.98	23.75			21.2513	23.6995			23.59	24.52
		21.08	23.76			21.0039	23.5261			23.31	24.91
