# Supplementary material for: Pan-cancer pervasive upregulation of 3′ UTR splicing drives tumourigenesis
Source: Nat Cell Biol. 2022 May 26;24(6):928–39. doi: 10.1038/s41556-022-00913-z (PMC9203280; doi:10.1038/s41556-022-00913-z)
Supplement: Source Data Fig. 5 — Statistical source data. [file 41556_2022_913_MOESM11_ESM.xlsx]

## Sheet: Fig 5b
	Fig. 5b CTNNB1 siRNA in Hep3B qPCR raw data
	Hep3B	CDS	3'FL	3'SP	GAPDH		Hep3B	CDS	3'FL	3'SP	GAPDH		Hep3B	CDS	3'FL	3'SP	GAPDH			Mean fold changes
	siNC	19.3344	20.8113	25.5089	16.6423		siNC	19.2523	21.4331	25.7214	16.5676		siNC	19.0504	20.6997	24.49	16.2715			CDS	3'FL	3'SP
		19.3688	20.8484	25.133	16.1676			19.1863	21.4631	25.6172	16.3868			19.1149	20.6509	24.5798	16.2185		siNC	1	1	1
		19.32	20.5915	25.0066	16.4865			19.2377	21.3247	25.3018	16.4799			19.1368	20.7409	24.5813	16.1074		si-CDS	0.0781022	0.0890863	0.0105804
	si-CDS	22.9957	23.9922	31.904	16.3836		si-CDS	23.7248	25.3863	32.0954	17.0372		si-CDS	22.7831	24.514	31.0839	15.9564		si-3'FL	0.623399	0.11057	0.885608
		22.7134	24.0997	31.5546	16.2763			23.7193	25.5661	31.9469	17.3005			22.9741	24.711	31.3544	15.9362		si-3'SP	0.422761	0.475254	0.0783274
		22.9726	24.2272	31.1412	16.2424			23.8624	25.6993	31.6584	17.3105			22.7831	24.5268	30.7177	15.8003		p-value
	si-3'FL	19.8483	23.7625	25.0502	16.1805		si-3'FL	20.2325	24.5826	25.2449	17.1299		si-3'FL	19.9362	24.0851	24.5101	16.1594		si-CDS	4.63509e-06	0.00372608	0.0279507
		19.8383	23.7231	25.0752	16.3215			19.9664	24.5057	24.9624	16.8595			19.8739	24.025	24.4296	16.0798		si-3'FL	0.000503827	0.00406023	0.228621
		19.8519	23.7536	25.0761	16.2647			20.0711	24.6334	24.9837	16.7845			20.0194	24.0487	25.0821	16.1051		si-3'SP	6.596e-05	0.0107513	0.0278404
	si-3'SP	20.6525	21.8105	28.9091	16.4118		si-3'SP	20.8535	22.3696	28.9234	16.388		si-3'SP	20.7934	22.2652	28.8612	16.3365
		20.5406	21.7848	28.6615	16.2912			20.6962	22.3444	28.9395	16.5005			20.8375	22.4462	29.1446	16.3495
		20.4425	21.7417	28.5587	16.4723			20.6939	22.1607	28.5532	16.6555			20.6169	22.2722	29.1425	16.3481

## Sheet: Fig 5d
	Fig. 5d CTNNB1 siRNA in Hep3B wound healing assay raw data
	0 hour	Reading 1	Reading 2	Reading 3	Reading 4	Reading 5	Reading 6	Reading 7		0 hour	Reading 1	Reading 2	Reading 3	Reading 4	Reading 5		0 hour	Reading 1	Reading 2	Reading 3	Reading 4	Reading 5
	siNC	524	518	516	527	524	518	518		siNC	711.548	734.583	721.786	708.988	760.179		siNC	796.012	785.774	803.69	770.417	765.298
	siNC'	530	518	527	557	518	518	527		siNC'	711.548	719.226	806.25	711.548	749.94		siNC'	755.06	765.298	785.774	770.417	755.06
	si-CDS	498	501	498	501	495	498	495		si-CDS	714.107	806.25	780.655	701.31	737.143		si-CDS	708.988	719.226	732.024	757.619	767.857
	si-CDS'	530	530	527	548	533	533	536		si-CDS'	716.667	729.464	685.952	757.619	760.179		si-CDS'	780.655	780.655	770.417	765.298	765.298
	si-3'FL	498	504	516	528	534	528	534		si-3'FL	734.583	714.107	698.75	724.345	708.988		si-3'FL	696.19	770.417	721.786	721.786	714.107
	si-3'FL	498	510	507	504	501	516	501		si-3'FL	755.06	767.857	732.024	737.143	737.143		si-3'FL	755.06	739.702	772.976	755.06	693.631
	si-3'SP	542	551	545	531	536	563	569		si-3'SP	793.452	767.857	732.024	862.56	880.476		si-3'SP	770.417	808.81	796.012	803.69	821.607
	si-3'SP'	575	548	542	527	578	569	567		si-3'SP'	860	798.571	831.845	819.048	747.381		si-3'SP'	778.095	796.012	785.774	775.536	737.143
	18 hour	Reading 1	Reading 2	Reading 3	Reading 4	Reading 5	Reading 6	Reading 7		18 hour	Reading 1	Reading 2	Reading 3	Reading 4	Reading 5		18 hour	Reading 1	Reading 2	Reading 3	Reading 4	Reading 5
	siNC	83	145	157	174	149	157	246		siNC	156.131	186.845	148.452	115.179	153.571		siNC	463.274	383.929	560.536	532.381	432.56
	siNC'	78	125	184	107	66	133	136		siNC'	209.881	17.9167	248.274	179.167	148.452		siNC'	488.869	524.702	442.798	368.571	355.774
	si-CDS	198	231	232	243	231	237	397		si-CDS	391.607	414.643	307.143	284.107	345.536		si-CDS	496.548	545.179	581.012	563.095	550.298
	si-CDS'	193	285	113	290	308	234	358		si-CDS'	307.143	312.262	238.036	322.5	217.56		si-CDS'	478.631	506.786	496.548	598.929	629.643
	si-3'FL	172	257	175	109	190	237	193		si-3'FL	278.988	148.452	222.679	278.988	240.595		si-3'FL	524.702	504.226	440.238	493.988	435.119
	si-3'FL	166	275	195	151	223	217	202		si-3'FL	220.119	273.869	245.714	314.821	238.036		si-3'FL	501.667	458.155	581.012	335.298	486.31
	si-3'SP	386	367	477	525	388	361	424		si-3'SP	555.417	537.5	445.357	563.095	693.631		si-3'SP	568.214	627.083	624.524	645	545.179
	si-3'SP'	557	406	531	353	383	451	492		si-3'SP'	517.024	542.619	430	378.81	430		si-3'SP'	555.417	563.095	629.643	545.179	565.655
	24 hour	Reading 1	Reading 2	Reading 3	Reading 4	Reading 5	Reading 6	Reading 7		24 hour	Reading 1	Reading 2	Reading 3	Reading 4	Reading 5		24 hour	Reading 1	Reading 2	Reading 3	Reading 4	Reading 5
	siNC	6	50	115	106	199	157	166		siNC	133.095	115.179	204.762	61.4286	89.5833		siNC	432.56	383.929	447.917	491.429	394.167
	siNC'	51	107	119	106	137	47	133		siNC'	71.6667	28.1548	33.2738	0	58.869		siNC'	314.821	363.452	355.774	412.083	302.024
	si-CDS	86	252	228	296	187	151	211		si-CDS	317.381	215	127.976	243.155	309.702		si-CDS	440.238	527.262	396.726	598.929	437.679
	si-CDS'	122	139	178	231	320	121	302		si-CDS'	273.869	235.476	184.286	212.44	102.381		si-CDS'	488.869	614.286	493.988	488.869	542.619
	si-3'FL	27	178	137	113	65	166	83		si-3'FL	289.226	135.655	15.3571	140.774	189.405		si-3'FL	514.464	476.071	399.286	417.202	350.655
	si-3'FL	205	199	169	130	204	101	148		si-3'FL	181.726	12.7976	23.0357	43.5119	125.417		si-3'FL	424.881	332.738	430	394.167	437.679
	si-3'SP	355	362	341	513	362	353	362		si-3'SP	386.488	478.631	245.714	432.56	468.393		si-3'SP	527.262	586.131	632.202	601.488	506.786
	si-3'SP'	492	403	492	332	335	433	454		si-3'SP'	417.202	409.524	394.167	276.429	307.143		si-3'SP'	488.869	532.381	560.536	447.917	442.798
		Mean wound closure (%)				p-value against siNC		si-3'FL
		0h	18h	24h		18h	24h	24h
	siNC	0	0.735421	0.795675
	si-CDS	0	0.507978	0.548469		0.000200773	0.000103972	0.00203886
	si-3'FL	0	0.614989	0.746589		0.00564084	0.315688
	si-3'SP	0	0.212282	0.278467		2.48629e-08	9.31374e-09	8.01106e-10

## Sheet: Fig 5e
	Fig. 5e CTNNB1 siRNA in Hep3B xenograft raw data
			excised tumor weight (mg)						excised tumor weight (mg)
	siNC	1	318				siNC	1	17
		2	123					2	20.9					siNC	si-CDS	si-3'FL	si-3'SP
		3	26.3					3	14				Tumor weight	155.767	0	87.56	0
		4	0					4	11.5				p-value (against siNC)		0.0805712	0.469607	0.0805712
		5	0					5	23				p-value (against si-3'FL)		0.0416134		0.0416134
	si-CDS	1	0				si-CDS	1	10.6
		2	0					2	7.7
		3	0					3	5.5
		4	0					4	3.4
		5	0					5	3.1
	si-3'FL	1	247				si-3'FL	1	30
		2	121.8					2	11.8
		3	19.6					3	13.7
		4	29.8					4	11.5
		5	19.6					5	15.8
	si-3'SP	1	0				si-3'SP	1	14.7
		2	0					2	11.5
		3	0					3	8.5
		4	0					4	3.8
		5	0					5	4.8

## Sheet: Fig 5f
	Fig. 5f CTNNB1 siRNA in Hep3B qPCR raw data
	Hep3B	AXIN2	MYC	TCF7	GAPDH		Hep3B	AXIN2	MYC	TCF7	GAPDH		Hep3B	AXIN2	MYC	TCF7	GAPDH			Mean fold changes
	siNC	26.097	20.2994	24.2852	16.6423		siNC	26.1472	19.9683	24.5276	16.5676		siNC	26.0197	19.8056	24.1923	16.2715			AXIN2	MYC	TCF7
		26.0965	20.2289	24.0396	16.1676			25.9788	19.7996	24.3087	16.3868			25.9156	19.7279	23.9289	16.2185		siNC	1	1	1
		25.6671	20.0903	24.0068	16.4865			25.9725	19.7267	24.3735	16.4799			26.0248	19.7731	24.1094	16.1074		si-CDS	0.0654895	0.515014	0.776029
	si-CDS	30.0366	21.024	24.3635	16.3836		si-CDS	30.4714	20.9339	25.0169	17.0372		si-CDS	28.5444	20.0417	24.1307	15.9564		si-3'FL	0.683975	1.03216	1.08942
		29.6072	21.0715	24.3193	16.2763			30.8048	21.1675	25.1309	17.3005			28.9016	20.3376	24.1515	15.9362		si-3'SP	0.311885	0.708813	0.652626
		30.1017	20.9941	24.1035	16.2424			30.6977	21.4465	25.1706	17.3105			28.8404	20.0779	24.0375	15.8003		p-value siNC
	si-3'FL	26.4178	20.0184	23.6154	16.1805		si-3'FL	26.7575	20.1436	24.6616	17.1299		si-3'FL	26.1143	19.6353	23.6823	16.1594		si-CDS	6.11723e-05	0.00630877	0.0306056
		26.3545	19.9639	23.9238	16.3215			26.6484	20.193	24.371	16.8595			26.244	19.6118	23.898	16.0798		si-3'FL	0.0165844	0.538356	0.335596
		26.6485	19.9625	23.6491	16.2647			26.6578	20.2723	24.3528	16.7845			26.564	19.6573	23.8273	16.1051		si-3'SP	0.00037074	0.0146624	0.000631362
	si-3'SP	27.742	20.6873	24.6273	16.4118		si-3'SP	27.7336	20.8508	24.9791	16.388		si-3'SP	27.2717	20.6774	24.8863	16.3365		p-value against si-3'FL
		27.8451	20.6867	24.6534	16.2912			27.9223	20.972	25.0557	16.5005			27.3799	20.6811	24.9689	16.3495		si-CDS	0.00351689	2.53483e-05	0.0276918
		27.6326	20.6066	24.5181	16.4723			27.6599	20.9465	25.0205	16.6555			27.5244	20.838	25.1272	16.3481		si-3'SP	0.00729033	6.50863e-05	0.0198449

## Sheet: Fig 5i
	Fig. 5i CTNNB1 3'UTR CRISPR anchorage-independent growth assay raw data
	Set 1				Set 2				Set 3					Mean colonies count (from 10 technical replicates per set)
	Slice	Count			Slice	Count			Slice	Count				Set 1	Set 2	Set 3
	Negative ctrl_1	37			Negative ctrl_1	27			Negative ctrl_1	29			Negative control	23.3	28.3	21.4
	Negative ctrl_2	20			Negative ctrl_2	24			Negative ctrl_2	18			CRISPR-SS mutant	13.4	16	11.8
	Negative ctrl_3	24			Negative ctrl_3	38			Negative ctrl_3	27
	Negative ctrl_4	22			Negative ctrl_4	30			Negative ctrl_4	27				Mean of 3 sets	p-value
	Negative ctrl_5	29			Negative ctrl_5	23			Negative ctrl_5	22			Negative control	24.33
	Negative ctrl_6	18			Negative ctrl_6	27			Negative ctrl_6	22			CRISPR-SS mutant	13.73	0.018
	Negative ctrl_7	20			Negative ctrl_7	32			Negative ctrl_7	16
	Negative ctrl_8	22			Negative ctrl_8	23			Negative ctrl_8	19
	Negative ctrl_9	19			Negative ctrl_9	32			Negative ctrl_9	19
	Negative ctrl_10	22			Negative ctrl_10	27			Negative ctrl_10	15
	CRISPR-SS_1	12			CRISPR-SS_1	16			CRISPR-SS_1	8
	CRISPR-SS_2	10			CRISPR-SS_2	12			CRISPR-SS_2	7
	CRISPR-SS_3	12			CRISPR-SS_3	9			CRISPR-SS_3	10
	CRISPR-SS_4	20			CRISPR-SS_4	18			CRISPR-SS_4	11
	CRISPR-SS_5	10			CRISPR-SS_5	19			CRISPR-SS_5	9
	CRISPR-SS_6	11			CRISPR-SS_6	17			CRISPR-SS_6	15
	CRISPR-SS_7	15			CRISPR-SS_7	16			CRISPR-SS_7	14
	CRISPR-SS_8	18			CRISPR-SS_8	16			CRISPR-SS_8	18
	CRISPR-SS_9	11			CRISPR-SS_9	23			CRISPR-SS_9	15
	CRISPR-SS_10	15			CRISPR-SS_10	14			CRISPR-SS_10	11
