# Supplementary material for: Pan-cancer pervasive upregulation of 3′ UTR splicing drives tumourigenesis
Source: Nat Cell Biol. 2022 May 26;24(6):928–39. doi: 10.1038/s41556-022-00913-z (PMC9203280; doi:10.1038/s41556-022-00913-z)
Supplement: Source Data Fig. 6 — Statistical source data. [file 41556_2022_913_MOESM13_ESM.xlsx]

## Sheet: Fig 6a
Fig. 6a Splicing level of CTNNB1 3'SP upon knockdown of RBPs
RBP	splicing_changes	p_value	CLIP_peaks_at_terminal_exon
SRSF5	0.0216204	0.285297	0
XRN2	-0.00201813	0.453553	0
UPF2	0.0514738	0.0483004	0
PCBP2	-0.0421888	0.0772785	0
XRCC5	0.0133848	0.380795	0
U2AF2	-0.211693	0.00088125	1
ZRANB2	-0.0710791	0.023643	1
HNRNPLL	-0.188037	0.0133078	0
DDX55	0.000956007	0.49069	1
DDX28	0.0813998	0.023643	0
STAU1	0.0404718	0.181363	1
SF1	-0.129758	0.0168452	0
NUFIP2	-0.0731084	0.023643	0
RBFOX2	-0.215264	0.0104313	0
CSTF2	0.0907747	0.014987	1
CKAP4	-0.0930907	0.0211576	0
XPO5	0.000606117	0.453553	0
SND1	0.00232595	0.472091	1
RTF1	0.0347185	0.181363	0
RBM25	-0.0234311	0.19393	0
DDX1	-0.00666061	0.380795	0
HNRNPU	0.0675503	0.0361657	1
NKRF	-0.0240829	0.146811	0
PA2G4	0.10215	0.0117936	0
XRCC6	0.0557532	0.0772785	0
LIN28B	-0.0536733	0.0293537	1
PABPC1	0.0363005	0.279795	0
PUF60	-0.0583413	0.0326133	0
ABCF1	-0.0703922	0.023643	0
DDX27	-0.00576735	0.469898	0
DAZAP1	-0.0427101	0.0197928	0
DDX5	-0.0506227	0.0772785	0
DDX59	-0.0613199	0.0658959	0
SUCLG1	0.0378426	0.116976	0
HDGF	-0.0270021	0.126403	0
HNRNPC	0.254486	0.0092082	1
CALR	0.0341316	0.136346	0
CCAR2	0.0207375	0.234693	0
TBRG4	-0.146221	0.0168452	0
EIF3G	-0.00546758	0.416817	1
AATF	-0.0361113	0.0739505	0
PPIL4	0.0882318	0.018897	0
SBDS	0.0452188	0.0842651	0
AKAP1	0.0943223	0.0211576	0
RBM22	-0.0950476	0.0211576	0
RPS19	0.118308	0.0104313	0
HNRNPK	-0.0138505	0.249266	0
RBM34	0.038385	0.116976	0
PRPF8	-0.0739458	0.023643	1
EIF4B	-0.00349632	0.435115	0
EIF4G1	-0.0260842	0.136346	0
SUPV3L1	-0.0304326	0.126403	0
BUD13	-0.10021	0.0211576	0
PUM2	-0.0213567	0.19393	1
MARK2	-0.00970144	0.32873	0
G3BP2	0.0226942	0.220604	0
BCLAF1	-0.052701	0.044221	0
RRP9	0.0488318	0.0842651	0
BCCIP	-0.0441516	0.044221	0
EIF4G2	-0.00431142	0.435115	0
FUS	0.0864343	0.0168452	1
SNRNP70	-0.277254	0.0092082	0
NAA15	-0.0808515	0.023643	0
RAVER1	0.119825	0.0211576	0
RPS10	-0.0267178	0.141508	0
ETF1	-0.161901	0.014987	0
PARN	-0.0569545	0.0917153	0
FUBP3	-0.00980376	0.363143	1
PES1	0.00305871	0.403973	0
DDX3X	-0.0175224	0.19393	1
ZC3H8	-0.102489	0.018897	0
STIP1	0.0121857	0.416817	0
SUGP2	-0.0651849	0.136346	0
TRIM56	0.0834354	0.0211576	0
GPKOW	-0.10772	0.0211576	0
MSI2	-0.073772	0.023643	0
ILF2	0.0901728	0.014987	0
ATP5C1	-0.0532599	0.0326133	0
NUP35	0.0265733	0.279795	0
LSM11	0.0364509	0.126403	1
AKAP8L	-0.128495	0.0168452	0
HNRNPA1	0.0030686	0.472091	1
SMNDC1	0.113794	0.0133078	0
GEMIN5	0.0606912	0.0589504	0
UTP3	0.092014	0.0133078	0
AKAP8	0.0491921	0.0646371	0
HNRNPF	-0.0666295	0.0263694	1
YBX3	-0.0181997	0.234693	0
RBM39	-0.25422	0.0104313	0
HLTF	-0.00218043	0.453553	0
NPM1	-0.217085	0.0104313	0
RECQL	-0.00927717	0.345777	0
SF3A3	-0.0233242	0.169319	0
PABPC4	-0.0166165	0.220604	0
DDX19B	0.0386332	0.116976	0
CSTF2T	-0.0280102	0.108059	1
HNRNPM	0.0306401	0.16349	1
MATR3	-0.0485097	0.0772785	0
MAGOH	-0.0409068	0.116976	0
SUPT6H	0.0907888	0.023643	0
SLBP	-0.0345955	0.0996427	0
MTPAP	-0.189324	0.0133078	0
PRPF6	0.102026	0.0133078	0
DNAJC2	0.0637713	0.040029	0
TUFM	-0.0242324	0.19393	0
NCBP2	-0.0442612	0.044221	0
FASTKD1	0.0340855	0.146811	0
HNRNPA2B1	0.00900922	0.453553	0
SERBP1	0.0113274	0.32873	0
ESF1	-0.110902	0.018897	0
KRR1	-0.0868526	0.0211576	0
PRPF4	-0.0441539	0.044221	0
FMR1	-0.0197553	0.207013	1
RPS5	-0.0570028	0.0326133	0
TROVE2	0.0773966	0.0293512	0
G3BP1	-0.0835773	0.023643	0
EWSR1	0.116957	0.0117936	1
EEF2	0.0312042	0.146811	0
SRSF3	-0.0316918	0.116976	0
QKI	-0.121673	0.0168452	1
HNRNPD	0.0184954	0.279795	1
EIF3D	0.125672	0.00366843	1
TARDBP	-0.170946	0.0133078	1
DNAJC21	-0.0193353	0.234693	0
LARP7	0.0326533	0.146811	1
IGF2BP3	0.0946432	0.014987	1
RBM15	-0.0191455	0.220604	1
CPSF6	-0.169284	0.014987	1
SSB	-0.139116	0.014987	0
NIP7	-0.00608222	0.398698	0
SF3B1	0.0540697	0.0536638	1
SNRNP200	-0.186453	0.014987	0
NELFE	-0.0362001	0.0842651	0
HNRNPA0	0.024247	0.220604	0
SRFBP1	-0.0618851	0.0293537	0
KIF1C	0.010364	0.416817	0
DDX21	-0.125653	0.0168452	0
DDX47	0.00171425	0.49069	0
APOBEC3C	0.137823	0.0104313	0
EFTUD2	0.0439655	0.0707411	0
EIF2S1	-0.0591406	0.0293537	0
RBM47	0.0315583	0.249266	1
GTF2F1	0.0368446	0.126403	0
SRP68	0.0507667	0.0646371	0
DDX24	-0.00355934	0.416817	0
AGO1	-0.0103698	0.32873	0
NUSAP1	0.0597993	0.044221	0
PKM	0.0817296	0.044221	0
UPF1	-0.0700439	0.023643	1
TAF15	-0.0419041	0.0487599	1
AUH	-0.127884	0.0168452	0
IGF2BP2	0.00377488	0.472091	1
GNB2L1	-0.052581	0.0646371	0
RCC2	0.0690059	0.040029	0
CIRBP	0.0883082	0.0211576	0
DKC1	-0.0911225	0.0263694	0
RPS3A	0.021319	0.249266	0
TFIP11	0.0959395	0.0117936	0
NSUN2	-0.148408	0.0168452	0
HNRNPAB	0.0775638	0.0293537	0
METAP2	0.0366569	0.15396	0
PTBP1	-0.0184179	0.207013	1
TIAL1	-0.135765	0.014987	1
GRWD1	-0.047701	0.044221	1
AARS	0.041527	0.0917153	0
KHSRP	-0.0874559	0.023643	0
RBM27	0.040256	0.108059	0
CNOT7	-0.0186001	0.19393	0
U2AF1	0.101187	0.0361657	0
PUM1	0.126161	0.0104313	0
SRSF9	-0.0923458	0.0211576	0
DHX30	-0.0569317	0.169319	0
NONO	0.136471	0.0104313	0
FXR1	0.0330171	0.126403	0
ADAR	0.081215	0.023643	0
CEBPZ	-0.00674258	0.380795	0
SF3B4	-0.0435723	0.0996427	0
SRSF7	0.073107	0.0361657	0
IGF2BP1	-0.0612865	0.023643	1
EXOSC9	0.048552	0.0707411	0
PHF6	0.0228508	0.207013	0
SSRP1	0.0263754	0.181363	0
FASTKD2	0.0171166	0.295712	1
PUS1	-0.032495	0.0842651	1
DDX52	0.023714	0.220604	0
PSIP1	0.00371099	0.472091	0
SAFB2	-0.00432858	0.380795	0
TIA1	-0.0267965	0.146811	1
SFPQ	-0.13681	0.0168452	0
RPS2	-0.0444119	0.044221	0
LARP4	0.016997	0.264306	1
RPLP0	0.0342461	0.126403	0
TRA2A	-0.0650598	0.023643	0
CPSF7	0.0379816	0.220604	1
CCAR1	0.0522168	0.0772785	0
SLTM	0.140751	0.0104313	0
UTP18	-0.0307566	0.207013	0
UBE2L3	-0.00368865	0.416817	0
PPIG	0.00872447	0.435115	1
FKBP4	-0.0643582	0.023643	0
RPL23A	-0.0302852	0.108059	0
FIP1L1	-0.116709	0.018897	1
HSPD1	0.0549185	0.0536638	0
FTO	-0.303891	0.0092082	0
RBM17	-0.128886	0.018897	0
DDX6	0.0377602	0.126403	1
GRSF1	0.123456	0.0104313	0
KHDRBS1	0.112776	0.0117936	0
PCBP1	0.029341	0.181363	0
SART3	0.0812668	0.0211576	0
SRSF1	-0.1804	0.0133078	1
ASCC1	0.0846053	0.018897	0
BOP1	-0.0286559	0.32873	0
HNRNPL	0.0857896	0.018897	0
UCHL5	0.0927806	0.0133078	0
EIF2S2	-0.053067	0.0772785	0
PNPT1	0.0841401	0.0211576	0
ILF3	0.0508881	0.0646371	0
NOL12	0.0622603	0.040029	1
CELF1	-0.00928197	0.32873	0
EIF4A3	-0.0288156	0.126403	0
SMN1	0.030149	0.169319	0
SUB1	-0.0702298	0.0326133	1
FAM120A	-0.0517482	0.0361657	0
ACO1	-0.148115	0.0168452	0
HNRNPUL1	-0.24064	0.0092082	0
ZNF622	-0.0833674	0.023643	0

## Sheet: Fig 6b
	Fig. 6b RBP siRNA in Hep3B qPCR raw data
	Hep3B	3'FL	3'SP	GAPDH		Hep3B	3'FL	3'SP	GAPDH		Hep3B	3'FL	3'SP	GAPDH		Mean	3'FL	3'SP
	siNC	22.4089	25.4484	16.6184		siNC	20.896	23.9575	15.6845		siNC	21.9107	25.6556	17.0895		siNC	1	1
		22.5137	25.5727	16.6202			20.796	24.0138	16.4272			21.8567	25.508	16.989		siHNRNPC	1.507	2.49087
		22.464	25.8439	16.6194			20.6609	24.0817	15.671			22.1903	25.9022	17.0156		siSF3B1	3.54773	0.578376
	siHNRNPC	22.7843	25.0002	17.5364		siHNRNPC	21.5854	23.9816	15.7673		siHNRNPC	22.4009	25.7707	17.0731		siSRSF1	1.26449	0.614164
		22.8269	24.9963	17.4946			21.7918	23.9183	16.087			22.3217	25.6312	17.3292		siTARDBP	0.98337	1.14239
		22.5942	25.1729	17.412			21.6335	24.0602	15.8823			22.3443	25.7638	17.206		siU2AF2	2.54463	0.596638
	siSF3B1	22.2047	28.008	18.4144		siSF3B1	21.0224	25.4296	16.4802		siSF3B1	23.1437	30.5863	19.5156		p-value against siNC
		22.3512	27.7478	18.2703			20.918	25.3542	16.5729			23.1847	30.6695	19.4414		siHNRNPC	0.0163443	0.00152014
		22.3447	28.1642	18.1652			21.1108	25.3122	16.3593			23.2364	30.9052	19.4127		siSF3B1	0.00168182	0.00865075
	siSRSF1	22.4135	26.5751	16.9324		siSRSF1	20.5951	24.863	15.9506		siSRSF1	22.3717	27.6016	17.4181		siSRSF1	0.000744987	0.0248442
		22.4744	26.4313	17.0044			20.6993	25.0934	15.9963			22.4123	27.7568	17.4273		siTARDBP	0.536087	0.166151
		22.4725	26.6288	16.9119			20.547	24.9093	15.7478			22.375	27.7134	17.1975		siU2AF2	0.000278729	0.01041
	siTARDBP	22.6061	25.282	16.7073		siTARDBP	20.6209	23.7968	15.4741		siTARDBP	22.2456	25.9128	16.9977
		22.5547	25.5675	16.7871			20.6987	23.7315	15.4903			22.2556	25.9686	16.9638
		22.6045	25.4234	16.671			20.7262	23.9019	15.3457			22.3455	25.9923	16.9651
	siU2AF2	21.4951	26.4945	17.0707		siU2AF2	20.5017	25.7949	15.9878		siU2AF2	21.0314	27.3109	17.2233
		21.4627	26.6267	16.9581			20.5154	25.8393	15.9637			21.0289	27.2888	17.3305
		21.5648	26.8409	17.0078			20.3855	25.9038	16.1231			21.08	27.3401	17.353

## Sheet: Fig 6d
	Fig. 6d RBP RIP qPCR raw data
	Hep3B	3'FL	3'SP		Hep3B	3'FL	3'SP		Hep3B	3'FL	3'SP		Hep3B	3'FL	3'SP			Hep3B		SNU398
	10% input	32.0863	34.252		10% input	22.6603	25.9196		10% input	22.2888	25.1482		10% input	26.9904	27.9454			3'FL	3'SP	3'FL	3'SP
		31.6057	34.1044			22.7851	26.1599			22.0264	25.1006			27.1435	27.9719		IgG	1	1	1	1
		31.1053	34.1041			22.7585	25.903			22.2045	25.026			27.0221	27.671		SF3B1	1.7977	0.876629	1.38412	1.03944
		31.7561	34.5051		IgG	28.182	32.0032		IgG	29.0079	32.2687			27.0506	27.8362		SRSF1	2.34731	1.59961	3.72184	2.90035
	IgG	33.7338	34.8827			28.0742	32.2627			29.0974	33.6744			26.8334	27.951		U2AF2	2.13185	1.41688	1.50262	3.49975
		33.7527	34.6057			28.1529	32.6683			29.4217	32.2454			27.0849	27.5579		p-value against IgG
		33.8744	34.0224		SF3B1	27.8909	32.3001		SF3B1	28.3141	32.1474		IgG	29.8078	31.8854		SF3B1	0.261502	0.505998	0.0350011	0.916987
		34.1304	34.5388			27.7548	32.5904			28.651	31.2248			29.6952	32.9379		SRSF1	0.00165697	0.0191528	1.89742e-06	0.002935
	SF3B1	32.138	34.3994			27.4479	32.0225			28.4924	31.4529			29.6563	31.8337		U2AF2	0.0394354	0.0430555	0.0375914	0.00504517
		33.4511	35.0606		SRSF1	26.1449	28.967		SRSF1	26.8378	29.5596			29.6972	32.668
		33.591	34.2214			26.3455	29.2826			26.9096	29.5926				31.9563
		33.9677	35.2876			26.2888	29.0857			26.7035	29.4084				31.9201
			34.6379		U2AF2	23.9899	27.6154		U2AF2	24.2046	26.9429		SF3B1	29.3508	34.1522
	SRSF1	32.8889	33.6001			23.9777	27.4442			24.0738	26.9533			29.8382	33.4716
		32.5704	34.1784			24.2078	27.65			24.0531	26.7466			29.3369	34.8004
		32.5238	33.6592											29.7349	33.9945
		32.9366	33.8297											29.2604
	U2AF2	33.1237	34.0991											29.8054
		32.6222	33.9464										SRSF1	29.0985	35.5437
		33.4727	33.8876											28.9719	35.7212
		32.4357												29.2335	34.7069
														29.052	34.9803
														28.5509	35.6338
														29.2966
													U2AF2	28.7451	35.7255
														29.1198	35.8874
														29.3813	34.1154
														29.4181	33.3139
														29.5054	35.2407
														29.3429
	SNU398	3'FL	3'SP		SNU398	3'FL	3'SP		SNU398	3'FL	3'SP		SNU398	3'FL	3'SP
	10% input	27.5474	31.6236		10% input	28.5955	31.872		10% input	27.8549	30.9562		10% input	26.4288	29.6294
		27.3626	31.3425			28.2496	32.1936			27.982	30.7125			26.5382	29.1411
		27.3497	31.5224			28.207	31.608			28.1316	31.0641			26.4401	29.323
		27.4084	31.495			27.9841	32.4384			28.1229	30.7749			26.488	29.0533
		27.5345	31.2899			28.2883				28.1135	30.8939			26.2813	28.7879
		27.4885	31.4257			28.3472				28.2577	30.1554			26.5487	29.9365
	IgG	32.397	36.9964		IgG	33.579	35.3206		IgG	29.0116	38.8984		IgG	28.9912	30.9421
		32.6483	36.0608			32.6893	37.0716			29.003	38			28.6984	31.0315
		32.4315	38.0956			32.6897	35.2607			28.9447	38			29.2115	31.1053
		32.1031	36.3307			32.6324	37.4771			28.8907	35.4752			28.9618	31.4078
	SF3B1	31.6546	37.0027		SF3B1	30.167	34.014		SF3B1	28.9701	33.587			28.8798	31.8008
		31.8279	36.3317			29.8632	34.6305			28.921	35.8549			28.8186	31.0648
		32.0409				29.6786	34.2205			29.204	35.3149		SF3B1	29.1626	32.3014
		32.1844				29.7845	33.8935			28.8109				29.2151	32.7087
	SRSF1	30.6046	35.4865			30.2613				29.1533				29.2382	31.5688
		30.3756	35.4238			29.3281				28.8797				29.1282	31.3589
		30.6347	34.6828		SRSF1	30.4397	33.882		SRSF1	28.3002	34.0283			29.0541	32.386
		30.5207	35.7171			30.5864	32.7015			28.7372	32.9971			29.7419	31.1622
		30.5809	34.6708			30.6435	33.1773			28.3868	33.2005		SRSF1		32.7728
		30.2401	35.2435			30.8949	33.297			28.7839	34.3402				32.8433
	U2AF2	32.2471	35.9769		U2AF2	29.7288	32.132			28.4879				28.6792	32.156
		32.09	34.7409			29.3668	32.3198		U2AF2	28.5416	31.9381			28.6092	32.7221
		31.5041	34.4541			29.9381	32.4116			28.5489	32.9274			28.1535	33.8862
		31.4186	34.9034			29.6653	32.2414			28.2738				28.6371	32.7616
		31.892	34.7244			29.901				28.5706	32.518		U2AF2	28.1944
						29.382				28.7349	31.719			28.1883
														28.3211	30.88
														28.3367	30.7556
														27.9746	30.6396
														28.4191	31.0166

## Sheet: Fig 6g
	Fig. 6g CTNNB1 Luciferase reporter assay raw data
	Hep3B	Firefly luciferase read 1			Hep3B	Renilla luciferase read 2				SNU398	Firefly luciferase read 1			SNU398	Renilla luciferase read 2			Mean	Hep3B	SNU398
		3'FL-WT	3'SP			3'FL-WT	3'SP				3'FL-WT	3'SP			3'FL-WT	3'SP		3'FL-WT	1	1
	SET 1	25519.9	51493.6		SET 1	785602	2005930			SET 1	461092	737751		SET 1	2053080	6390340		3'SP	1.41	1.77
		28592	54824.9			847536	3282630				443426	640141			2104910	6004670		p-value against 3'FL-WT	0.0394	0.00501
		26696.9	43299.7			1057800	3302200				359696	859769			1895320	8323700
		25155	38026.7			1162050	3164440				198300	889766			1880790	8690880
	SET 2	27130	160982		SET 2	1445310	5697850			SET 2	213084	522196		SET 2	1020540	3253690
		30349.1	153051			1524050	5185930				198029	443877			1008860	3022220
		31510.6	111077			1061390	4967670				145224	272205			949412	2762450
		32273	111732			1060160	4449870				195878	253574			898718	2522130
		29594.9	88514.2			920167	5292720				191555	377678			852063	2864620
		34851.4	83762.4			1087740	5705330				172862	310691			722442	2666590
		39528.4	116647			1073110	6888540				156296	571183			922458	516842
		41809.5	108680			904056	8544000				109504	517735			981570	3328950
	SET 3	57107.4	75129.6		SET 3	1778510	3765250			SET 3	214938	175708		SET 3	1209640	2304330
		54133.2	72297.2			1666380	3766320				167526	303924			1276400	2705650
		29542.7	80943.8			1098300	5045970				155971	433250			1085440	2564340
		30700.1	83740.2			1093820	5104990				197864	133562			1132270	2950120
		25766.5	109626			1099940	4275980				225738	86672.5			970674	2967330
		46025.6	103745			1334920	4287190				184513	309508			925424	3344280
		44637.4	123628			1172920	5806550				184230	566448			941427	3928360
		32752.5	121916			1165810	5312930				183202	525628			1010390	3235820
	SET 4	120052	279175		SET 4	4486570	9664160			SET 4	144405	107093		SET 4	670127	1334490
		119694	276810			4555580	11197600				128547	57863.6			578606	1270210
		105284	238000			3778130	10191500				100902	42160.9			442701	44516.9
		97951.9	236638			3890090	11379400				102496	52203.2			467573	889030
		60525	259482			2314560	11651900				82657.4	71999.1			314942	1105090
		59044.3	238794			2167800	9441980				80361.2	125153			290001	942154
		85785.1	248327			2561000	10446200				89878.1	161197			286173	1233800
		92303.6	147683			3018680	9065860				44302	75049			229011	1149720

## Sheet: Fig 6h
	Fig. 6h CTNNB1 Translation reporter assay raw data
	Hep3B	Firefly luciferase read 1			Hep3B	Renilla luciferase read 2				SNU398	Firefly luciferase read 1			SNU398	Renilla luciferase read 2				Hep3B	SNU398
		3'FL-WT	3'SP			3'FL-WT	3'SP				3'FL-WT	3'SP			3'FL-WT	3'SP		3'FL-WT	1	1
	SET 1	700.024	1218.07		SET 1	15441.7	26225.7			SET 1	276.004	178.002		SET 1	1602.13	5501.48		3'SP	1.39	2.25
		674.022	1362.09			14666.5	24549.5				200.002	188.002			1658.13	4036.8		p-value against 3'FL-WT	0.0469	0.0233
		604.018	1122.06			12157.2	27458.9				158.001	154.001			2142.22	4414.96
		590.017	1078.06			11340.3	25541.9				208.002	170.001			2094.21	3942.76
		542.014	1042.05			10293.2	24816.1				186.002	132.001			1746.15	3060.46
		536.014	1046.05			9610.52	24262.8				198.002	162.001			1726.15	2798.38
		728.026	1222.07			11534.5	29372.2				222.002	152.001			1484.11	3314.54
		680.023	1160.07			11586.6	28455.6				236.003	108.001			1444.1	3182.5
	SET 2	552.015	696.024		SET 2	25100.8	49869.6			SET 2	92.0004	70.0002		SET 2	1254.08	2506.31
		418.009	762.029			23479	44991				102.001	70.0002			1284.08	2736.37
		390.007	618.019			22318.4	54068.9				362.006	80.0003			1046.05	4480.98
		562.015	632.02			20951.5	47086.4				382.007	76.0003			1010.05	4108.83
		588.017	1000.05			19216.1	67049.6				306.005	56.0002			992.048	3924.75
		370.007	1062.06			18532.8	64609.9				332.005	96.0005			980.047	3762.69
		516.013	852.036			22647.1	51340.8				164.001	46.0001			1634.13	3836.72
		496.012	888.039			22853.6	49968				122.001	70.0002			1506.11	3780.7
	SET 3	252.003	334.005		SET 3	7428.7	14342.1			SET 3	90.0004	70.0002		SET 3	648.021	694.024
		298.004	344.006			7356.65	13707.2				72.0003	56.0002			654.021	670.022
		284.004	306.005			8743.75	10401.3				84.0003	82.0003			446.01	1020.05
		300.004				8551.58					88.0004	76.0003			446.01	998.049
		252.003	416.008			8281.36	14364.1				146.001	58.0002			516.013	562.015
		258.003	336.006			7798.98	13843.4				114.001	70.0002			440.009	552.015
		258.003	336.006			8039.17	12093.2				98.0005	54.0001			472.011	692.023
		230.003	332.005			8047.17	11714.7				104.001	76.0003			312.005	724.026
	SET 4	1332.09	2524.31		SET 4	51531.8	121015			SET 4	160.001	176.002		SET 4	5077.26	19133.9
		1262.08	2340.27			47225	116250				170.001	172.001			4809.13	18865.4
		1290.08	2406.28			43229.4	119564				110.001	214.002			3696.67	17342.7
		1544.12	2210.24			41102.6	112236				118.001	190.002			3534.61	16305
		1258.08	2292.26			47787.6	119771				122.001	166.001			4382.94	16920
		1160.07	2206.24			46015.5	114163				120.001	206.002			4330.92	14696.6
		1088.06	2200.24			43645.1	100959				172.001	166.001			4312.91	13366.8
		952.044	2178.23			40403.8	93833.5				130.001	136.001			4452.97	12395.5
	SET 5	388.007	484.011		SET 5	9290.23	18869.4			SET 5	98.0005	84.0003		SET 5	1362.09	2916.42
		304.004	502.012			8017.15	18410.6				78.0003	62.0002			1412.1	2782.38
		288.004	366.007			7138.5	14390.1				132.001	92.0004			1274.08	3212.51
		238.003	408.008			4923.19	15680				96.0005	92.0004			1234.07	2228.24
		256.003	520.013			6776.25	18619				104.001	118.001			1268.08	2654.35
		280.004	442.01			6694.2	19085.8				64.0002	80.0003			1268.08	2632.34
		260.003	432.009			7937.09	15383.6				92.0004	70.0002			1236.07	2800.38
		266.003	384.007			7322.63	13919.5				78.0003	52.0001			1184.07	2462.3

## Sheet: Fig 6i
	Fig. 6i Polysome profiles in Hep3B and SNU398 qPCR raw data
	Hep3B	3'FL	3'SP	HSP90	TBP	THR	DAP		Hep3B	3'FL	3'SP	HSP90	TBP	THR	DAP		SNU398	3'FL	3'SP	HSP90	TBP	THR	DAP		SNU398	3'FL	3'SP	HSP90	TBP	THR	DAP				Non-translating	80S	Polysome (low)	Polysome (high)
	F1.1	27.7894	30.9987	24.5728	29.4426	20.366	18.3		F2.1	26.1858	29.6658	22.8533	28.4712	20.9513	18.2209		F1.1	29.3912	31.6231	24.7326	28.7938	20.2983	18.9914		F2.1	31.7908	32.5814	25.5182	30.3583	20.5858	18.4223		Hep3B	3'FL	0.1	0.07	0.17	0.66
		27.9892	31.1952	24.8704	29.1727	20.4607	18.3213			26.2905	29.2828	22.7046	28.3234	20.4712	18.2911			29.4386	32.6665	24.8591	29.0067	20.3338	19.0368			30.5733	33.5439	25.5964	30.4	20.1491	18.3462			3'SP	0.14	0.06	0.18	0.62
		27.9712	31.0802	24.9812	29.762	20.727	18.6113			26.2426	29.5206	23.3087	28.2293	20.3252	18.4969			29.8207	32.2047	24.7654	28.8664	20.5006	19.1338			31.1822	34.2664	25.575	30.1359	20.1311	18.9808			HSP90	0.07	0.06	0.14	0.73
	F1.2	26.8585	29.4752	25.048	24.6674	20.4673	18.6567		F2.2	28.1858	32.1163	27.1509	27.6965	21.8481	19.2639		F1.2	29.0129	30.025	24.8656	27.445	20.7641	19.1615		F2.2	29.8608	31.654	25.0831	27.9306	19.9692	18.0883			TBP	0.15	0.1	0.48	0.27
		26.4756	28.9711	24.934	24.5927	20.6614	18.4364			28.4264	32.2502	27.306	27.3669	21.7642	19.3085			28.9909	30.0926	24.9458	27.3396	20.825	18.9028			30.1236	31.7488	25.0406	27.7927	19.9277	18.0415		SNU398	3'FL	0.04	0.09	0.27	0.54
		26.5294	29.1127	25.1164	24.7136	20.5082	18.5744			28.1446	31.8157	27.4012	27.479	21.7499	19.4908			28.913	30.1217	24.9898	27.6316	20.7363	18.9875			29.6775	32.0265	25.1596	27.7553	19.9715	18.3193			3'SP	0.08	0.05	0.24	0.6
	F1.3	25.2425	28.5719	22.827	25.2702	20.7612	18.7518		F2.3	25.645	28.6522	24.5708	24.742	20.7018	18.6175		F1.3	27.4144	28.8553	23.6385	25.0121	20.7223	18.9831		F2.3	28.2574	29.38	24.5945	25.7937	19.7405	17.7552			HSP90	0.03	0.03	0.09	0.8
		25.2737	28.6425	22.9786	25.185	20.978	18.7046			25.6741	28.5153	24.6054	24.7821	20.631	18.6308			27.505	28.803	23.701	25.0185	20.8831	18.7132			28.2451	29.3922	24.5317	25.7759	19.6852	17.7534			TBP	0.08	0.07	0.51	0.32
		25.1024	28.299	22.9753	25.2521	20.8206	18.8262			25.5527	28.6598	24.5401	24.7389	20.7386	18.5576			27.4304	28.7653	23.9051	24.9415	20.8897	18.7915			27.9473	29.8425	24.9199	25.6837	19.6838	17.6956
	F1.4	25.421	29.1533	22.7372	24.6	20.8433	18.738		F2.4	25.2902	28.8861	22.6285	24.8443	20.7905	18.7484		F1.4	26.2474	28.8615	22.964	25.2064	20.9329	18.9542		F2.4	25.9478	29.5528	22.9765	24.9755	19.6099	17.62
		25.3101	29.1521	22.5983	24.6598	20.8491	18.6572			25.3512	29.0465	22.656	24.8979	20.5911	18.7172			26.2397	28.9482	22.9234	25.0572	20.9936	19.174			25.9021	29.8101	23.0619	25.1466	19.6324	17.6198
		25.3792	29.2076	22.8662	24.695	20.8274	18.698			25.2262	28.9643	22.5805	24.8763	20.7527	18.7241			26.7034	29.0962	23.3955	25.0507	21.0509	18.9886			25.8524	29.5225	23.1889	25.0973	19.6098	17.6318
	F1.5	25.6805	29.6089	22.8947	24.4255	20.8508	18.6055		F2.5	25.375	28.7852	22.8237	24.5168	20.7486	18.5878		F1.5	25.3401	28.4166	23.0936	24.0725	20.8977	19.0545		F2.5	25.9538	29.7552	23.735	24.9416	19.5893	17.475
		25.5066	29.1647	22.9762	24.3886	20.9284	18.6948			25.3999	28.8124	22.7871	24.4903	20.7551	18.6013			25.2751	28.4001	23.2633	24.0709	20.9665	19.1178			25.8313	29.4294	23.5741	24.9676	19.588	17.4363
		25.6857	29.1425	22.8925	24.4563	20.8647	18.6487			25.1672	28.7678	22.8961	24.5282	20.7839	18.5855			25.3179	28.3519	23.1433	23.9542	20.9166	19.0527			25.8156	29.407	23.6261	24.9833	19.6387	17.4799
	F1.6	25.7217	29.0411	23.4004	24.1225	21.0795	18.9516		F2.6	25.5626	28.7153	23.0573	24.301	20.8508	18.7314		F1.6	25.6559	27.685	22.7014	23.318	20.9062	19.0572		F2.6	26.509	29.0683	23.1155	24.3846	19.4627	17.5778
		25.7857	29.7602	23.4656	24.1703	20.9767	18.9905			25.589	28.6893	23.1283	24.2446	20.8515	18.8123			25.6052	27.8212	22.8289	23.1667	20.9082	19.0086			26.7564	28.784	23.2758	24.2985	19.5591	17.5017
		25.7791	29.4362	23.3968	24.2418	20.9889	19.0139			25.5161	28.77	23.1301	24.3458	20.8373	18.7943			25.8091	27.7732	22.7486	23.1579	20.9573	18.97			26.7005	29.1961	23.7261	24.8994	19.5356	17.5313
	F1.7	26.286	29.4805	22.7312	23.7888	20.7339	18.7159		F2.7	25.8396	28.8726	22.6622	23.8628	20.7454	18.7418		F1.7	26.363	28.3868	23.1129	23.0959	21.0183	19.2542		F2.7	26.9937	29.6753	23.2818	24.2383	19.5297	17.6355
		25.9091	29.3328	22.8358	23.6132	20.7704	18.7358			25.8906	29.0775	23.4179	24.3979	20.8132	19.3453			26.4166	28.4356	23.0757	22.9637	21.0053	19.1927			27.1412	29.2067	23.3185	24.0945	19.2261	17.9899
		25.8904	29.3742	23.1348	23.7249	20.6885	18.7857			25.7819	28.8729	22.9104	23.7585	20.8222	18.7659			26.5519	28.4931	23.1301	23.354	21.1718	19.2661			26.9749	29.5282	23.2745	24.0662	19.5571	17.5609
	F1.8	25.4859	28.5691	21.3767	24.2833	20.386	18.3548		F2.8	25.2222	28.5813	21.8831	23.885	20.5398	18.6273		F1.8	25.8708	27.6867	21.4176	23.0732	20.6069	18.8405		F2.8	27.3878	30.2199	22.8773	24.3717	19.6403	17.5675
		25.3936	28.6138	21.6277	24.2829	20.3934	18.3328			25.1154	28.6163	21.8566	23.8664	20.5321	18.4832			25.9575	27.787	21.2957	22.9426	20.7428	18.9805			27.2205	30.0831	22.7687	24.2291	19.5158	17.6178
		25.5158	28.553	21.4631	24.345	20.4155	18.4982			25.1088	28.451	21.9473	23.879	20.5091	18.5923			25.8945	27.8597	21.2041	23.3337	20.7522	18.9628			27.1541	29.9676	22.7555	24.3008	19.5293	17.5883
	F1.9	23.8906	27.1743	20.2248	25.7716	20.9138	18.6105		F2.9	25.418	28.4571	21.4579	25.1542	20.7547	18.7726		F1.9	25.3397	27.3266	20.1277	24.3935	19.7635	18.674		F2.9	27.7621	31.0021	22.1813	25.6064	19.6317	17.8132
		23.9235	27.2614	20.634	25.7898	20.6646	18.6427			25.7275	28.6969	21.6028	25.251	20.7927	18.7842			25.3248	27.1894	20.1891	24.3503	20.7582	18.6969			27.7409	30.9467	22.2394	25.477	19.6141	17.6977
		23.9437	27.2954	20.1257	25.7663	20.8503	18.7242			25.7446	28.4448	21.597	25.2063	21.0099	18.7749			25.3112	27.3781	20.478	24.6401	20.6548	18.7452			27.9843	31.0637	22.0812	25.816	19.6777	17.7739
	F1.10	22.4652	26.0911	20.0505	25.7986	20.3531	18.1393		F2.10	23.8835	27.3525	20.2509	25.883	20.5512	18.4432		F1.10	22.9927	25.3652	17.9331	24.6965	20.307	18.1752		F2.10	27.2537	30.4018	20.2594	26.7889	20.0287	18.1883
		22.4775	26.3203	20.0105	25.8761	20.1835	18.1408			23.8849	27.8159	20.3449	26.1299	20.6766	18.4782			22.9716	24.7628	18.0538	24.945	20.2489	18.1595			26.8689	30.716	20.712	27.1804	20.1299	18.5089
		22.5589	27.1658	20.04	25.9553	20.2884	18.2664			23.9832	27.8122	20.1697	25.9837	20.7763	18.4965			23.1401	24.9975	18.0422	25.1336	20.443	18.278			27.0429	30.2577	20.4517	26.756	20.0916	18.2158
	F1.11	27.3145	30.1144	24.8142	29.8279	21.0717	18.6516		F2.11	22.7479	26.668	20.3649	25.5956	20.4618	18.1591		F1.11	23.9045	26.3845	20.4589	25.5281	20.3131	18.2571		F2.11	24.9812	28.1536	19.9443	25.7889	18.7715	16.7194
		27.0961	31.4733	24.6013	29.265	20.9751	18.5986			22.8375	26.8913	20.5266	25.9297	20.4683	18.3641			23.998	26.7105	20.4118	25.1821	20.8355	18.3747			24.9323	27.9865	19.9793	26.0089	18.8355	16.8503
		27.134	30.8578	24.7173	29.3363	20.9961	18.6415			22.9826	26.753	20.3343	25.9262	20.416	18.3548			23.9743	26.5214	20.3701	25.6646	20.5936	18.5237			24.8659	28.193	20.205	25.7786	19.0951	17.0593
	F1.12	25.4326	29.2876	23.4646	28.07	20.6331	18.2314		F2.12	24.1045	27.6996	22.2171	26.9096	20.2705	18.174		F1.12	25.7078	28.6444	22.5397	26.2052	20.5494	18.2386		F2.12	29.0842	32.4938	23.1392	28.8801	20.0629	18.9643
		25.5126	29.6859	23.454	27.8435	20.6911	18.2565			24.1303	27.8103	22.113	27.4306	20.6858	18.3842			25.6313	28.2851	22.4779	26.0831	21.2834	18.3183			28.6077	32.2443	23.2115	29.4512	20.0774	18.8632
		25.4461	29.8513	23.4684	28.073	20.8488	18.304			24.2169	28.1137	22.0679	27.2753	20.8652	18.291			25.9902	28.4827	22.0287	26.5576	20.7302	18.5455			28.5465	32.257	23.5555	29.3029	20.6664	18.9223
