# Supplementary material for: Pan-cancer pervasive upregulation of 3′ UTR splicing drives tumourigenesis
Source: Nat Cell Biol. 2022 May 26;24(6):928–39. doi: 10.1038/s41556-022-00913-z (PMC9203280; doi:10.1038/s41556-022-00913-z)
Supplement: Source Data Fig. 7 — Statistical source data. [file 41556_2022_913_MOESM15_ESM.xlsx]

## Sheet: Fig 7a
	Fig. 7a U1 RIP qPCR raw data
	Hep3B	3'FL	3'SP		Hep3B	3'FL	3'SP		Hep3B	3'FL	3'SP			Hep3B		SNU398
	10% input	33.9222	Undetermined		10% input	33.7439	Undetermined		10% input	26.9904	27.9454			3'FL	3'SP	3'FL	3'SP
		32.613	Undetermined			33.683	Undetermined			27.1435	27.9719		IgG	1		1
		Undetermined	Undetermined			Undetermined	Undetermined			27.0221	27.671		U1 snRNP	2.76694		3.03808
		33.3604	Undetermined			Undetermined	Undetermined			27.0506	27.8362		p-value against IgG	0.0219336		0.00908677
		Undetermined	Undetermined			Undetermined	Undetermined			26.8334	27.951
		Undetermined	Undetermined			Undetermined	Undetermined			27.0849	27.5579
	IgG	34.5849	Undetermined		IgG	32.4646	Undetermined		IgG	29.8078	31.8854
		34.4504	Undetermined			Undetermined	Undetermined			Undetermined	32.9379
		34.3481	Undetermined			32.4252	Undetermined			29.6952	31.8337
		34.4479	Undetermined			32.9416	Undetermined			29.6563	32.668
		Undetermined	Undetermined			Undetermined	Undetermined			Undetermined	31.9563
		Undetermined	Undetermined			Undetermined	Undetermined			29.6972	31.9201
	U1 snRNP	32.7341	Undetermined		U1 snRNP	31.5986	Undetermined		U1 snRNP	29.1163	35.3564
		33.2982	Undetermined			32.257	Undetermined			29.7134	33.9644
		Undetermined	Undetermined			32.0003	Undetermined			29.4191	33.7271
		Undetermined	Undetermined			32.1034	Undetermined			29.0006	24.6313
		Undetermined	Undetermined			Undetermined	Undetermined			29.4758	35.2194
		Undetermined	Undetermined			Undetermined	Undetermined			29.2312	35.1441
	SNU398	3'FL	3'SP		SNU398	3'FL	3'SP		SNU398	3'FL	3'SP
	10% input	34.0889	Undetermined		10% input	34.9627	Undetermined		10% input	34.9485	Undetermined
		32.8755	Undetermined			35.3023	Undetermined			34.6842	Undetermined
		35.0741	Undetermined			36.9897	Undetermined			32.8366	Undetermined
		35.4158	Undetermined			35.3949	Undetermined			34.9865	Undetermined
		35.0158	Undetermined		IgG	35.9392	Undetermined		IgG	35.1691	Undetermined
		35.5741	Undetermined			35.6486	Undetermined			34.5523	Undetermined
	IgG	34.8981	Undetermined			35.3401	Undetermined			34.6829	Undetermined
		33.7963	Undetermined			36.0192	Undetermined			35.189	Undetermined
		37.4581	Undetermined		U1 snRNP	34.9479	Undetermined		U1 snRNP	33.8927	Undetermined
		37.7582	Undetermined			34.5138	Undetermined			33.7932	Undetermined
		36.873	Undetermined			34.4063	Undetermined			34.4414	Undetermined
		37.4408	Undetermined			34.6991	Undetermined			34.4571	Undetermined
	U1 snRNP	33.3044	Undetermined
		33.1094	Undetermined
		34.9181	Undetermined
		36.902	Undetermined
		34.2596	Undetermined
		36.5014	Undetermined

## Sheet: Fig 7b
	Fig. 7b Fractionation qPCR raw data
	SET1	3'FL	3'SP	MALAT1	GAPDH		SET2	3'FL	3'SP	MALAT1	GAPDH		SET3	3'FL	3'SP	MALAT1	GAPDH		SET4	3'FL	3'SP	MALAT1	GAPDH
	Hep3B cyto	23.6757	27.681	24.2113	17.8313		Hep3B cyto	25.5596	27.1268	23.8764	16.4857		Hep3B cyto	23.0977	26.324	23.1757	18.2978		Hep3B cyto	21.3858	25.0181	20.3359	14.2021
		23.47	27.8336	24.076	17.8713			25.2715	27.165	24.0039	16.4253			23.0003	26.3527	23.0376	18.2933			21.4614	25.129	20.1867	14.0459
		23.4974	27.9076	24.5326	17.7665			25.4991	27.3233	24.1304	16.3739			23.0325	26.2512	22.987	18.3732			21.4575	25.3426	20.1242	14.212
	Hep3B nuc	26.6362	33.6738	26.2771	22.2295		Hep3B nuc	27.3727	30.6875	25.3522	19.9719		Hep3B nuc	25.4723	29.763	27.0097	21.7867		Hep3B nuc	21.5606	26.1475	16.9781	14.9626
		26.6543	33.5344	26.1613	22.2052			27.3294	31.1431	25.3302	19.9047			25.6508	29.9395	26.9068	21.7159			21.4746	25.8229	17.1668	14.9501
		26.6138	33.7043	26.0496	22.0855			27.3228	31.3079	25.1455	20.0355			25.4505	29.9827	27.1899	21.8653			21.5929	26.1642	16.9768	15.0266
	SNU398 cyto	24.1439	27.2975	24.7337	17.8255		SNU398 cyto	26.7869	27.7555	28.2136	18.1126		SNU398 cyto	24.3641	26.8457	23.8256	18.4179		SNU398 cyto	23.5078	26.5599	20.9711	14.7499
		24.7567	27.6124	24.8097	17.6389			26.8442	27.8687	27.953	17.9834			24.5454	26.7699	23.8251	18.4796			23.4974	26.5925	21.0994	14.7781
		24.4131	27.408	24.64	17.7858			26.9912	27.9681	28.0449	18.0062			24.4696	26.8225	23.9139	18.5534			23.5145	26.6615	20.8727	14.9594
	SNU398 nuc	26.9861	33.4871	23.9193	20.849		SNU398 nuc	29.8144	32.0785	25.3609	22.4766		SNU398 nuc	28.025	31.9461	24.435	23.2693		SNU398 nuc	22.7628	27.8203	18.5714	15.6634
		27.3748	33.3542	23.9735	20.7056			29.5152	32.5044	25.2627	22.4323			28.0007	32.0515	24.1081	23.2095			22.7992	27.7091	18.4983	15.6342
		27.1214	34.001	24.0257	20.9036			29.3748	32.2178	25.4396	22.3734			28.0952	31.8413	24.2127	23.3586			22.9839	27.2523	18.3496	15.5864
		Hep3B			SNU398
		3'FL	3'SP	MALAT1	3'FL	3'SP	MALAT1
	Cytoplasmic	0.286707	0.554928	0.12	0.3081	0.613642	0.0395731
	Nuclear	0.713293	0.445072	0.88	0.6919	0.386358	0.960427
