# Supplementary material for: Pan-cancer pervasive upregulation of 3′ UTR splicing drives tumourigenesis
Source: Nat Cell Biol. 2022 May 26;24(6):928–39. doi: 10.1038/s41556-022-00913-z (PMC9203280; doi:10.1038/s41556-022-00913-z)
Supplement: Source Data Fig. 8 — Statistical source data. [file 41556_2022_913_MOESM16_ESM.xlsx]

## Sheet: Fig 8b
	Fig. 8b CTNNB1 3'FL-5'SS Luciferase reporter assay raw data
	Hep3B	Firefly luciferase read 1			Hep3B	Renilla luciferase read 2				SNU398	Firefly luciferase read 1			SNU398	Renilla luciferase read 2				Hep3B	SNU398
		3'FL-WT	3'FL-5'SSmut			3'FL-WT	3'FL-5'SSmut				3'FL-WT	3'FL-5'SSmut			3'FL-WT	3'FL-5'SSmut		3'FL-WT	1	1
	SET 1	25519.9	37534.9		SET 1	785602	1969300			SET 1	461092	782214		SET 1	2053080	4126850		3'FL-5'SSmut	1.61	1.4
		28592	35122.3			847536	1933970				443426	635380			2104910	5135280		p-value against 3'FL-WT	0.22	0.0276
		26696.9	58583.7			1057800	2119890				359696	849159			1895320	4541130
		25155	33436.7			1162050	2006530				198300	864918			1880790	5336220
	SET 2	27130	65330.5		SET 2	1445310	2077810			SET 2	213084	321426		SET 2	1020540	1456210
		30349.1	73924.8			1524050	2383060				198029	118526			1008860	1633450
		31510.6	75091.3			1061390	2694540				145224	388836			949412	1957720
		32273	65896.1			1060160	2335350				195878	438575			898718	2042570
		29594.9	50721.8			920167	3006200				191555	293958			852063	1929130
		34851.4	45830.7			1087740	2547840				172862	140931			722442	1864760
		39528.4	44832.3			1073110	2713350				156296	356240			922458	2078030
		41809.5	45866.9			904056	2669140				109504	309467			981570	1967790
	SET 3	57107.4	47884.1		SET 3	1778510	1804450			SET 3	214938	512526		SET 3	1209640	2586150
		54133.2	44179.4			1666380	1832850				167526	482152			1276400	2747420
		29542.7	56594.5			1098300	1849260				155971	533249			1085440	2167990
		30700.1	58807			1093820	1713530				197864	554221			1132270	2515360
		25766.5	48890.8			1099940	1943460				225738	533958			970674	2392850
		46025.6	48643.7			1334920	1616760				184513	317619			925424	2364900
		44637.4	28969.1			1172920	1310010				184230	281843			941427	2343000
		32752.5	24864.3			1165810	1438370				183202	423097			1010390	2370830
	SET 4	120052	145125		SET 4	4486570	6908910			SET 4	144405	88239.9		SET 4	670127	951787
		119694	142046			4555580	7971710				128547	50231.3			578606	1002480
		105284	150431			3778130	5125110				100902	197842			442701	843953
		97951.9	153281			3890090	4641650				102496	198282			467573	837318
		60525	119935			2314560	5899580				82657.4	99813.8			314942	814636
		59044.3	123068			2167800	5456900				80361.2	139828			290001	841287
		85785.1	139529			2561000	6987530				89878.1	212190			286173	1012700
		92303.6	147567			3018680	9836620				44302	118480			229011	975877

## Sheet: Fig 8c
	Fig. 8c CTNNB1 3'FL-5'SS Translation reporter assay raw data
	Hep3B	Firefly luciferase read 1			Hep3B	Renilla luciferase read 2				SNU398	Firefly luciferase read 1			SNU398	Renilla luciferase read 2				Hep3B	SNU398
		3'FL-WT	3'FL-5'SSmut			3'FL-WT	3'FL-5'SSmut				3'FL-WT	3'FL-5'SSmut			3'FL-WT	3'FL-5'SSmut		3'FL-WT	1	1
	SET 1	700.024	962.045		SET 1	15441.7	13414.8			SET 1	276.004	228.003		SET 1	1602.13	1670.14		3'FL-5'SSmut	0.94	1.31
		674.022	808.032			14666.5	12133.2				200.002	228.003			1658.13	1450.1		p-value against 3'FL-WT	0.626	0.406
		604.018	834.034			12157.2	16982.1				158.001	192.002			2142.22	1626.13
		590.017	940.043			11340.3	16465.3				208.002	166.001			2094.21	1580.12
		542.014	680.023			10293.2	14334.1				186.002	160.001			1746.15	1768.15
		536.014	740.027			9610.52	14203.9				198.002	164.001			1726.15	1556.12
		728.026	644.02			11534.5	11844.9				222.002	170.001			1484.11	1626.13
		680.023	636.02			11586.6	11502.5				236.003	172.001			1444.1	1436.1
	SET 2	552.015	722.026		SET 2	25100.8	31316			SET 2	92.0004	98.0005		SET 2	1254.08	2148.23
		418.009	616.019			23479	29548.7				102.001	90.0004			1284.08	1962.19
		390.007	658.021			22318.4	27555.2				362.006	122.001			1046.05	1398.1
		562.015	706.024			20951.5	26590.6				382.007	110.001			1010.05	1308.08
		588.017	730.026			19216.1	25445.7				306.005	74.0003			992.048	1412.1
		370.007	688.023			18532.8	25934.9				332.005	82.0003			980.047	1384.09
		516.013	688.023			22647.1	24697.9				164.001	88.0004			1634.13	1536.12
		496.012	670.022			22853.6	24002.2				122.001	120.001			1506.11	1426.1
	SET 3	252.003	322.005		SET 3	7428.7	7232.56			SET 3	90.0004	102.001		SET 3	648.021	608.018
		298.004	318.005			7356.65	6860.3				72.0003	76.0003			654.021	538.014
		284.004	296.004			8743.75	7034.42				84.0003	70.0002			446.01	576.016
		300.004	288.004			8551.58	6746.23				88.0004	96.0005			446.01	534.014
		252.003	296.004			8281.36	8565.59				146.001	86.0004			516.013	714.025
		258.003	306.005			7798.98	8615.64				114.001	94.0004			440.009	614.018
		258.003	314.005			8039.17	6818.28				98.0005	82.0003			472.011	1052.05
		230.003	256.003			8047.17	6886.32				104.001	120.001			312.005	1014.05
	SET 4	1332.09	1734.15		SET 4	51531.8	56946.5			SET 4	160.001	126.001		SET 4	5077.26	5499.48
		1262.08	1740.15			47225	55148.6				170.001	132.001			4809.13	5597.54
		1290.08	1510.11			43229.4	52231.3				110.001	158.001			3696.67	6778.25
		1544.12	1354.09			41102.6	46893.5				118.001	154.001			3534.61	6382
		1258.08	1538.12			47787.6	55838.4				122.001	108.001			4382.94	5965.74
		1160.07	1614.13			46015.5	52301.7				120.001	126.001			4330.92	5869.69
		1088.06	1474.11			43645.1	41986.2				172.001	144.001			4312.91	6824.28
		952.044	1268.08			40403.8	40578.5				130.001	170.001			4452.97	5817.66
	SET 5	388.007	298.004		SET 5	9290.23	7933.08			SET 5	98.0005	82.0003		SET 5	1362.09	2102.22
		304.004	284.004			8017.15	6950.37				78.0003	80.0003			1412.1	1940.18
		288.004	360.006			7138.5	9830.73				132.001	88.0004			1274.08	1776.15
		238.003	376.007			4923.19	9646.56				96.0005	112.001			1234.07	1620.13
		256.003	306.005			6776.25	8247.33				104.001				1268.08
		280.004	324.005			6694.2	7418.7				64.0002				1268.08
		260.003	288.004			7937.09	6650.17				92.0004	106.001			1236.07	2008.2
		266.003	272.004			7322.63	6914.34				78.0003	92.0004			1184.07	1804.16

## Sheet: Fig 8d
	Fig. 8d Polysome profiles in ASO-treated Hep3B qPCR raw data
	ASO-NC	3'FL	3'SP	HSP90	TBP	GAPDH		ASO-NC	3'FL	3'SP	HSP90	TBP	GAPDH		ASO-SS	3'FL	3'SP	HSP90	TBP	GAPDH		ASO-SS	CTN-FL	CTN-SP	HSP90	TBP	GAPDH
	F1.1	30.8105	32.5824	26.4651	29.7358	24.3867		F2.1	29.0378	31.5065	25.0519	29.0701	23.0417		F1.1	27.1535	29.7146	24.0421	23.4513	18.1124		F2.1	29.5928	34.5858	25.5791	28.2725	22.8327
		31.0561	32.8725	26.3353	29.6557	24.5077			29.1734	31.9046	24.9884	28.3992	22.9916			26.7451	30.2934	24.0678	23.3456	18.1978			29.6339	34.0443	25.548	28.1821	22.8029
		30.7086	33.0409	26.4221	30.0645	24.5977			28.9844	31.1784	25.4988	28.8883	23.1825			26.8226	30.1488	24.3969	23.4028	18.1179			30.068	33.4541	25.6244	28.3193	22.8829
	F1.2	26.6217	27.4389	24.3672	23.2117	17.7798		F2.2	25.2895	26.7639	23.1668	22.8817	17.532		F1.2	25.5475	28.8912	22.6935	22.8827	17.9017		F2.2	27.5954	31.3163	25.6648	23.7861	18.5333
		25.9609	27.2678	24.2171	23.2655	17.7401			25.4925	26.8074	23.1426	22.834	17.3713			25.0101	28.6774	22.7376	22.6307	17.9697			27.8889	31.7548	25.522	23.7484	18.4836
		25.9493	27.4025	24.3206	23.4309	17.5831			25.4183	26.8483	23.2801	22.7428	17.3332			24.9461	29.0041	22.7011	22.6732	17.9468			27.8903	30.6779	25.5742	23.8213	18.5355
	F1.3	26.1394	28.4176	24.0416	24.7722	19.8011		F2.3	24.9629	27.8358	22.2522	23.6138	18.3976		F1.3	24.5015	28.5831	21.5552	22.6867	18.0571		F2.3	27.0249	31.1212	25.2771	25.2551	21.0029
		26.0654	28.179	24.0316	24.9445	19.7851			25.024	27.4414	22.3995	23.5461	18.5121			24.1879	28.7341	21.4639	22.6843	18.0439			27.0638	31.4228	25.0638	25.2828	20.8044
		26.1677	28.5701	24.0014	24.9189	19.8203			24.9583	27.6602	22.2901	23.6284	18.4508			24.2124	29.0471	21.341	22.6882	18.1339			27.1347	31.4723	25.196	25.3887	20.874
	F1.4	26.5941	29.6419	23.6861	25.1095	20.7783		F2.4	24.6795	26.9572	21.979	23.2875	18.578		F1.4	24.8877	28.7313	21.6603	22.9656	18.6344		F2.4	26.6754	32.364	24.6323	25.9777	23.0502
		26.4769	29.5017	23.7491	25.0766	20.4593			24.828	27.0662	21.9614	23.2964	18.5412			24.7799	28.8006	21.6346	23.0164	18.6496			26.4196	31.7149	24.5852	26.16	23.0636
		26.5743	29.2968	23.7687	25.2098	20.4245			24.7417	27.3587	21.9562	23.3539	18.5622			24.7346	28.9349	21.6133	22.9763	18.6383			26.5003	32.3271	24.6579	26.115	23.1223
	F1.5	27.52	31.1665	25.2969	26.1795	21.9007		F2.5	24.6665	27.2324	21.9743	22.8125	18.5937		F1.5	24.7348	29.7845	22.1965	23.3174	19.1046		F2.5	27.9873	34.011	25.4159	27.4153	24.6079
		27.5035	30.8489	25.3056	26.1196	21.8828			24.8109	27.1084	21.8388	22.8526	18.5171			25.7156	29.2722	22.2021	23.3059	19.1722			27.7965	33.4001	25.4633	27.2832	24.5811
		27.4658	31.5978	25.0866	26.2207	21.9138			24.8401	27.2297	21.9516	22.8676	18.4932			25.4271	29.5733	22.2416	23.3813	19.2052			27.9031	34.9793	25.5267	27.3312	24.5742
	F1.6	27.9274	32.093	25.1278	26.1722	22.4117		F2.6	25.2944	27.6397	22.2564	22.9845	18.538		F1.6	23.0772	28.6954	20.9954	22.6159	17.6683		F2.6	29.1976	34.7232	26.6503	28.8	25.3648
		27.7397	32.2824	25.1238	26.2643	22.3944			25.1465	27.7549	22.2313	23.0644	18.6709			24.4935	28.7311	20.8996	22.6302	17.6692			28.8602	37.1685	26.7427	28.3249	25.5156
		27.8567	31.9495	25.187	26.1136	22.1926			25.2475	27.5798	22.1905	23.0824	18.2834			24.5737	28.6409	20.9155	22.5026	17.6369			28.9912	34.9669	27.2385	28.5906	25.9114
	F1.7	28.3544	32.0752	25.3683	27.5093	22.8969		F2.7	25.0969	27.652	21.2986	23.9364	18.1378		F1.7	22.9438	28.6568	20.3246	23.6894	17.823		F2.7	29.3315	36	27.3836	28.7874	25.466
		28.1037	32.0778	25.0898	27.6142	22.854			25.1159	27.9037	21.8286	23.9672	18.1471			24.5526	28.5012	20.1862	23.6491	17.834			29.1875	36	27.5484	29.4115	25.5295
		28.3034	32.4375	25.1477	27.4525	22.891			25.0767	27.612	21.3726	23.924	18.1144			24.5164	28.7462	20.1994	23.6141	17.8278			29.8842	35.5976	27.4299	29.1106	25.4628
	F1.8	28.4616	32.8525	24.7466	27.933	23.7538		F2.8	24.3399	27.0514	20.2026	25.1362	19.275		F1.8	24.6704	28.7441	20.7586	25.6253	20.2045		F2.8	30.6775	36.747	28.6643	30.3155	26.5624
		28.4083	32.614	24.8633	28.0782	23.3932			24.0818	26.6726	20.2735	25.2202	19.2714			24.4074	28.607	21.0012	25.673	20.2741			31.3249	35.733	28.4662	30.1397	26.472
		28.1074	32.5968	24.7761	28.2098	23.4472			24.2013	26.8165	20.2705	25.1815	19.2292			24.4458	28.7541	20.7073	25.8348	20.3004			30.8516	36.2273	28.8021	31.1313	26.4348
	F1.9	27.9825	33.1417	24.6015	28.4379	23.7228		F2.9	23.0829	26.281	20.8393	26.1346	20.6898		F1.9	23.2739	28.4598	20.4767	25.3155	20.4066		F2.9	31.9541	36	29.5218	31.4243	27.2515
		27.9242	32.7062	24.6819	28.6048	23.7299			23.0031	26.1539	20.7745	26.1213	20.842			22.9478	28.0684	20.7405	25.2905	20.3543			31.9352	36	29.9054	32.0242	27.3711
		27.9291	32.3112	24.7624	28.4888	23.7293			23.1347	26.2242	20.683	26.0858	20.8251			23.0064	28.1871	20.6638	25.3462	20.5046			31.4232	36	29.7223	32.1388	27.3133
	F1.10	27.409	32.1315	24.1118	28.1195	23.2338		F2.10	24.3182	27.7086	21.8464	26.1315	21.1377		F1.10	24.6428	29.8173	21.4625	25.955	21.0439		F2.10	29.4885	36.3641	27.4078	28.7685	24.9402
		27.3492	31.7562	24.1635	28.2245	23.3039			24.3076	27.9598	21.8435	26.1415	21.2259			24.3748	29.5221	21.6048	26.078	21.0003			29.9299	36	27.5758	28.6891	24.9666
		27.4498	32.1636	24.2418	28.2295	23.2869			24.3174	27.6504	21.7038	26.257	21.1741			24.4375	29.7764	21.583	26.0674	20.9746			29.8375	35.4363	27.3639	28.3908	24.9814
	F1.11	29.3984	32.9024	26.3537	30.6769	25.6052		F2.11	28.6885	33.0393	24.6929	29.466	24.2989		F1.11	27.1844	31.0464	23.5783	27.61	22.6365		F2.11	31.7145	37	30.3904	32.9998	28.3083
		29.4713	33.3803	26.2671	30.7054	25.609			28.4644	31.9529	24.9834	29.3199	24.3022			26.7158	31.1324	23.484	27.5258	22.6799			31.8761	37	30.7575	32.8018	28.2656
		29.4344	33.6092	26.4547	31.4709	25.5616			28.7667	33.544	24.689	29.2815	24.2351			26.6773	31.3902	23.7488	27.5095	22.5116			32.7467	37	30.5527	32.6783	28.2257
	F1.12	31.4024	35.0956	27.29	31.1681	26.2882		F2.12	27.013	31.4212	24.1593	28.6152	23.2142		F1.12	27.1089	32.2773	23.6431	28.2693	23.1153		F2.12	32.2805	36	29.0746	31.8534	27.0163
		30.8213	35.4749	27.0518	31.7956	26.2247			26.9967	30.9466	24.0661	28.0896	23.3134			26.959	32.1005	23.5911	28.329	22.9924			31.6341	36	29.2107	31.3468	26.9833
		30.5933	35.3274	27.2053	31.8758	26.192			27.4585	31.4743	24.2221	28.7572	23.291			26.8279	32.0983	23.7396	27.6706	23.0545			32.3751	36.5911	29.4745	32.0356	27.1567
			Non-translating	80S	Polysome (low)	Polysome (high)
	3'FL	ASO-NC	0.0480364	0.0259151	0.100476	0.825572
		ASO-SS	0.0174336	0.0231297	0.153198	0.806238
	3'SP	ASO-NC	0.0856403	0.0392823	0.139191	0.735887
		ASO-SS	0.0307448	0.0335117	0.15715	0.778593
	HSP90	ASO-NC	0.0681134	0.0230453	0.114282	0.794559
		ASO-SS	0.0150348	0.0234352	0.185791	0.775739
	TBP	ASO-NC	0.153131	0.0934692	0.450567	0.302833
		ASO-SS	0.121819	0.0944904	0.43115	0.352541
								Hep3B NC #3	CTN-FL	CTN-SP	HSP90	TBP
								F3.1	27.852	29.2529	24.6324	26.4102
									27.7117	29.354	24.6645	26.2889
									27.9212	29.6058	24.7358	26.2815
								F3.2	25.5661	26.6565	23.1315	23.6251
									25.3176	26.7458	23.215	23.5988
									25.3597	27.1729	23.2424	23.3355
								F3.3	25.2311	27.6716	22.7373	24.4955
									25.2484	27.6714	22.6831	24.3529
									25.2605	27.6909	22.7176	24.3167
								F3.4	26.0666	29.1864	23.1335	25.495
									25.9356	28.838	22.9752	25.1903
									25.9345	28.8238	23.0956	25.4144
								F3.5	26.2471	29.5297	23.7202	25.6627
									26.5468	29.2656	23.829	25.6831
									26.1621	29.7834	23.8284	25.5424
								F3.6	27.7376	30.7137	24.9055	26.3193
									27.538	30.8902	24.8727	26.218
									27.514	30.7377	24.847	26.2218
								F3.7	27.7071	31.1295	24.2305	26.6817
									27.7805	31.1008	24.8117	26.7251
									27.8256	32.1459	24.3153	26.616
								F3.8	28.2649	32.3739	24.6931	27.9924
									28.3731	32.5691	24.745	28.2725
									28.1756	32.7752	24.7222	27.9162
								F3.9	27.5919	32.6371	24.411	28.4759
									27.7479	32.4017	24.4535	28.2845
									27.5432	32.8778	24.5315	28.3524
								F3.10	26.9748	31.2731	24.0026	27.9993
									26.9952	31.4917	24.0806	27.9603
									26.8767	31.2375	24.0103	27.987
								F3.11	28.4735	32.5575	25.5612	29.9446
									28.3987	33.1076	25.8106	29.9663
									28.2645	34.377	25.6181	29.8241
								F3.12	28.2415	32.8789	25.4895	29.6928
									28.0898	32.4843	25.6795	29.5805
									28.2445	32.8556	25.6951	29.764
