# Supplementary material for: Pan-cancer pervasive upregulation of 3′ UTR splicing drives tumourigenesis
Source: Nat Cell Biol. 2022 May 26;24(6):928–39. doi: 10.1038/s41556-022-00913-z (PMC9203280; doi:10.1038/s41556-022-00913-z)
Supplement: Source Data Extended Data Fig. 1 — Statistical source data. [file 41556_2022_913_MOESM18_ESM.xlsx]

## Sheet: Ex Fig 1a,b
Extended Data Fig. 1a,b Overlap of the identified 3'UTR splicing events across multiple datasets
	Breast	Colon	Kidney	Liver	Lung	Prostate	Stomach	Thyroid	type
BRCA	0.769501	0.777851	0.465063	0.570204	0.808613	0.656559	0.704351	0.791365	3usp
COAD	0.868733	0.924339	0.692799	0.777119	0.922972	0.822926	0.876253	0.911577	3usp
KIRC	0.778908	0.816019	0.5763	0.648947	0.850838	0.706978	0.758561	0.83479	3usp
LIHC	0.814016	0.846075	0.647965	0.80148	0.895397	0.760789	0.81381	0.881833	3usp
LUAD	0.822154	0.854637	0.596557	0.697418	0.919116	0.754913	0.808511	0.873965	3usp
LUSC	0.81961	0.857038	0.568472	0.674593	0.91164	0.746808	0.79407	0.866579	3usp
PRAD	0.79363	0.832619	0.558698	0.661525	0.869894	0.752356	0.781491	0.85547	3usp
STAD	0.64354	0.685168	0.475953	0.543311	0.696888	0.599488	0.645292	0.683282	3usp
THCA	0.790065	0.834326	0.54196	0.651868	0.874932	0.722658	0.76719	0.878858	3usp
BRCA	0.920113	0.852444	0.828008	0.711466	0.855263	0.861842	0.831767	0.848684	c3usp
COAD	0.864198	0.92716	0.871605	0.788889	0.885185	0.885185	0.897531	0.858025	c3usp
KIRC	0.8	0.804808	0.870192	0.690385	0.807692	0.814423	0.7875	0.803846	c3usp
LIHC	0.863248	0.863248	0.88604	0.931624	0.876068	0.871795	0.87037	0.853276	c3usp
LUAD	0.866592	0.866592	0.858744	0.758969	0.922646	0.871076	0.86435	0.853139	c3usp
LUSC	0.829864	0.828054	0.806335	0.685973	0.880543	0.832579	0.80905	0.81448	c3usp
PRAD	0.841802	0.857143	0.827421	0.713327	0.848514	0.884947	0.837967	0.841802	c3usp
STAD	0.861996	0.899151	0.842887	0.7431	0.858811	0.866242	0.869427	0.846072	c3usp
THCA	0.841367	0.828221	0.819457	0.690622	0.837862	0.841367	0.807187	0.879053	c3usp
BRCA	0.2539	0.31114	0.0903098	0.15546	0.431334	0.183586	0.209624	0.3853	3usp_random
COAD	0.254786	0.311531	0.090474	0.15588	0.43186	0.182771	0.210119	0.384458	3usp_random
KIRC	0.253618	0.310073	0.0892678	0.156183	0.432297	0.182834	0.209772	0.385729	3usp_random
LIHC	0.253802	0.309905	0.0891903	0.155364	0.432594	0.183313	0.210029	0.386149	3usp_random
LUAD	0.253208	0.310703	0.0899789	0.155108	0.433166	0.183693	0.209355	0.386065	3usp_random
LUSC	0.25422	0.310876	0.089975	0.154851	0.431968	0.183179	0.209159	0.386467	3usp_random
PRAD	0.253927	0.311197	0.0889746	0.15467	0.431591	0.183805	0.209226	0.385318	3usp_random
STAD	0.254345	0.31106	0.0894517	0.155732	0.431631	0.183618	0.209753	0.385693	3usp_random
THCA	0.254196	0.310639	0.0891987	0.154846	0.432052	0.182864	0.209935	0.386302	3usp_random
BRCA	0.0150376	0.0140977	0.0140977	0.0112782	0.0150376	0.0159774	0.0131579	0.0150376	c3usp_random
COAD	0.0148148	0.0148148	0.0135802	0.0111111	0.0148148	0.0148148	0.0135802	0.0160494	c3usp_random
KIRC	0.0144231	0.0144231	0.0134615	0.0115385	0.0153846	0.0163462	0.0134615	0.0153846	c3usp_random
LIHC	0.014245	0.014245	0.014245	0.011396	0.014245	0.0156695	0.0128205	0.0156695	c3usp_random
LUAD	0.0156951	0.0134529	0.0134529	0.0112108	0.014574	0.014574	0.0134529	0.0156951	c3usp_random
LUSC	0.0153846	0.0144796	0.0135747	0.0108597	0.0144796	0.0144796	0.0117647	0.0144796	c3usp_random
PRAD	0.0153404	0.0134228	0.0134228	0.0115053	0.0143816	0.0153404	0.012464	0.0153404	c3usp_random
STAD	0.014862	0.0138004	0.0138004	0.0106157	0.014862	0.014862	0.0127389	0.014862	c3usp_random
THCA	0.0140228	0.0148992	0.0140228	0.0113935	0.0148992	0.0148992	0.0131464	0.0148992	c3usp_random

## Sheet: Ex Fig 1c,d
Extended Data Fig. 1c,d Number of cancer and tissues in which 3'UTR splicing events are detected
TCGA cohort	3USP_tumor	c3USP_tumor	3USP_normal	c3USP_normal	GTEX tissue	3USP	c3USP
BRCA	28247	300	7987	378	Breast	35889	401
COAD	4393	120	2324	157	Colon	9492	164
HNSC	2438	70	1404	113	Kidney	5142	113
KIRC	1793	78	968	71	Liver	3788	95
LIHC	1493	51	805	61	Lung	3120	95
LUAD	1343	85	686	73	Prostate	2937	95
LUSC	1198	69	647	80	Stomach	2999	178
PRAD	1277	73	641	88	Thyroid	5301	799
STAD	1653	86	706	105
THCA	4680	558	2085	531
