# Supplementary material for: Pan-cancer pervasive upregulation of 3′ UTR splicing drives tumourigenesis
Source: Nat Cell Biol. 2022 May 26;24(6):928–39. doi: 10.1038/s41556-022-00913-z (PMC9203280; doi:10.1038/s41556-022-00913-z)
Supplement: Source Data Extended Data Fig. 3 — Statistical source data. [file 41556_2022_913_MOESM19_ESM.xlsx]

## Sheet: Ex Fig 3b
Extended Data Fig. 3b Dysregulated c3USPs in TCGA and PLANet datasets
ID	PLANet_ov	PLANet_ud	TCGA_ov	TCGA_ud
chr10:103310649-103312911:BTRC	0	0	0.0180723	0.00808625
chr10:103541390-103541483:NPM3	0.0421687	0	0.0301205	0.00808625
chr10:104622690-104623486:BORCS7:BORCS7-ASMT	0.174699	0.19407	0.0542169	0.0862534
chr10:105148924-105151947:USMG5	0.0361446	0	0.162651	0.00269542
chr10:121693298-121700097:SEC23IP	0	0	0	0.0512129
chr10:121693300-121700097:SEC23IP	0	0	0.0421687	0.00539084
chr10:123716775-123718838:NSMCE4A	0.0421687	0	0.325301	0
chr10:131977685-131978376:GLRX3	0.0361446	0.0242588	0.138554	0.0700809
chr10:13696428-13697377:RP11-295P9.13	0	0	0.13253	0.0619946
chr10:32300445-32304436:KIF5B	0	0	0	0.00269542
chr10:38645418-38647239:RP11-508N22.2	0	0	0.0722892	0
chr10:38726680-38727785:LINC00999	0	0	0.13253	0.00269542
chr10:38727851-38734344:LINC00999	0	0	0.150602	0.00539084
chr10:38734536-38736591:LINC00999	0	0	0.0783133	0.00269542
chr10:38736650-38736742:LINC00999	0	0	0.10241	0.00808625
chr10:58117947-58118137:ZWINT	0	0	0.060241	0
chr10:5904655-5920059:ANKRD16	0	0	0	0
chr10:61789585-61802429:ANK3	0	0	0.0361446	0.0350404
chr10:75574264-75574760:CAMK2G	0	0	0.126506	0.00269542
chr10:96084862-96087724:PLCE1	0	0	0	0.0161725
chr10:99475743-99476950:MARVELD1	0	0	0.0662651	0.00269542
chr1:101440459-101440774:SLC30A7	0	0.102426	0	0.0862534
chr1:104094415-104095895:RNPC3	0	0	0.180723	0
chr1:109475124-109477246:CLCC1	0.0662651	0	0.0662651	0
chr1:110134878-110134966:GNAI3	0.0481928	0	0.0120482	0.00269542
chr1:110467825-110468684:CSF1	0	0	0.0240964	0.0107817
chr1:110467825-110471473:CSF1	0	0	0.0240964	0.00269542
chr11:112106758-112108175:PTS	0	0	0.0240964	0.032345
chr11:116716346-116717098:SIK3	0	0	0.0963855	0
chr11:117691088-117691380:FXYD2:FXYD6-FXYD2	0	0	0.10241	0.0269542
chr11:118125949-118127952:MPZL2	0.0662651	0	0.0421687	0.0431267
chr11:118223203-118223833:CD3G	0	0	0.240964	0.0107817
chr11:118622807-118625413:DDX6	0	0	0.0421687	0.0107817
chr11:118886469-118886550:RPS25	0.108434	0	0.0481928	0
chr11:118964972-118965169:H2AFX	0.0542169	0.032345	0	0.06469
chr1:112251887-112255052:RAP1A	0	0	0.0783133	0
chr11:124615626-124615860:NRGN	0	0	0.0843373	0.00539084
chr11:124615879-124616299:NRGN	0	0	0.0060241	0.0431267
chr11:125525243-125526100:CHEK1	0.13253	0.0296496	0	0
chr11:125525243-125545822:CHEK1	0.180723	0	0	0
chr1:115250672-115250774:NRAS	0	0	0.0722892	0.00269542
chr1:115250814-115251151:NRAS	0	0	0	0.0107817
chr1:11722789-11722908:FBXO44	0.060241	0	0	0
chr1:117576757-117578789:CD101	0	0	0	0
chr11:1908807-1913002:LSP1	0	0	0.10241	0.00269542
chr1:120291457-120293419:HMGCS2	0.114458	0.0404313	0.0240964	0.00269542
chr1:120291465-120292863:HMGCS2	0.0843373	0.00539084	0.385542	0
chr1:120291465-120293419:HMGCS2	0.0301205	0.0619946	0.0301205	0.00269542
chr1:120291465-120293422:HMGCS2	0.0542169	0.032345	0.0542169	0.0188679
chr11:2949898-2950125:PHLDA2	0	0	0.0301205	0
chr1:145298367-145299729:RP11-458D21.5	0	0	0.0783133	0
chr1:145567800-145568320:ANKRD35	0	0	0.120482	0.00269542
chr11:45893785-45902464:CRY2	0	0	0.0180723	0.0242588
chr11:47490444-47493742:CELF1	0.0843373	0.0566038	0.150602	0.0107817
chr11:47493655-47493742:CELF1	0.228916	0.097035	0	0
chr11:490643-491120:PTDSS2	0.126506	0.0458221	0	0
chr1:151025804-151026706:CDC42SE1	0	0	0.0903614	0.00808625
chr11:532523-532630:HRAS	0.0481928	0.0862534	0.162651	0.0161725
chr1:156260898-156261193:GLMP	0	0.06469	0.144578	0
chr1:156776366-156776966:SH2D2A	0.198795	0	0	0.0269542
chr11:57067556-57068001:TNKS1BP1	0	0	0.0783133	0
chr11:57509700-57510334:SELENOH:RP11-691N7.6	0.0843373	0.0188679	0.180723	0.110512
chr11:57509720-57510334:SELENOH:RP11-691N7.6	0.0180723	0	0.0120482	0
chr1:159682585-159683292:CRP	0.373494	0.215633	0.114458	0.167116
chr1:15983175-15986331:DDI2	0	0	0.0421687	0.0107817
chr1:160061399-160061597:IGSF8	0.0421687	0.0404313	0.0722892	0
chr1:160061422-160061597:IGSF8	0.0361446	0	0.283133	0.0566038
chr11:60893314-60893759:CD5	0	0	0.0722892	0.00808625
chr11:61172177-61178409:CPSF7	0	0	0.138554	0.0107817
chr11:61258057-61258285:PPP1R32	0	0	0.39759	0.0296496
chr11:61556708-61557256:TMEM258	0	0	0.0542169	0
chr11:61556950-61557256:TMEM258	0.0903614	0	0	0
chr11:61557463-61557846:TMEM258	0.216867	0	0	0
chr11:61557463-61557894:TMEM258	0.114458	0	0	0
chr11:63766160-63766309:MACROD1	0	0	0.355422	0.00539084
chr11:64494604-64494767:RASGRP2	0	0	0.114458	0.0296496
chr11:66433965-66436085:RBM4B	0.222892	0.0512129	0	0
chr1:166819661-166821821:POGK	0.114458	0.0943396	0.0180723	0.0107817
chr1:169356448-169365131:BLZF1	0.0120482	0.0296496	0	0
chr1:169558700-169559384:SELP	0.114458	0	0	0
chr1:169693651-169694869:SELE	0	0	0.126506	0.00269542
chr1:171671225-171673526:VAMP4	0.228916	0.15903	0	0
chr1:1718493-1718760:GNB1	0.114458	0.188679	0.0180723	0
chr1:1718493-1718764:GNB1	0.198795	0.204852	0.0301205	0.00808625
chr11:73117790-73118557:FAM168A	0	0	0.0421687	0.00539084
chr11:75115913-75116657:RPS3	0.0421687	0	0.186747	0
chr11:75115913-75132770:RPS3	0.0481928	0	0.138554	0.0188679
chr11:76369079-76370626:LRRC32	0.0421687	0.132075	0	0.137466
chr11:77327741-77330650:CLNS1A	0.0301205	0	0.0903614	0.00539084
chr11:77329733-77330650:CLNS1A	0	0	0	0
chr11:77775388-77778704:THRSP	0	0	0.0903614	0.0134771
chr1:180080331-180081571:CEP350	0.0903614	0.0997305	0	0
chr11:93463614-93463842:TAF1D	0.13253	0.0296496	0.0180723	0
chr11:93464966-93465409:TAF1D	0.0722892	0	0.0722892	0.0107817
chr11:93465458-93466252:TAF1D	0.0843373	0.0512129	0.0481928	0.00808625
chr11:93466288-93466515:TAF1D	0.0542169	0	0.114458	0.00269542
chr11:94801347-94801817:SRSF8	0.126506	0.121294	0.0361446	0.132075
chr1:201435307-201437468:PHLDA3	0	0	0.120482	0.0107817
chr1:204191908-204192589:PLEKHA6	0	0	0.0963855	0.00269542
chr12:107385780-107386564:CRY1	0.23494	0.183288	0.0240964	0.00269542
chr12:10852254-10853852:YBX3	0	0	0.0120482	0
chr12:11033656-11034815:PRH1:PRH1-PRR4	0	0	0	0.0296496
chr12:112942601-112943628:PTPN11	0	0	0.144578	0.00808625
chr12:114255992-114261013:RBM19	0.0843373	0.0485175	0	0
chr12:114260452-114261013:RBM19	0.0240964	0.0134771	0	0.169811
chr12:123639748-123640234:MPHOSPH9	0	0.150943	0	0
chr12:12871889-12873969:CDKN1B	0.0662651	0	0.0843373	0.00808625
chr12:132599091-132604964:EP400NL	0	0	0.210843	0.0485175
chr12:132605147-132605984:EP400NL	0	0	0.060241	0.032345
chr12:132606125-132606469:EP400NL	0	0	0.0421687	0.0242588
chr12:132606526-132609738:EP400NL	0	0	0.0843373	0.0134771
chr12:132609942-132610398:EP400NL	0	0	0.0843373	0.00269542
chr12:15747992-15749023:PTPRO	0	0	0	0
chr1:21923758-21924178:RAP1GAP	0	0	0.0542169	0.00539084
chr12:19522733-19528464:PLEKHA5	0	0	0.126506	0.00539084
chr1:220971618-220972173:MARC1	0.108434	0	0.210843	0.177898
chr1:226034634-226034734:TMEM63A	0.0421687	0	0.10241	0.0727763
chr12:2933419-2939999:ITFG2	0.0542169	0.0134771	0	0
chr1:229438737-229439552:RAB4A	0	0	0.0060241	0
chr1:231133014-231135368:ARV1	0.349398	0	0	0
chr1:231133014-231135883:ARV1	0	0	0.0301205	0
chr1:23884907-23885425:ID3	0.126506	0	0.174699	0.00539084
chr1:245008647-245009905:HNRNPU	0.0240964	0	0.0722892	0
chr12:51373842-51375421:SLC11A2	0.0783133	0.083558	0	0
chr12:54678102-54678332:HNRNPA1	0.271084	0.107817	0.0240964	0
chr12:54678102-54680445:HNRNPA1	0.120482	0.0377358	0.0783133	0.00269542
chr12:54680517-54680736:HNRNPA1	0.156627	0.0296496	0.0421687	0
chr12:54849938-54852872:GTSF1	0	0	0.228916	0.0700809
chr12:54971130-54971643:PDE1B	0	0	0.0783133	0.0215633
chr12:56146625-56151166:SARNP	0.0722892	0.123989	0.0542169	0.185984
chr12:56551520-56551665:MYL6B	0	0	0.114458	0.06469
chr12:56982803-56982923:RBMS2	0	0	0.0240964	0.00539084
chr12:57923113-57923393:MBD6	0.0180723	0.083558	0.23494	0.210243
chr12:673848-674382:NINJ2	0	0	0.0963855	0.0296496
chr12:6857714-6857935:MLF2	0.0361446	0	0.144578	0
chr12:7070100-7070288:PTPN6	0.0963855	0	0.246988	0
chr12:7070109-7070288:PTPN6	0.162651	0	0.0783133	0
chr12:7086054-7086295:LPCAT3	0.0481928	0	0.138554	0.083558
chr1:27321104-27326337:TRNP1	0	0	0.0180723	0.00539084
chr1:27321122-27326337:TRNP1	0	0	0	0
chr12:7507727-7509975:CD163L1	0	0	0.0662651	0.0134771
chr12:76423873-76424289:PHLDA1	0.26506	0.371968	0.0481928	0
chr12:76441499-76442172:NAP1L1	0.0120482	0.0943396	0.259036	0.00269542
chr12:76441499-76442200:NAP1L1	0.0301205	0.0727763	0.240964	0.06469
chr1:27861428-27873771:AHDC1	0	0	0.144578	0
chr12:81191506-81205243:LIN7A	0	0	0.301205	0.00808625
chr12:88890959-88898935:KITLG	0	0	0.108434	0
chr12:8930399-8933170:RIMKLB	0.060241	0	0	0.121294
chr12:8933336-8935507:RIMKLB	0	0	0.060241	0.0727763
chr1:29442316-29443330:EPB41	0	0	0.0421687	0.0107817
chr13:100543692-100544696:CLYBL	0.222892	0.218329	0.204819	0.172507
chr13:102368021-102369848:ITGBL1	0.0662651	0	0	0
chr13:113532618-113536189:ATP11A	0.0361446	0	0	0
chr13:113832291-113832487:PCID2	0.355422	0.210243	0.0240964	0.00269542
chr13:113832323-113832487:PCID2	0.114458	0.0943396	0.0662651	0.00808625
chr13:115037957-115038038:CDC16	0.246988	0.06469	0.150602	0.126685
chr13:20249125-20251863:PSPC1	0.192771	0.0431267	0.0060241	0.00269542
chr13:20249794-20251863:PSPC1	0	0	0.0361446	0.00539084
chr1:32680651-32680736:TMEM234	0	0	0.13253	0.0431267
chr1:32680818-32681273:TMEM234	0.10241	0	0	0
chr1:32681397-32681794:TMEM234	0.0542169	0	0.126506	0
chr13:33007110-33010497:N4BP2L2	0	0	0.10241	0.0458221
chr13:41133172-41133645:FOXO1	0.204819	0	0.0963855	0.0808625
chr13:44464411-44465584:LACC1	0	0	0.0421687	0
chr13:45602139-45603373:GPALPP1	0	0	0	0
chr13:45911524-45911601:TPT1	0.222892	0.0215633	0.0783133	0.032345
chr1:35642073-35642919:SFPQ	0.271084	0	0.0662651	0.0404313
chr1:35642076-35642919:SFPQ	0.138554	0	0.13253	0.00808625
chr1:35642076-35643589:SFPQ	0.108434	0.0512129	0	0
chr1:35643001-35643589:SFPQ	0.138554	0	0.060241	0.00269542
chr13:61141785-61147746:TDRD3	0	0	0.120482	0.00808625
chr13:61141785-61147749:TDRD3	0	0	0.156627	0.00808625
chr13:79893015-79893669:RBM26	0.0421687	0.0808625	0.0361446	0.0161725
chr13:80125258-80126650:NDFIP2	0.120482	0	0.0240964	0.00269542
chr14:102810727-102814615:CINP	0.10241	0	0	0
chr14:105233605-105234200:SIVA1	0	0	0.0421687	0
chr14:105234345-105234728:SIVA1	0	0	0.0481928	0.0296496
chr14:105954854-105954999:CRIP1:AL928654.7	0	0	0.0963855	0
chr1:41475927-41477329:CTPS1	0.120482	0	0.0903614	0
chr14:21557036-21557172:ARHGEF40	0.0120482	0	0.0963855	0.00539084
chr14:22933316-22934524:TRDC	0	0	0.0843373	0.032345
chr14:23019609-23020549:TRAC	0	0	0.0481928	0
chr14:23516584-23516669:CDH24	0	0	0.204819	0.0107817
chr14:23768751-23769966:PPP1R3E	0.0361446	0	0.0843373	0
chr1:43133112-43140958:PPIH	0	0	0	0
chr1:43133112-43141037:PPIH	0	0	0	0
chr1:43133112-43141403:PPIH	0.0120482	0	0	0
chr1:43133112-43142254:PPIH	0.168675	0	0	0
chr1:43141120-43142254:PPIH	0.108434	0	0	0
chr1:43166718-43167651:YBX1	0.0542169	0	0	0
chr1:43166718-43167656:YBX1	0.114458	0.0404313	0	0
chr14:35571936-35575572:FAM177A1	0	0	0.0963855	0.0512129
chr14:35579849-35582069:FAM177A1	0	0	0.0180723	0.0269542
chr14:50712839-50713758:L2HGDH	0.0722892	0.153639	0.0903614	0.132075
chr14:75302151-75302477:YLPM1	0	0	0.0240964	0
chr14:75482566-75483710:MLH3	0.0301205	0.0188679	0	0
chr14:92511303-92515946:ATXN3	0	0	0	0.0700809
chr14:92516881-92524662:ATXN3	0	0	0	0
chr15:101811851-101812968:SELENOS	0.114458	0.177898	0.0722892	0.0727763
chr15:25243634-25244116:RP11-701H24.9	0	0	0.0421687	0.0269542
chr15:25244226-25245391:RP11-701H24.9	0	0	0.0421687	0.0134771
chr15:31229463-31233768:FAN1	0.259036	0.296496	0.108434	0.0754717
chr1:53377694-53379566:ECHDC2	0.192771	0.0242588	0.144578	0.0458221
chr1:53547861-53550184:PODN	0	0	0.0903614	0.0296496
chr1:54317944-54320673:YIPF1	0.108434	0	0.0361446	0.0107817
chr1:54317944-54325728:YIPF1	0.150602	0	0	0.00269542
chr1:54320725-54325728:YIPF1	0	0	0.0903614	0.00269542
chr15:45008555-45009804:B2M	0.0722892	0.0566038	0.0843373	0
chr15:57574797-57578354:TCF12	0	0	0.0481928	0.00539084
chr15:64973587-64973890:ZNF609	0	0	0.0722892	0
chr15:65033200-65033371:RBPMS2	0	0	0.0542169	0.00808625
chr15:66839044-66840688:ZWILCH	0	0	0.0240964	0.0107817
chr15:72578684-72579577:CELF6:RP11-106M3.5	0	0	0.198795	0.0377358
chr15:73853390-73854236:NPTN	0	0	0.0180723	0
chr15:75194405-75194944:FAM219B	0.0301205	0.0916442	0	0
chr15:77771664-77775311:HMG20A	0.13253	0.0512129	0.060241	0.185984
chr15:81241240-81244299:MESDC2	0	0	0.156627	0.12938
chr15:86304243-86311247:KLHL25	0	0	0.0120482	0.00808625
chr15:89054818-89055581:DET1	0	0	0.0843373	0
chr1:60238710-60239722:FGGY	0	0	0.114458	0.00539084
chr1:60239797-60254290:FGGY	0	0	0.060241	0
chr16:11017183-11017734:CIITA	0	0	0	0
chr16:11023417-11027700:DEXI	0.120482	0	0	0.118598
chr16:11023417-11035425:DEXI	0.0903614	0	0.222892	0.0619946
chr16:11027862-11035425:DEXI	0	0	0	0.0916442
chr16:134595-136666:NPRL3	0.0421687	0.115903	0.0903614	0
chr16:1414257-1416018:UNKL	0.0722892	0.0997305	0	0
chr16:20747681-20748181:THUMPD1	0.0783133	0.142857	0	0
chr1:62147023-62149088:TM2D1	0.0783133	0.0431267	0.0240964	0
chr16:22097072-22098377:C16orf52	0	0	0.0240964	0.0431267
chr16:23534739-23534831:EARS2	0.210843	0.0862534	0	0
chr16:23592495-23593596:NDUFAB1	0.114458	0	0.060241	0.00269542
chr16:28548991-28549326:NUPR1	0	0	0.0662651	0
chr16:29982900-29983362:TMEM219	0.138554	0	0	0
chr16:29982900-29984270:TMEM219	0.0120482	0	0.475904	0.032345
chr16:29983462-29984270:TMEM219	0.0783133	0.0161725	0.0180723	0
chr16:30014848-30014970:INO80E	0.0240964	0.150943	0.0542169	0
chr16:30126030-30126915:MAPK3	0	0	0.0903614	0.0134771
chr16:30126030-30127956:MAPK3	0	0	0.0240964	0
chr16:30126967-30127956:MAPK3	0	0	0.0481928	0.00269542
chr16:31051140-31051232:STX4	0.0180723	0	0.0542169	0
chr16:3349157-3350912:ZNF263	0.0240964	0.0404313	0	0
chr16:3535062-3535466:NAA60	0.186747	0.150943	0.0421687	0.0188679
chr16:3535084-3535466:NAA60	0.481928	0.221024	0	0.0107817
chr1:63906775-63912476:ITGB3BP	0	0	0.0180723	0.00269542
chr16:461579-461889:DECR2	0	0	0.0722892	0.00808625
chr16:4746898-4747017:ANKS3	0	0	0.0481928	0.00808625
chr16:4854150-4854522:GLYR1	0.108434	0.083558	0.289157	0.237197
chr16:58192258-58197957:CSNK2A2	0.0903614	0	0.0421687	0
chr16:67241408-67241501:LRRC29	0.060241	0.0943396	0.277108	0.191375
chr16:69729283-69730262:NFAT5	0	0	0.0662651	0.0431267
chr16:83843031-83845025:HSBP1	0	0	0.13253	0
chr16:84360562-84362927:WFDC1	0	0	0.0481928	0.032345
chr17:1423833-1424872:PITPNA	0	0	0.0542169	0
chr17:15881015-15881113:ZSWIM7	0.198795	0.12938	0	0
chr17:15881228-15881357:ZSWIM7	0.271084	0.191375	0.10241	0.0161725
chr17:17715099-17715286:SREBF1	0.331325	0.385445	0	0.167116
chr17:18146137-18147221:LLGL1	0	0	0.0060241	0.00539084
chr17:18291603-18292170:EVPLL	0	0	0.0722892	0.00539084
chr17:19674381-19679621:ULK2	0	0	0.23494	0.0539084
chr17:2935744-2936685:RAP1GAP2	0	0	0.0903614	0.00808625
chr17:29706042-29708890:NF1	0.156627	0	0	0
chr17:30807650-30807770:PSMD11	0.216867	0.0485175	0.0240964	0
chr17:34313741-34324756:CCL15-CCL14	0.409639	0.134771	0.0421687	0.19407
chr17:34323963-34324756:CCL15-CCL14:CCL15	0.253012	0.148248	0.0301205	0.0377358
chr17:36552252-36555765:SOCS7	0	0	0.0120482	0.0161725
chr17:37082145-37082669:LINC00672	0	0	0.0662651	0.0377358
chr17:37700614-37702869:CDK12	0	0	0.0542169	0.0242588
chr17:37703012-37704020:CDK12	0	0	0.13253	0.0619946
chr17:37703012-37704037:CDK12	0	0	0.174699	0.0862534
chr17:37704084-37707290:CDK12	0	0	0	0.0404313
chr17:37706695-37707290:CDK12	0	0	0	0
chr17:38325916-38326699:CASC3	0	0	0.0060241	0.0161725
chr17:38325916-38326704:CASC3	0.0180723	0	0.0783133	0.0808625
chr17:39911685-39911981:JUP	0.0542169	0.0404313	0.5	0.118598
chr17:41613867-41621529:DHX8	0	0	0.204819	0.0296496
chr17:4175812-4186092:UBE2G1	0	0	0.0180723	0.00269542
chr17:44841988-44845677:WNT3	0	0	0.0180723	0.0134771
chr17:46211179-46214590:SKAP1	0.23494	0	0.126506	0.0188679
chr17:4637775-4637877:CXCL16	0	0	0.0180723	0.0296496
chr17:48542411-48542643:CHAD	0	0	0.192771	0
chr17:48542411-48542654:CHAD	0.0542169	0	0.271084	0.032345
chr17:53029474-53038479:COX11	0.138554	0	0	0
chr17:53036828-53038479:COX11	0.23494	0	0	0
chr17:53037989-53038595:TOM1L1	0.0421687	0	0.277108	0.032345
chr17:53037989-53038598:TOM1L1	0.0301205	0	0	0
chr17:5403271-5403350:NLRP1	0	0	0.0120482	0.0161725
chr17:54869714-54872404:C17orf67	0	0	0.168675	0.0161725
chr17:55754421-55756909:MSI2	0	0	0.0120482	0.00808625
chr17:55940647-55943834:CUEDC1	0	0	0.0662651	0.0134771
chr17:58043829-58050195:RP11-178C3.1	0	0	0.060241	0.0566038
chr17:61666600-61671564:DCAF7	0	0.0458221	0.23494	0.0458221
chr17:62463763-62464426:MILR1	0	0	0.150602	0
chr17:7191963-7192067:YBX2	0	0	0.144578	0.0700809
chr17:7214971-7215140:EIF5A	0.0662651	0	0.060241	0
chr17:73788560-73789523:UNK	0	0	0.0783133	0.00269542
chr17:74730645-74731142:SRSF2	0.638554	0.22372	0.0060241	0.0215633
chr17:74731241-74731853:SRSF2	0.204819	0.0619946	0.0481928	0
chr17:74731241-74732235:SRSF2	0.10241	0.0296496	0.0903614	0.00269542
chr17:74731958-74732235:SRSF2	0.174699	0.06469	0.0301205	0.0107817
chr17:76415757-76420141:PGS1	0.204819	0	0.0361446	0
chr17:76415807-76420141:PGS1	0.228916	0	0	0
chr17:76416405-76420141:PGS1	0.126506	0.0188679	0	0
chr17:76783741-76794481:USP36	0.204819	0	0	0
chr17:76793962-76794481:USP36	0.13253	0	0.0120482	0.0485175
chr17:76793985-76794481:USP36	0.355422	0	0	0.0134771
chr17:77083266-77083389:ENGASE	0.0843373	0.188679	0	0
chr17:77083448-77083832:ENGASE	0.0180723	0.0296496	0.253012	0
chr17:77711862-77715592:ENPP7	0	0	0.180723	0.0269542
chr17:79780784-79781084:MCRIP1	0.144578	0.0943396	0.331325	0.0997305
chr17:80613544-80614368:RAB40B	0.126506	0.0727763	0	0
chr17:80901926-80904754:B3GNTL1	0	0	0.0542169	0.00269542
chr18:21740034-21741479:CABYR	0	0	0	0
chr18:32464741-32467729:DTNA	0	0	0	0
chr1:84964232-84967508:GNG5	0.325301	0	0.0060241	0
chr18:51681682-51686134:MBD2	0	0	0.0060241	0.00269542
chr18:52895262-52895451:TCF4	0	0	0.0722892	0.00269542
chr18:60243886-60251678:ZCCHC2	0.13253	0.0862534	0	0
chr18:673077-674160:ENOSF1	0.0361446	0.00539084	0.409639	0.102426
chr1:89572736-89573705:GBP2	0.0120482	0.0296496	0.156627	0
chr19:11560244-11561460:PRKCSH	0.120482	0.142857	0.445783	0.0539084
chr19:1226663-1227591:STK11	0	0	0.0903614	0.00539084
chr19:12341331-12345481:ZNF44	0	0	0.13253	0.0404313
chr19:12360854-12361056:ZNF44	0	0	0.271084	0.0107817
chr19:1244440-1244735:ATP5D	0.10241	0.032345	0.512048	0.3531
chr19:1274440-1274647:CIRBP	0.198795	0.0619946	0.0361446	0
chr19:12812058-12812139:TNPO2	0.0481928	0	0.0662651	0.0107817
chr19:1578158-1578333:MBD3	0.0240964	0.105121	0.0783133	0.0727763
chr19:1598215-1599410:UQCR11:AC005943.2	0.162651	0	0.0361446	0.00269542
chr19:1611369-1611702:TCF3	0.0903614	0.19407	0.0662651	0.00539084
chr19:16628153-16630904:C19orf44	0.216867	0	0	0.0377358
chr19:16757612-16757906:SMIM7:CTC-429P9.4	0.355422	0.22372	0.0662651	0.032345
chr19:17514136-17514488:BST2	0.0542169	0	0.108434	0.00269542
chr19:18976976-18977329:UPF1	0	0	0.0120482	0
chr19:19101959-19104446:SUGP2	0.0542169	0.083558	0.198795	0.0161725
chr19:19101959-19104456:SUGP2	0.13253	0.0862534	0.10241	0.0269542
chr19:19104550-19105174:SUGP2	0.186747	0	0.114458	0
chr19:2755932-2757334:SGTA	0	0	0.0843373	0.00269542
chr19:3538755-3542773:MFSD12	0.114458	0.0485175	0	0
chr19:35530611-35530700:SCN1B	0	0	0.126506	0.0161725
chr19:35633676-35633820:FXYD1	0.162651	0.12938	0.204819	0.185984
chr19:3610970-3611901:CACTIN	0.0783133	0.0350404	0	0.032345
chr19:41247345-41247598:C19orf54	0.0421687	0.06469	0	0
chr19:41292884-41302474:RAB4B:RAB4B-EGLN2	0	0	0.0722892	0.00269542
chr19:417323-418922:SHC2	0	0	0.0542169	0.0242588
chr19:44271242-44271691:KCNN4	0	0	0.060241	0
chr19:45138766-45139718:IGSF23	0	0	0.10241	0.00539084
chr19:45303708-45303807:CBLC	0	0	0.10241	0
chr19:47223596-47223792:STRN4	0	0	0.10241	0.00808625
chr19:47906811-47909716:MEIS3	0	0	0.0963855	0.0296496
chr19:48284646-48287546:SELENOW	0.168675	0	0.0722892	0.00539084
chr19:49653409-49653492:PPFIA3	0.283133	0.097035	0.0180723	0
chr19:50363594-50363822:PTOV1	0.120482	0	0.174699	0.00539084
chr19:50363594-50363870:PTOV1	0.126506	0.0485175	0.246988	0.00539084
chr19:50480042-50482339:VRK3	0.0783133	0	0.126506	0.00269542
chr19:55890736-55895089:TMEM238	0	0	0.23494	0.00539084
chr19:58054612-58055018:ZNF550	0.0963855	0	0	0
chr19:582583-582749:BSG	0.144578	0	0.0481928	0
chr19:7535202-7535422:ARHGEF18	0.0120482	0.0512129	0	0
chr19:7983015-7983801:TGFBR3L	0.331325	0.450135	0.168675	0
chr19:8373769-8376295:CTD-2550O8.5:NDUFA7	0.307229	0.0997305	0	0
chr19:8386976-8387155:RPS28	0.222892	0	0.0180723	0
chr19:8386980-8387155:RPS28	0.156627	0	0	0.0404313
chr20:1610283-1610867:SIRPG	0	0	0.0120482	0.0107817
chr20:18724916-18744003:DTD1	0	0	0.0662651	0.00539084
chr20:2098062-2124429:STK35	0	0	0.0240964	0.0215633
chr20:22545755-22547320:RP4-788L20.5	0.150602	0	0.0421687	0
chr20:22547444-22548431:RP4-788L20.5	0.198795	0	0.0060241	0.00269542
chr20:22547449-22548431:RP4-788L20.5	0.204819	0	0.0180723	0.00269542
chr20:2739631-2739913:EBF4	0	0	0.0542169	0.0134771
chr20:32666360-32667715:RALY	0	0	0.0240964	0
chr20:33856827-33859807:RP4-614O4.11	0	0	0.126506	0.0269542
chr20:33865101-33865192:MMP24-AS1	0.180723	0.113208	0.0783133	0.134771
chr20:35729822-35731066:MROH8	0	0	0.0662651	0.0134771
chr20:418243-419193:TBC1D20	0.0843373	0.0566038	0	0
chr20:43124997-43128898:SERINC3	0.0361446	0.105121	0.259036	0.0377358
chr20:43804778-43805010:PI3	0	0	0.0301205	0.00808625
chr20:44108735-44110010:WFDC2	0	0	0.0421687	0
chr20:51873111-52103682:TSHZ2	0	0	0.0481928	0.0242588
chr20:57603897-57605357:ATP5E	0.0301205	0	0.060241	0
chr20:60708532-60709218:LSM14B	0	0	0.0361446	0.00269542
chr20:60754413-60755224:SS18L1	0.0240964	0.229111	0	0
chr2:101888207-101889303:RNF149	0.0722892	0	0.156627	0
chr2:101888207-101889588:RNF149	0.0662651	0	0.120482	0.0242588
chr2:105883646-105883673:TGFBRAP1	0.10241	0	0	0
chr2:110969200-110969791:LINC00116	0	0	0.162651	0
chr2:114472773-114475329:SLC35F5	0	0	0.174699	0.0215633
chr21:30245062-30248633:N6AMT1	0.0843373	0.0889488	0	0
chr2:131810026-131810463:FAM168B	0	0	0.0542169	0
chr21:34805110-34809189:TMEM50B	0.0060241	0.00539084	0.295181	0.107817
chr21:34805110-34811520:TMEM50B	0.150602	0.0700809	0.156627	0.0916442
chr21:34811605-34819324:TMEM50B	0	0	0.0542169	0.102426
chr21:34811605-34821088:TMEM50B	0	0	0.0240964	0.0592992
chr21:35757943-35760926:SMIM11A:SMIM11B	0	0	0.0662651	0.00269542
chr21:37408259-37408382:SETD4	0.0421687	0	0.0542169	0.0619946
chr21:44263392-44270150:WDR4	0.168675	0	0	0.0161725
chr21:44473758-44473971:CBS:CBSL	0.138554	0.0673854	0.506024	0.247978
chr2:161131276-161132140:RBMS1	0	0	0.0421687	0.00539084
chr2:166714125-166714724:TTC21B	0	0	0.10241	0.0134771
chr2:178084043-178084135:HNRNPA3	0.186747	0.0727763	0	0
chr2:178990912-178994123:RBM45	0	0	0.0722892	0
chr2:183007766-183011762:PDE1A	0	0	0.060241	0.0107817
chr2:190611895-190615275:OSGEPL1	0.0180723	0.0485175	0.174699	0.0350404
chr2:190612058-190615275:OSGEPL1	0	0	0.0060241	0.0269542
chr22:19167483-19167711:CLTCL1	0	0	0.0722892	0.0107817
chr22:19506433-19508003:CDC45	0	0	0.0120482	0.00269542
chr22:19958267-19958738:ARVCF	0	0	0.0542169	0.0107817
chr22:22118530-22123483:MAPK1	0.114458	0.0943396	0.0180723	0.115903
chr2:222285273-222289928:EPHA4	0	0	0.0542169	0
chr22:25586752-25588372:KIAA1671	0	0	0.0180723	0
chr22:26922234-26923571:TPST2	0.180723	0.0566038	0	0
chr22:26922234-26924179:TPST2	0.0361446	0	0.060241	0
chr22:26923654-26924179:TPST2	0.0542169	0	0	0
chr2:227600967-227659704:IRS1	0	0	0.307229	0.00539084
chr2:227657102-227659704:IRS1	0.0481928	0.0296496	0.114458	0.121294
chr22:30772010-30773499:RNF215	0	0	0.0542169	0
chr2:232035436-232037248:PSMD1	0.0963855	0	0.0120482	0
chr2:234978668-234981223:SPP2	0.168675	0.229111	0	0
chr2:234978668-234983103:SPP2	0.108434	0	0	0
chr2:234978668-234985488:SPP2	0.186747	0.134771	0.307229	0.0296496
chr22:36124952-36125400:APOL5	0	0	0.0180723	0
chr22:37576908-37578191:C1QTNF6	0.0662651	0.032345	0	0
chr22:37622080-37622710:RAC2	0	0	0.0662651	0.00808625
chr22:38087432-38089338:RP1-37E16.12:NOL12	0	0	0.0903614	0
chr22:38168772-38169789:TRIOBP	0	0	0.0722892	0.00269542
chr22:38212733-38212935:GCAT	0.168675	0.113208	0.060241	0.123989
chr22:38687945-38689260:CSNK1E:RP1-5O6.7	0	0	0.0722892	0.00539084
chr22:38694005-38694099:CSNK1E	0.0542169	0	0.108434	0
chr22:39621319-39621699:PDGFB	0	0	0.277108	0.0107817
chr2:241500937-241503090:DUSP28	0.240964	0	0	0
chr2:242027818-242031052:SNED1	0.0843373	0.0862534	0.385542	0.191375
chr2:242289619-242291357:SEPT2	0.13253	0	0	0
chr2:242289619-242291381:SEPT2	0.0361446	0	0.0361446	0
chr22:42478070-42479122:SMDT1	0	0	0.204819	0
chr2:242694162-242694459:D2HGDH	0	0	0.39759	0.115903
chr2:25040711-25042222:CENPO	0.349398	0.342318	0	0
chr22:51007511-51007641:CPT1B	0.0301205	0.0781671	0	0
chr22:51007511-51007764:CPT1B	0.0481928	0	0.0722892	0.0161725
chr2:25600423-25602158:DTNB	0	0	0.060241	0.0134771
chr2:27016195-27016679:CENPA	0	0	0	0.00269542
chr2:27293590-27294193:OST4	0.10241	0	0.114458	0
chr2:27666929-27667052:KRTCAP3	0.0060241	0.0404313	0.578313	0.398922
chr2:37428870-37429005:CEBPZOS	0.126506	0.145553	0.0180723	0.0485175
chr2:37428870-37431446:CEBPZOS	0.144578	0.0943396	0.0301205	0.0512129
chr2:54092711-54093221:PSME4	0.138554	0	0.0060241	0
chr2:55515492-55518811:CCDC88A	0	0.0134771	0.506024	0
chr2:55518301-55518811:CCDC88A	0	0	0.307229	0.0242588
chr2:65309844-65310772:CEP68	0	0	0	0.00269542
chr2:74097480-74100478:STAMBP	0	0	0.13253	0.0215633
chr2:85875977-85876139:USP39	0.114458	0.0619946	0.0301205	0.191375
chr2:87238330-87240127:PLGLB1	0.216867	0.156334	0.0481928	0
chr2:87240243-87243424:PLGLB1	0.114458	0	0.120482	0
chr2:88053154-88056338:PLGLB2	0.0722892	0.291105	0.253012	0.0215633
chr2:88056454-88058251:PLGLB2	0.198795	0.12938	0.0481928	0.242588
chr2:8823037-8823814:ID2	0.162651	0.0431267	0.0421687	0
chr3:100075892-100076347:NIT2	0.0421687	0.0781671	0	0
chr3:10320719-10320904:TATDN2	0.10241	0	0.0240964	0.0188679
chr3:10320748-10320904:TATDN2	0.180723	0	0.0120482	0.0107817
chr3:105290809-105293320:ALCAM	0	0	0.0240964	0.00539084
chr3:108409751-108412206:DZIP3	0.259036	0	0.0963855	0.0242588
chr3:119388513-119393991:COX17	0.0120482	0	0.253012	0
chr3:119393636-119393991:COX17	0	0	0.162651	0
chr3:119469946-119483898:MAATS1	0	0	0.0180723	0.00269542
chr3:124625590-124626993:MUC13	0	0	0.36747	0.00808625
chr3:148749151-148749987:HLTF	0.0180723	0.183288	0.0240964	0
chr3:148880663-148883732:CP	0	0	0.198795	0.0350404
chr3:150344951-150345445:SELENOT	0	0	0.0421687	0
chr3:152177135-152180173:MBNL1	0	0	0.0240964	0
chr3:155544609-155545970:SLC33A1	0.162651	0.0727763	0.0722892	0.0377358
chr3:16345100-16378618:OXNAD1	0.0421687	0.113208	0	0
chr3:16373259-16378618:OXNAD1	0	0	0.337349	0
chr3:186264745-186268917:TBCCD1	0	0	0.0301205	0
chr3:193409922-193412394:OPA1	0	0	0.0421687	0
chr3:195924597-195925146:ZDHHC19	0	0	0.156627	0.0215633
chr3:41280846-41281150:CTNNB1	0.120482	0.0916442	0.23494	0.0242588
chr3:41280846-41281309:CTNNB1	0.385542	0.264151	0.114458	0.00808625
chr3:45960558-45960904:FYCO1	0.301205	0.110512	0	0
chr3:49702287-49702661:BSN	0	0	0.060241	0
chr3:50295147-50295799:GNAI2	0.0843373	0.107817	0.180723	0.0107817
chr3:51434556-51436165:DCAF1	0.0542169	0.150943	0	0
chr3:52327209-52327322:GLYCTK	0.542169	0.522911	0.0722892	0.0242588
chr3:53259626-53259766:TKT	0.108434	0.083558	0	0.0700809
chr3:59735295-59737946:FHIT	0	0	0	0
chr3:59735306-59737946:FHIT	0	0	0.0783133	0
chr3:64502798-64507841:ADAMTS9	0	0	0.0361446	0.0296496
chr3:9987396-9987768:PRRT3	0	0.0431267	0	0
chr4:101319531-101331438:EMCN	0	0	0.060241	0.00808625
chr4:109546410-109551176:RPL34	0.180723	0	0.10241	0.0377358
chr4:125588670-125590138:ANKRD50	0	0	0.0120482	0.00269542
chr4:129141596-129143503:LARP1B	0	0	0.0301205	0.0296496
chr4:140211247-140213683:NDUFC1	0.156627	0	0.126506	0
chr4:15962235-15964060:FGFBP2	0	0	0.0120482	0.00539084
chr4:20729021-20754187:PACRGL	0.108434	0.105121	0	0
chr4:37614965-37633006:RELL1	0	0	0.0240964	0.0161725
chr4:38969263-38972651:TMEM156	0	0	0.0481928	0.00539084
chr4:39280284-39287106:WDR19	0	0	0.0361446	0.0161725
chr4:39455846-39456152:RPL9	0.0421687	0	0.204819	0
chr4:4237982-4239553:TMEM128	0	0	0	0
chr4:4237984-4239553:TMEM128	0	0	0.114458	0.00269542
chr4:4238805-4239553:TMEM128	0	0	0	0
chr4:56890781-56897525:CEP135	0	0	0.0301205	0.00808625
chr4:6642986-6643456:MRFAP1	0.162651	0	0.0481928	0.00269542
chr4:6710371-6710952:MRFAP1L1	0.10241	0.0781671	0	0.0673854
chr4:6710371-6710957:MRFAP1L1	0.168675	0.0781671	0.0662651	0
chr4:71686579-71690010:GRSF1	0.0180723	0	0.0843373	0
chr4:74368828-74369592:AFM	0.0361446	0	0.36747	0.00269542
chr4:76835492-76836020:NAAA	0.0903614	0	0.210843	0.00808625
chr4:76835492-76836060:NAAA	0.0361446	0.102426	0	0
chr4:83275308-83276456:HNRNPD	0.13253	0.0215633	0.0783133	0
chr4:83276155-83276456:HNRNPD	0.162651	0	0.0783133	0.0889488
chr4:83346037-83346715:HNRNPDL	0.222892	0.0512129	0.0421687	0
chr4:83346037-83347189:HNRNPDL	0.0662651	0.00539084	0.0361446	0
chr4:83346821-83347189:HNRNPDL	0.506024	0.0754717	0.0481928	0
chr4:84012125-84015830:PLAC8	0	0	0.120482	0.00539084
chr5:112929088-112929178:YTHDC2	0.0301205	0	0.0963855	0.00269542
chr5:130496578-130498054:HINT1	0.120482	0.0242588	0	0
chr5:130726802-130727521:CDC42SE2	0	0	0.0301205	0.00539084
chr5:130726802-130727610:CDC42SE2	0.0240964	0.0727763	0	0
chr5:138703321-138707675:SLC23A1	0	0	0.144578	0.0161725
chr5:139713866-139714242:HBEGF	0	0	0.0662651	0.0107817
chr5:140049276-140050853:WDR55	0.240964	0.16442	0	0
chr5:141318326-141318416:KIAA0141	0.373494	0.304582	0	0
chr5:141318326-141319070:KIAA0141	0.204819	0.105121	0.10241	0.097035
chr5:141318470-141319070:KIAA0141	0.0963855	0.239892	0.0662651	0
chr5:141524242-141531295:NDFIP1	0.0963855	0	0.0783133	0
chr5:145140089-145144493:PRELID2	0	0	0.180723	0.0107817
chr5:145442298-145458022:SH3RF2	0	0	0.060241	0
chr5:148878857-148880577:CSNK1A1	0	0	0.0481928	0.113208
chr5:149778634-149779372:TCOF1	0	0	0.108434	0.00539084
chr5:151122521-151125839:ATOX1	0.0361446	0	0.120482	0
chr5:171291106-171295613:FBXW11	0	0	0.0180723	0.0107817
chr5:176947183-176948974:FAM193B	0	0	0.174699	0.0215633
chr5:177635917-177638890:PHYKPL	0.0783133	0	0.120482	0
chr5:39373528-39375115:DAB2	0	0	0.0542169	0
chr5:40828054-40832543:RPL37	0.0481928	0.142857	0	0
chr5:72201273-72204535:TNPO1	0	0	0.0421687	0.0107817
chr5:73925818-73930508:ENC1	0	0	0.0421687	0.00808625
chr5:74670017-74675161:COL4A3BP	0	0	0.228916	0.0134771
chr5:78612134-78617428:JMY	0.120482	0	0.0903614	0.0673854
chr5:79407526-79409394:SERINC5	0.0783133	0	0	0
chr5:81549249-81549886:ATG10	0	0	0.060241	0.00539084
chr5:95150094-95152199:GLRX	0.150602	0.0485175	0	0
chr5:95150094-95152210:GLRX	0.0843373	0.0539084	0.060241	0
chr5:95150512-95152210:GLRX	0.228916	0	0.204819	0
chr5:95150662-95152210:GLRX	0.180723	0	0	0
chr5:96107400-96108343:CAST	0	0	0	0
chr5:96107407-96108343:CAST	0	0	0.0120482	0
chr6:10770438-10829239:TMEM14B	0	0	0.0481928	0
chr6:107956674-107979410:SOBP	0	0	0.246988	0.0188679
chr6:108986093-109001029:FOXO3	0	0	0	0.0377358
chr6:117053532-117062668:KPNA5	0	0	0	0
chr6:131161739-131179270:EPB41L2	0	0	0.0421687	0.00808625
chr6:133044194-133044872:VNN3	0.608434	0.369272	0.0120482	0.00539084
chr6:133045047-133045744:VNN3	0	0	0.0722892	0
chr6:150268588-150269858:ULBP2	0	0	0.156627	0.0188679
chr6:151413724-151422661:MTHFD1L	0	0	0.0903614	0.00269542
chr6:151674888-151676861:AKAP12	0	0	0.0481928	0.00269542
chr6:160100331-160103505:SOD2	0.36747	0.148248	0.168675	0.0485175
chr6:170713690-170713850:FAM120B	0.283133	0	0.0180723	0
chr6:19838874-19839440:ID4	0	0	0.0361446	0.0134771
chr6:25783447-25799010:SLC17A1	0.0301205	0.0512129	0.23494	0.177898
chr6:25845527-25845607:SLC17A3	0.186747	0	0.114458	0.0242588
chr6:26115364-26123742:HIST1H2BC	0	0	0.240964	0.0107817
chr6:26124862-26127925:HIST1H2AC	0.138554	0.083558	0.126506	0.269542
chr6:26124862-26138281:HIST1H2AC	0.0843373	0.0700809	0.584337	0.097035
chr6:26124978-26127925:HIST1H2AC	0	0	0.204819	0.00269542
chr6:26124978-26138281:HIST1H2AC	0	0	0.210843	0.00269542
chr6:26127990-26138281:HIST1H2AC	0	0	0.361446	0.00539084
chr6:26158788-26159085:HIST1H2BD	0.0301205	0	0	0
chr6:26158788-26171202:HIST1H2BD	0.0783133	0	0.210843	0.00808625
chr6:26227397-26227539:HIST1H3E	0.0843373	0	0	0
chr6:26281816-26285261:HIST1H4H	0	0	0.0722892	0
chr6:26374602-26374998:BTN3A2	0	0	0.0180723	0.00539084
chr6:26375027-26375742:BTN3A2	0	0	0.126506	0
chr6:26375027-26376024:BTN3A2	0	0	0.0240964	0.0134771
chr6:28348649-28349967:ZSCAN12	0	0	0.0180723	0
chr6:29798188-29798329:HLA-G	0	0	0.0421687	0
chr6:3027106-3027178:NQO2	0.301205	0	0	0
chr6:30460361-30460525:HLA-E	0.174699	0	0.0120482	0
chr6:31322074-31322255:HLA-B	0.192771	0	0.0180723	0
chr6:31380238-31382788:MICA	0	0	0.0542169	0.00808625
chr6:32411699-32412428:HLA-DRA	0.0662651	0	0.0060241	0
chr6:33033125-33036414:HLA-DPA1	0.168675	0.134771	0.0481928	0
chr6:4061382-4061888:PRPF4B	0.060241	0.0566038	0.060241	0
chr6:4061935-4062446:PRPF4B	0.0481928	0.137466	0.138554	0
chr6:4062534-4062790:PRPF4B	0.0903614	0	0.0542169	0.0458221
chr6:4062868-4063307:PRPF4B	0.180723	0	0.0240964	0
chr6:4063354-4065034:PRPF4B	0.0361446	0.0512129	0.0180723	0
chr6:41757071-41757305:TOMM6	0.295181	0.0215633	0.0240964	0
chr6:41757075-41757268:TOMM6	0.0843373	0	0.060241	0.00539084
chr6:41757075-41757305:TOMM6	0.325301	0.0215633	0.0120482	0.0916442
chr6:42854209-42854897:RPL7L1	0.144578	0.0808625	0.0662651	0.0188679
chr6:81053530-81055691:BCKDHB	0.0963855	0.210243	0.283133	0.0107817
chr6:88108096-88109151:SMIM8	0	0	0	0.0296496
chr7:102178973-102180052:POLR2J3	0	0	0.0421687	0
chr7:102180174-102180461:POLR2J3	0	0	0.0240964	0.00269542
chr7:128409251-128411743:CALU	0.0783133	0.234501	0.0301205	0
chr7:128595440-128597277:TNPO3	0	0	0.0481928	0
chr7:140404764-140405918:NDUFB2	0.0361446	0	0	0
chr7:140404764-140406362:NDUFB2	0	0	0.120482	0
chr7:148991108-148991470:ZNF783	0.10241	0	0	0
chr7:148991504-148991630:ZNF783	0	0	0	0
chr7:148992275-148994141:ZNF783	0.0421687	0	0	0
chr7:149944659-149946036:ACTR3C	0	0	0.240964	0.0107817
chr7:156472001-156473136:LMBR1	0.114458	0.0269542	0.0481928	0.177898
chr7:156473269-156474522:LMBR1	0.0783133	0.0754717	0.168675	0.153639
chr7:2419147-2419838:EIF3B	0.222892	0	0.0120482	0
chr7:2419147-2419913:EIF3B	0.138554	0.0700809	0.0361446	0
chr7:2419147-2419918:EIF3B	0.168675	0.0350404	0.0240964	0.0134771
chr7:26230081-26230612:HNRNPA2B1	0.198795	0.0431267	0	0
chr7:26230081-26232114:HNRNPA2B1	0.10241	0.0242588	0.0240964	0.00269542
chr7:26230749-26232114:HNRNPA2B1	0.114458	0.0188679	0.0421687	0.00539084
chr7:26231959-26232114:HNRNPA2B1	0.126506	0.0539084	0.0301205	0
chr7:26709276-26709709:SKAP2	0	0	0.174699	0.0161725
chr7:30197212-30198601:MTURN	0.162651	0.0727763	0	0
chr7:30402073-30405650:ZNRF2:GS1-114I9.3	0.0481928	0	0.0421687	0
chr7:30430652-30442527:GS1-114I9.3	0	0	0	0
chr7:38268473-38269523:STARD3NL	0	0	0.0421687	0.00269542
chr7:44105117-44105580:DBNL	0.060241	0	0.283133	0
chr7:44105677-44108145:DBNL	0.0963855	0	0.060241	0
chr7:45953434-45954403:IGFBP3	0	0	0.361446	0.0350404
chr7:48004230-48004896:HUS1	0.0783133	0.06469	0.0301205	0.150943
chr7:6199125-6200185:USP42	0	0	0.0662651	0.00539084
chr7:65821859-65824881:TPST1	0.060241	0	0.0481928	0.0539084
chr7:72856024-72856510:BAZ1B	0.0301205	0.148248	0.0481928	0.0404313
chr7:73639091-73643273:LAT2	0	0	0.0722892	0.032345
chr7:76239533-76240770:POMZP3	0	0	0.156627	0.0485175
chr7:80303464-80305699:CD36	0.144578	0.083558	0.0421687	0.0404313
chr7:90747524-90836479:CDK14	0	0	0.0421687	0
chr7:99809618-99810669:GATS	0.0421687	0	0	0
chr8:100890494-100899717:COX6C	0	0	0.0481928	0.00269542
chr8:101715588-101716507:PABPC1	0.216867	0.0377358	0.0060241	0.0215633
chr8:101715588-101716524:PABPC1	0.120482	0	0.0240964	0
chr8:105392609-105393411:DPYS	0.10241	0.188679	0.277108	0.153639
chr8:123966269-123985481:ZHX2	0	0	0.0301205	0.00808625
chr8:127565749-127568509:FAM84B	0.222892	0.0592992	0	0
chr8:136660365-136660782:KHDRBS3	0	0	0.0240964	0
chr8:136660842-136668468:KHDRBS3	0	0	0.0301205	0.0350404
chr8:144333511-144341944:ZFP41:RP13-582O9.6	0	0	0	0
chr8:145153692-145153768:SHARPIN	0.0963855	0.0673854	0.108434	0.00269542
chr8:145748718-145749019:LRRC14	0.13253	0.126685	0	0
chr8:145749194-145749307:LRRC14	0.301205	0.0727763	0	0
chr8:145749490-145749644:LRRC14	0.0361446	0.156334	0.0361446	0
chr8:16976285-16977796:MICU3	0	0	0.060241	0.0269542
chr8:17074756-17077764:ZDHHC2	0	0	0.0542169	0.00808625
chr8:17143937-17152495:VPS37A	0.10241	0	0.0481928	0.0215633
chr8:30416474-30423773:RBPMS	0.192771	0	0.0240964	0
chr8:30423878-30428153:RBPMS	0.337349	0	0.0361446	0
chr8:38117666-38118117:DDHD2	0	0	0.0240964	0.0215633
chr8:41364641-41367102:GOLGA7	0	0	0.0240964	0.00539084
chr8:66631717-66637550:MTFR1	0	0	0.198795	0.0592992
chr8:74202941-74203277:RPL7	0.0361446	0	0.216867	0
chr9:114429227-114431548:GNG10:DNAJC25-GNG10	0	0	0.0662651	0.00539084
chr9:114429227-114431551:GNG10:DNAJC25-GNG10	0	0	0.0903614	0
chr9:114803773-114804146:SUSD1	0	0	0.0542169	0.0107817
chr9:130824106-130825652:NAIF1	0	0.0781671	0.0963855	0.0188679
chr9:130915406-130915589:LCN2	0	0	0.0240964	0.0107817
chr9:132642569-132642657:USP20	0.0481928	0.0566038	0	0
chr9:132642569-132642745:USP20	0.0421687	0.0808625	0.156627	0.0404313
chr9:132988784-132995268:NCS1	0	0	0.0120482	0.0350404
chr9:139270253-139270800:SNAPC4	0	0	0.114458	0.00269542
chr9:139875308-139876030:PTGDS:RP11-229P13.28	0	0	0.108434	0.032345
chr9:15460312-15461628:SNAPC3	0	0	0.222892	0.0592992
chr9:35610298-35610598:CD72	0.180723	0	0.0542169	0.00808625
chr9:35659171-35660090:ARHGEF39	0.60241	0.107817	0	0
chr9:37880746-37881514:RP11-613M10.9	0	0	0.162651	0.0161725
chr9:4600810-4604166:SPATA6L	0	0	0.0843373	0.0619946
chr9:4600810-4604178:SPATA6L	0	0	0.0963855	0.0512129
chr9:95884513-95887180:NINJ1	0.0301205	0	0.0542169	0
chr9:97845002-97848211:C9orf3	0.13253	0	0	0
chr9:97845002-97848963:C9orf3	0.216867	0.0916442	0.0060241	0
chr9:98208674-98209192:PTCH1	0	0	0.0301205	0.0134771
chrX:100093354-100095702:CSTF2	0	0	0.0120482	0
chrX:100754354-100759923:ARMCX4	0	0	0.0301205	0.0134771
chrX:100760343-100764345:ARMCX4	0	0	0.13253	0.0512129
chrX:100764666-100766011:ARMCX4	0	0	0.0180723	0
chrX:122735190-122744768:THOC2	0.0421687	0	0.0301205	0.00269542
chrX:122737600-122744768:THOC2	0	0	0.0421687	0.0134771
chrX:128581279-128582278:SMARCA1	0.144578	0.113208	0	0
chrX:131339616-131348161:RAP2C	0	0	0.0421687	0.00539084
chrX:133559361-133559690:PHF6	0	0	0	0
chrX:134231152-134232062:SMIM10L2B	0	0	0.0060241	0
chrX:135300653-135301556:MAP7D3	0	0	0.0240964	0.00808625
chrX:135952577-135954426:RBMX	0.108434	0	0.0120482	0.0161725
chrX:152139086-152139817:ZNF185	0	0	0.0662651	0.00269542
chrX:154348444-154349497:BRCC3	0	0	0.283133	0.0107817
chrX:16607899-16608874:CTPS2	0	0	0.0843373	0
chrX:21724513-21755666:SMPX	0	0	0.0240964	0.0377358
chrX:23851628-23858429:APOO	0.0060241	0.0431267	0.180723	0.0107817
chrX:23851730-23858429:APOO	0	0	0.138554	0.00269542
chrX:3526987-3530217:PRKX	0	0	0.060241	0
chrX:38546929-38547192:TSPAN7	0	0	0.0120482	0.00539084
chrX:40489415-40489865:CXorf38	0	0	0.0903614	0
chrX:46434859-46457194:CHST7	0	0	0.204819	0.0161725
chrX:46465806-46466342:SLC9A7	0.0542169	0.137466	0	0
chrX:48341416-48344123:FTSJ1	0	0	0.0240964	0.00269542
chrX:48435498-48435852:RBM3	0.385542	0	0.0301205	0
chrX:48780188-48780413:OTUD5	0.144578	0.177898	0.0963855	0.0134771
chrX:51645035-51645241:MAGED1	0.240964	0.134771	0.0843373	0.0458221
chrX:54842124-54842313:MAGED2	0.0903614	0.0700809	0.192771	0.0592992
chrX:56758633-56843752:NBDY	0	0	0.0481928	0.0134771
chrX:57003630-57005012:SPIN3	0	0	0.0843373	0
chrX:57005094-57010698:SPIN3	0	0	0.0240964	0.0134771
chrX:66945479-66948515:AR	0.126506	0.126685	0.144578	0
chrX:71347561-71348013:RGAG4	0.192771	0	0.114458	0.00808625
chrX:8993419-8993524:FAM9B	0	0	0.144578	0.00808625
chrX:99884984-99885755:TSPAN6	0	0	0.120482	0

## Sheet: Ex Fig 3c
	Extended Data Fig. 3c ASO-SS in HepG2 qPCR raw data
	HepG2	3'SP	GAPDH		HepG2	3'SP	GAPDH		HepG2	3'SP	GAPDH
	ASO-NC	24.2108	15.7067		ASO-NC	24.7267	17.6877		ASO-NC	23.065	15.6402		Mean fold change	3'SP	p-value against ASO-NC
		23.8964	15.403			24.5733	17.6575			22.9853	15.5859		ASO-NC	1
		24.0981	15.4908			24.8404	17.5338			23.2966	15.4569		CHEK1 ASO-SS	0.710409	0.00625745
	CTNNB1 ASO-SS	24.7233	15.4536		CTNNB1 ASO-SS	26.8108	18.1266		CTNNB1 ASO-SS	24.5262	15.5892		CTNNB1 ASO-SS	0.629191	0.0233142
		24.7832	15.6708			26.5503	18.0454			24.3055	15.6977		MAPK1 ASO-SS	0.782997	0.0236172
		24.8542	15.641			26.6622	18.0997			24.4359	15.4252		THUMPD1 ASO-SS	0.472313	0.000346873
	ASO-NC	24.9893	15.7067		ASO-NC	26.3879	17.6877		ASO-NC	25.0906	15.6402		WDR55 ASO-SS	0.44038	0.000726217
		25.0577	15.403			26.2674	17.6575			25.2839	15.5859
		24.9408	15.4908			26.2616	17.5338			25.1892	15.4569
	CHEK1 ASO-SS	26.0205	15.9742		CHEK1 ASO-SS	27.7494	18.0715		CHEK1 ASO-SS	25.8655	15.6048
		25.9708	15.9432			27.8847	18.0356			25.9486	15.7169
		25.7646	15.9608			27.9855	18.1072			26.1572	15.564
	ASO-NC	20.4667	15.7067		ASO-NC	22.362	17.6877		ASO-NC	20.2332	15.6402
		20.2562	15.403			22.1692	17.6575			20.2518	15.5859
		20.2685	15.4908			22.2742	17.5338			20.1314	15.4569
	MAPK1 ASO-SS	21.2183	16.1687		MAPK1 ASO-SS	23.5394	18.3025		MAPK1 ASO-SS	20.9786	15.7396
		21.2992	15.9903			23.4032	18.2891			21.2001	15.7424
		21.1296	16.043			23.4607	18.2995			20.9653	15.8218
	ASO-NC	22.3466	15.7067		ASO-NC	23.8434	17.6877		ASO-NC	22.0224	15.6402
		22.2268	15.403			23.8838	17.6575			21.9473	15.5859
		22.2947	15.4908			23.8558	17.5338			21.902	15.4569
	THUMPD1 ASO-SS	23.8918	15.9677		THUMPD1 ASO-SS	25.9795	18.2448		THUMPD1 ASO-SS	23.4777	15.8878
		23.7811	16.0384			26.2157	18.1681			23.2326	15.8464
		23.8841	16.0365			25.6898	18.1816			23.4276	15.9213
	ASO-NC	24.0903	15.7067		ASO-NC	27.4884	17.6877		ASO-NC	25.8563	15.6402
		25.5024	15.403			27.1917	17.6575			25.7877	15.5859
		25.5557	15.4908			27.343	17.5338			25.8055	15.4569
	WDR55 ASO-SS	27.4903	16.2022		WDR55 ASO-SS	30.5671	18.8064		WDR55 ASO-SS	27.673	15.6151
		27.4353	16.2462			30.2779	18.7301			27.4774	15.6815
		27.3137	16.2499			30.6754	18.8231			27.5416	15.7819

## Sheet: Ex Fig 3f
	Extended Data Fig. 3f ASO-SS in HepG2 anchorage-independent growth assay raw data
	Set 1					Set 2					Set 3						Mean colonies count (from 10 technical replicates per set)
	Slice	Count	Average size			Slice	Count	Average size			Slice	Count	Average size				Set 1	Set 2	Set 3
	ASO-NC (1)	21	4310.81			ASO-NC (1)	20	1415.3			ASO-NC (1)	22	1852.91			ASO-NC	23.4	22.8	20.8
	ASO-NC (2)	26	2582.08			ASO-NC (2)	23	1650.13			ASO-NC (2)	25	1817.04			CHEK1 ASO-SS	16.4	14.5	14.7
	ASO-NC (3)	25	2004.96			ASO-NC (3)	22	1265.5			ASO-NC (3)	22	2098.95			CTNNB1 ASO-SS	11.9	9.6	11.5
	ASO-NC (4)	23	2038.35			ASO-NC (4)	25	1339.6			ASO-NC (4)	23	2179.74			MAPK1 ASO-SS	11.3	10.9	8.9
	ASO-NC (5)	26	2696.11			ASO-NC (5)	29	1230.62			ASO-NC (5)	20	1875.55			THUMPD1 ASO-SS	6.1	4.6	8.4
	ASO-NC (6)	26	2933.46			ASO-NC (6)	21	1289.48			ASO-NC (6)	16	1890.56			WDR55 ASO-SS	10.6	4.5	7.4
	ASO-NC (7)	17	5654.53			ASO-NC (7)	20	1325.35			ASO-NC (7)	22	1741.77
	ASO-NC (8)	25	3216.84			ASO-NC (8)	26	1317.23			ASO-NC (8)	24	3199.92				Mean area/ colony (from 10 technical replicates per set)
	ASO-NC (9)	20	1617.55			ASO-NC (9)	21	1071.48			ASO-NC (9)	16	1759.38				Set 1	Set 2	Set 3
	ASO-NC (10)	25	3023.6			ASO-NC (10)	21	1319.43			ASO-NC (10)	18	3050.11			ASO-NC	3007.83	2570	2146.59
																CHEK1 ASO-SS	1585.7	1241.48	1691.71
	CTNNB1 ASO-SS_1	19	1814.79			CTNNB1 ASO-SS_1	17	1164.65			CTNNB1 ASO-SS_1	9	1786			CTNNB1 ASO-SS	1406.22	1224.8	1667.82
	CTNNB1 ASO-SS_2	25	1566.6			CTNNB1 ASO-SS_2	18	1416.5			CTNNB1 ASO-SS_2	14	1699.79			MAPK1 ASO-SS	1468.65	1281.66	1465.87
	CTNNB1 ASO-SS_3	13	1599.69			CTNNB1 ASO-SS_3	14	1221.36			CTNNB1 ASO-SS_3	12	1491			THUMPD1 ASO-SS	1277.08	1012.6	1668.24
	CTNNB1 ASO-SS_4	17	1682.06			CTNNB1 ASO-SS_4	14	1247.57			CTNNB1 ASO-SS_4	14	1597.43			WDR55 ASO-SS	1237.71	1405.57	1489.83
	CTNNB1 ASO-SS_5	20	1752.1			CTNNB1 ASO-SS_5	12	1151.92			CTNNB1 ASO-SS_5	11	1361.36
	CTNNB1 ASO-SS_6	15	1588.13			CTNNB1 ASO-SS_6	14	1313.29			CTNNB1 ASO-SS_6	21	2421.05			Mean of 3 sets	Mean colonies count	p-value against ASO-NC
	CTNNB1 ASO-SS_7	13	1203.15			CTNNB1 ASO-SS_7	11	1521.73			CTNNB1 ASO-SS_7	16	1420.5			ASO-NC	22.33
	CTNNB1 ASO-SS_8	18	1617.11			CTNNB1 ASO-SS_8	13	1140.38			CTNNB1 ASO-SS_8	18	1855.39			CHEK1 ASO-SS	15.2	0.00252
	CTNNB1 ASO-SS_9	14	1303.71			CTNNB1 ASO-SS_9	17	1075.18			CTNNB1 ASO-SS_9	13	1430.08			CTNNB1 ASO-SS	11	0.000456
	CTNNB1 ASO-SS_10	10	1729.6			CTNNB1 ASO-SS_10	15	1162.2			CTNNB1 ASO-SS_10	19	1854.53			MAPK1 ASO-SS	10.37	0.000386
																THUMPD1 ASO-SS	6.37	0.00052
	CHEK1 ASO-SS_1	10	1279.1			CHEK1 ASO-SS_1	12	1175			CHEK1 ASO-SS_1	10	1425.5			WDR55 ASO-SS	7.5	0.00605
	CHEK1 ASO-SS_2	11	1256.73			CHEK1 ASO-SS_2	5	1459.4			CHEK1 ASO-SS_2	11	1569.27
	CHEK1 ASO-SS_3	10	1380.7			CHEK1 ASO-SS_3	8	1433.62			CHEK1 ASO-SS_3	13	1386.54
	CHEK1 ASO-SS_4	14	1497.71			CHEK1 ASO-SS_4	14	1320.21			CHEK1 ASO-SS_4	18	1640.5			Mean of 3 sets	Mean area/ colony	p-value against ASO-NC
	CHEK1 ASO-SS_5	8	1662.62			CHEK1 ASO-SS_5	8	1041			CHEK1 ASO-SS_5	14	1809.29			ASO-NC	2574.81
	CHEK1 ASO-SS_6	10	1516.4			CHEK1 ASO-SS_6	5	1364.6			CHEK1 ASO-SS_6	9	2072.44			CHEK1 ASO-SS	1506.29	0.0309
	CHEK1 ASO-SS_7	16	1293.12			CHEK1 ASO-SS_7	9	1097.33			CHEK1 ASO-SS_7	8	1778.25			CTNNB1 ASO-SS	1432.94	0.0266
	CHEK1 ASO-SS_8	18	1330.44			CHEK1 ASO-SS_8	9	835			CHEK1 ASO-SS_8	11	1606			MAPK1 ASO-SS	1405.39	0.0358
	CHEK1 ASO-SS_9	10	1620.5			CHEK1 ASO-SS_9	14	1420.5			CHEK1 ASO-SS_9	11	1619.27			THUMPD1 ASO-SS	1319.3	0.0182
	CHEK1 ASO-SS_10	12	1224.83			CHEK1 ASO-SS_10	12	1101.33			CHEK1 ASO-SS_10	10	1771.1			WDR55 ASO-SS	1377.7	0.032
	MAPK1 ASO-SS_1	10	1502.1			MAPK1 ASO-SS_1	16	1252			MAPK1 ASO-SS_1	8	1243.88
	MAPK1 ASO-SS_2	12	1816.17			MAPK1 ASO-SS_2	9	1352.56			MAPK1 ASO-SS_2	11	1495.91
	MAPK1 ASO-SS_3	13	1518.46			MAPK1 ASO-SS_3	11	1308.73			MAPK1 ASO-SS_3	7	1656.71
	MAPK1 ASO-SS_4	13	1204.85			MAPK1 ASO-SS_4	8	1038.25			MAPK1 ASO-SS_4	11	1410.73
	MAPK1 ASO-SS_5	9	1372.22			MAPK1 ASO-SS_5	15	1341.93			MAPK1 ASO-SS_5	5	1167.2
	MAPK1 ASO-SS_6	10	2055.7			MAPK1 ASO-SS_6	9	1107.33			MAPK1 ASO-SS_6	10	1472.2
	MAPK1 ASO-SS_7	9	1021.22			MAPK1 ASO-SS_7	7	1519			MAPK1 ASO-SS_7	11	1630.91
	MAPK1 ASO-SS_8	11	1447.36			MAPK1 ASO-SS_8	10	1159.3			MAPK1 ASO-SS_8	8	1295.12
	MAPK1 ASO-SS_9	13	1355.62			MAPK1 ASO-SS_9	11	1678.09			MAPK1 ASO-SS_9	9	1455
	MAPK1 ASO-SS_10	13	1392.85			MAPK1 ASO-SS_10	13	1059.38			MAPK1 ASO-SS_10	9	1831
	THUMPD1 ASO-SS_1	5	2056			THUMPD1 ASO-SS_1	2	1206			THUMPD1 ASO-SS_1	5	2186.2
	THUMPD1 ASO-SS_2	4	770.5			THUMPD1 ASO-SS_2	4	956.25			THUMPD1 ASO-SS_2	10	1663.7
	THUMPD1 ASO-SS_3	9	1392.22			THUMPD1 ASO-SS_3	8	1153.75			THUMPD1 ASO-SS_3	10	1386.3
	THUMPD1 ASO-SS_4	7	1194.43			THUMPD1 ASO-SS_4	5	908.8			THUMPD1 ASO-SS_4	9	2337.22
	THUMPD1 ASO-SS_5	7	1121.57			THUMPD1 ASO-SS_5	3	982			THUMPD1 ASO-SS_5	9	1516.22
	THUMPD1 ASO-SS_6	8	1033.5			THUMPD1 ASO-SS_6	4	724.75			THUMPD1 ASO-SS_6	8	1588.12
	THUMPD1 ASO-SS_7	4	1096.5			THUMPD1 ASO-SS_7	2	1131.5			THUMPD1 ASO-SS_7	9	1516.11
	THUMPD1 ASO-SS_8	6	1252.17			THUMPD1 ASO-SS_8	6	1154			THUMPD1 ASO-SS_8	7	1424.43
	THUMPD1 ASO-SS_9	4	1475.75			THUMPD1 ASO-SS_9	7	1111.71			THUMPD1 ASO-SS_9	8	1499.5
	THUMPD1 ASO-SS_10	7	1378.14			THUMPD1 ASO-SS_10	5	797.2			THUMPD1 ASO-SS_10	9	1564.56
	WDR55 ASO-SS_1	11	1165.55			WDR55 ASO-SS_1	5	763.6			WDR55 ASO-SS_1	3	1464
	WDR55 ASO-SS_2	10	1338.2			WDR55 ASO-SS_2	2	1945.5			WDR55 ASO-SS_2	7	1504.43
	WDR55 ASO-SS_3	9	1089.56			WDR55 ASO-SS_3	9	930.778			WDR55 ASO-SS_3	8	1583
	WDR55 ASO-SS_4	13	1132.54			WDR55 ASO-SS_4	5	981.2			WDR55 ASO-SS_4	6	1637.83
	WDR55 ASO-SS_5	10	1345.1			WDR55 ASO-SS_5	5	926			WDR55 ASO-SS_5	6	1312.83
	WDR55 ASO-SS_6	10	1572.4			WDR55 ASO-SS_6	1	3130			WDR55 ASO-SS_6	7	1745
	WDR55 ASO-SS_7	7	1136.43			WDR55 ASO-SS_7	6	1125.33			WDR55 ASO-SS_7	5	1549.2
	WDR55 ASO-SS_8	11	1214.36			WDR55 ASO-SS_8	2	1918.5			WDR55 ASO-SS_8	9	1282.78
	WDR55 ASO-SS_9	13	1185.08			WDR55 ASO-SS_9	6	1500			WDR55 ASO-SS_9	9	1446.89
	WDR55 ASO-SS_10	12	1197.92			WDR55 ASO-SS_10	4	834.75			WDR55 ASO-SS_10	14	1372.36
