# Supplementary material for: Pan-cancer pervasive upregulation of 3′ UTR splicing drives tumourigenesis
Source: Nat Cell Biol. 2022 May 26;24(6):928–39. doi: 10.1038/s41556-022-00913-z (PMC9203280; doi:10.1038/s41556-022-00913-z)
Supplement: Source Data Extended Data Fig. 4 — Statistical source data. [file 41556_2022_913_MOESM21_ESM.xlsx]

## Sheet: Ex Fig 4b
	Extended Data Fig. 4b ASO-SS (new) qPCR raw data
	Hep3B	3'SP	GAPDH		HepG2	3'SP	GAPDH			Hep3B	3'SP	GAPDH		HepG2	3'SP	GAPDH			Hep3B	3'SP	GAPDH		HepG2	3'SP	GAPDH
	ASO-NC	25.9994	17.5787		ASO-NC	25.7736	16.6299			ASO-NC	24.7648	17.0396		ASO-NC	24.7653	16.0611			ASO-NC	25.5363	17.245		ASO-NC	25.5934	16.606
		25.8058	17.4739			25.75	16.3935				24.8172	16.5061			24.7454	15.9799				25.5626	17.0636			25.6035	16.7203
		25.8396	17.8228			25.9189	16.6569				24.9095	16.5357			24.776	16.0855				25.4054	17.189			25.6091	16.7419
	ASO-NC4	26.2947	17.5743		ASO-NC4	24.4942	16.8097			ASO-NC4	24.9235	16.475		ASO-NC4	24.5188	15.6636			ASO-NC4	25.4266	16.9321		ASO-NC4	25.6917	16.8097
		25.9741	18.4811			24.3684	16.7946				24.7523	16.5903			24.5234	15.7718				25.2988	17.2157			25.7624	16.7946
		26.0667	17.4693			24.6323	16.8664				24.765	16.5261			24.5395	15.7027				25.2644	16.8721			25.6893	16.8664
	CHEK1 ASO-SS1	28.2448	17.6293		CHEK1 ASO-SS1	26.8473	16.6531			CHEK1 ASO-SS2	27.0361	16.5512		CHEK1 ASO-SS2	25.7065	15.5527			CHEK1 ASO-SS2	27.6874	17.0861		CHEK1 ASO-SS2	26.8988	16.6832
		28.6861	17.8909			26.9754	16.5298				27.0916	16.4925			25.8396	15.5544				27.7612	17.279			26.9631	16.6827
		28.2919	17.6986			27.0536	16.6052				27.2676	16.4499			25.8741	15.5752				27.9041	17.2275			27.0438	16.8152
	CHEK1 ASO-SS2	27.9579	17.5485		CHEK1 ASO-SS2	27.0004	16.2636			ASO-NC	25.4597	17.7354		ASO-NC	23.2399	16.9829			ASO-NC	25.6931	17.1264		ASO-NC	23.2425	16.0126
		27.8912	17.4943			26.8133	16.4661				25.5391	17.4238			23.4693	17.1192				25.3571	17.2394			23.4122	15.6215
		27.9918	17.1938			26.8894	16.1468				25.3416	17.7538			23.3381	16.9817				25.5195	17.5333			23.3365	15.98
	ASO-NC	25.8654	17.5787		ASO-NC	24.37	16.63			ASO-NC4	25.9144	17.9233		ASO-NC4	23.4752	17.1317			ASO-NC4	25.3276	16.958		ASO-NC4	23.0544	15.6178
		25.674	17.4739			24.34	16.39				25.8962	17.9804			23.6171	17.1111				25.0497	16.9212			22.9651	15.591
		25.6157	17.8228			24.74	16.66				25.9007	17.8822			23.5237	17.147				25.3966	16.8275			23.0831	15.9393
	ASO-NC4	25.6095	17.5743		ASO-NC4	25.6917	16.8097			CTNNB1 ASO-SS2	28.9836	17.9585		CTNNB1 ASO-SS2	25.2761	16.9775			CTNNB1 ASO-SS2	28.8467	17.228		CTNNB1 ASO-SS2	25.13	15.979
		25.4524	18.4811			25.7624	16.7946				29.0498	17.9576			25.1424	17.0486				31.1158	17.1629			24.8817	16.1175
		25.6757	17.4693			25.6893	16.8664				28.9739	17.8906			25.3121	16.9968				28.922	17.3623			25.0544	16.2308
	CTNNB1 ASO-SS1	26.7455	17.5353		CTNNB1 ASO-SS1	24.65	16.27			ASO-NC	21.4278	17.7354		ASO-NC	21.2383	16.9829			ASO-NC	20.9419	17.1264		ASO-NC	19.6693	16.0126
		26.668	17.6645			24.76	17.11				21.364	17.4238			21.1672	17.1192				20.6569	17.2394			20.3329	15.6215
		26.8794	17.613			24.87	16.24				21.3841	17.7538			21.1805	16.9817				20.7209	17.5333			19.9021	15.98
	CTNNB1 ASO-SS2	28.6553	17.8787		CTNNB1 ASO-SS2	25.44	16.46			ASO-NC4	21.4274	17.9233		ASO-NC4	20.9957	17.1317			ASO-NC4	19.9175	16.958		ASO-NC4	19.1896	16.958
		28.6883	18.0908			25.41	16.66				21.374	17.9804			21.019	17.1111				20.0022	16.9212			19.2816	16.9212
		28.7702	18.0478			25.39	16.6				21.5092	17.8822			21.1206	17.147				20.3016	16.8275			19.3594	16.8275
	ASO-NC	22.1965	17.5787		ASO-NC	21.3108	16.6299			MAPK1 ASO-SS2	22.9547	17.3289		MAPK1 ASO-SS2	21.8214	17.0831			MAPK1 ASO-SS2	22.3159	16.9571		MAPK1 ASO-SS2	20.4602	15.9122
		22.5121	17.4739			21.3449	16.3935				22.9727	17.362			21.8659	17.2955				22.3954	17.0143			20.5123	15.8523
		22.5765	17.8228			21.4551	16.6569				23.037	17.2737			21.9185	17.104				22.3904	17.0784			20.3321	15.9544
	ASO-NC4	22.1949	17.5743		ASO-NC4	21.3331	16.8097			ASO-NC	21.4281	17.0396		ASO-NC	20.6248	16.0611			ASO-NC	24.6823	17.245		ASO-NC	24.2184	16.606
		21.9025	18.4811			21.3009	16.7946				21.8217	16.5061			21.3453	15.9799				24.6475	17.0636			24.2259	16.7203
		22.0284	17.4693			21.4234	16.8664				21.7926	16.5357			21.3607	16.0855				24.6573	17.189			24.2315	16.7419
	MAPK1 ASO-SS1	24.7508	17.3458		MAPK1 ASO-SS1	21.6351	16.6248			ASO-NC4	21.3621	16.475		ASO-NC4	20.5844	15.6636			ASO-NC4	24.2922	16.9321		ASO-NC4	23.8762	16.8097
		24.4547	17.4315			21.8395	16.4281				21.6986	16.5903			20.6877	15.7718				24.458	17.2157			24.0032	16.7946
		24.3165	17.3331			22.0559	16.3895				21.5844	16.5261			20.8149	15.7027				24.4807	16.8721			24.0552	16.8664
	MAPK1 ASO-SS2	23.0867	17.4102		MAPK1 ASO-SS2	21.5993	16.6224			THUMPD1 ASO-SS2	22.5592	18.2264		THUMPD1 ASO-SS2	24.2451	15.8999			THUMPD1 ASO-SS2	28.5551	19.0635		THUMPD1 ASO-SS2	26.5909	17.0399
		23.0846	17.5346			21.5043	16.5433				24.9566	18.2336			22.3909	15.9597				28.5167	19.2743			26.6628	17.1437
		23.6169	17.3575			21.5533	16.661				25.0754	18.243			22.5778	15.9262				28.5109	19.2			26.8309	17.1208
	ASO-NC	24.1351	17.5787		ASO-NC	23.6932	16.6299			ASO-NC	26.1768	17.0396		ASO-NC	26.0463	16.0611			ASO-NC	26.9128	17.245		ASO-NC	27.2943	16.606
		24.3215	17.4739			23.8427	16.3935				25.967	16.5061			25.9763	15.9799				26.9969	17.0636			27.1432	16.7203
		24.2976	17.8228			23.8461	16.6569				25.9909	16.5357			25.8427	16.0855				26.9403	17.189			27.1922	16.7419
	ASO-NC4	24.2069	17.5743		ASO-NC4	23.8762	16.8097			ASO-NC4	25.8149	16.475		ASO-NC4	25.1957	15.6636			ASO-NC4	26.8244	16.9321		ASO-NC4	26.9908	16.8097
		24.1532	18.4811			24.0032	16.7946				25.7598	16.5903			25.3066	15.7718				26.7965	17.2157			26.9478	16.7946
		24.3692	17.4693			24.0552	16.8664				25.8857	16.5261			25.2286	15.7027				26.6252	16.8721			27.0281	16.8664
	THUMPD1 ASO-SS1	31.1223	20.0069		THUMPD1 ASO-SS1	25.7438	16.6743			WDR55 ASO-SS2	28.1238	17.6594		WDR55 ASO-SS2	26.4581	15.9163			WDR55 ASO-SS2	29.5068	18.5747		WDR55 ASO-SS2	28.4755	17.2504
		30.7305	20.0465			25.6803	16.6291				28.2224	17.7298			26.501	15.9131				29.7767	18.5351			28.4066	17.3135
		30.0091	20.0279			25.508	16.6619				28.1744	17.5968			26.4584	15.8308				29.4165	18.6403			28.711	17.2223
	THUMPD1 ASO-SS2	29.033	20.8802		THUMPD1 ASO-SS2	25.2306	16.5581
		28.9893	21.0024			25.2381	16.6852
		29.6227	21.3954			25.1724	16.6737
	ASO-NC	27.208	17.5787		ASO-NC	26.1016	16.6299
		27.4189	17.4739			26.6514	16.3935
		27.4271	17.8228			26.5162	16.6569
	ASO-NC4	27.4221	17.5743		ASO-NC4	26.9908	16.8097
		27.3209	18.4811			26.9478	16.7946
		27.1999	17.4693			27.0281	16.8664
	WDR55 ASO-SS1	32.1127	19.1087		WDR55 ASO-SS1	28.8502	16.6789
		31.8634	19.2621			28.5603	16.674
		31.9957	19.1724			28.3788	17.1115
	WDR55 ASO-SS2	33.1312	20.3772		WDR55 ASO-SS2	28.5151	17.2811
		32.8819	20.4111			28.6716	17.4154
		33.7329	20.3525			28.8439	17.1889
	Mean fold changes	Hep3B	HepG2
	ASO-NC2	0.993357	1.16292
	ASO-NC1	1	1
	CHEK1 ASO-SS2	0.199967	0.347684
	CTNNB1 ASO-SS2	0.104417	0.265012
	MAPK1 ASO-SS2	0.265716	0.687718
	THUMPD1 ASO-SS2	0.354977	0.422801
	WDR55 ASO-SS2	0.503494	0.626228
	p-value against ASO-NC1
	CHEK1 ASO-SS2	0.000500742	2.62087e-05
	CTNNB1 ASO-SS2	0.00195641	0.00278832
	MAPK1 ASO-SS2	7.26628e-05	0.000109503
	THUMPD1 ASO-SS2	0.00147121	0.0248047
	WDR55 ASO-SS2	0.00606056	0.0109747

## Sheet: Ex Fig 4e
	Extended Data Fig. 4e ASO-SS (new) anchorage-independent growth assay raw data
	Set 1							Set 1							Set 3								Mean no. of colonies (from 10 technical replicates per set)
	Hep3B			HepG2				Hep3B			HepG2				Hep3B			HepG2					Set 1		Set 2		Set 3
	Slice	Count		Slice	Count			Slice	Count		Slice	Count			Slice	Count		Slice	Count				Hep3B	HepG2	Hep3B	HepG2	Hep3B	HepG2
	ASO-NC1_01	42		ASO-NC1_01	38			ASO-NC1_01	39		ASO-NC1_01	31			ASO-NC1_01	28		ASO-NC1_01	37			ASO-NC2	37.7	33.1	36.5	32.4	29.5	31
	ASO-NC1_02	30		ASO-NC1_02	37			ASO-NC1_02	52		ASO-NC1_02	30			ASO-NC1_02	33		ASO-NC1_02	31			ASO-NC1	37.7	37.4	42.2	29.9	34.9	33.4
	ASO-NC1_03	45		ASO-NC1_03	32			ASO-NC1_03	39		ASO-NC1_03	33			ASO-NC1_03	28		ASO-NC1_03	30			CTNNB1 ASO-SS2	16.3	13.4	19.9	13	16.4	17.1
	ASO-NC1_04	38		ASO-NC1_04	30			ASO-NC1_04	46		ASO-NC1_04	20			ASO-NC1_04	34		ASO-NC1_04	45			CHEK1 ASO-SS2	15.8	9.3	22	16.8	14.7	9.5
	ASO-NC1_05	39		ASO-NC1_05	42			ASO-NC1_05	56		ASO-NC1_05	31			ASO-NC1_05	40		ASO-NC1_05	27			MAPK1 ASO-SS2	21.8	17.2	21.2	11.5	16.1	13.1
	ASO-NC1_06	31		ASO-NC1_06	37			ASO-NC1_06	40		ASO-NC1_06	37			ASO-NC1_06	42		ASO-NC1_06	35			THUMPD1 ASO-SS2	11.9	2.2	12	2.6	5.5	3.1
	ASO-NC1_07	42		ASO-NC1_07	42			ASO-NC1_07	49		ASO-NC1_07	26			ASO-NC1_07	35		ASO-NC1_07	32			WDR55 ASO-SS2	10.8	2.2	17.1	4.3	11.4	2.8
	ASO-NC1_08	38		ASO-NC1_08	41			ASO-NC1_08	36		ASO-NC1_08	29			ASO-NC1_08	41		ASO-NC1_08	31
	ASO-NC1_09	29		ASO-NC1_09	39			ASO-NC1_09	35		ASO-NC1_09	32			ASO-NC1_09	29		ASO-NC1_09	35				Mean of 3 sets
	ASO-NC1_10	43		ASO-NC1_10	36			ASO-NC1_10	30		ASO-NC1_10	30			ASO-NC1_10	39		ASO-NC1_10	31				Hep3B	HepG2
																						ASO-NC2	34.57	32.17
	ASO-NC2_01	37		ASO-NC2_01	33			ASO-NC2_01	35		ASO-NC2_01	32			ASO-NC2_01	19		ASO-NC2_01	33			ASO-NC1	38.27	33.57
	ASO-NC2_02	35		ASO-NC2_02	33			ASO-NC2_02	38		ASO-NC2_02	28			ASO-NC2_02	27		ASO-NC2_02	31			CTNNB1 ASO-SS2	17.53	14.5
	ASO-NC2_03	42		ASO-NC2_03	28			ASO-NC2_03	47		ASO-NC2_03	37			ASO-NC2_03	38		ASO-NC2_03	30			CHEK1 ASO-SS2	17.5	11.87
	ASO-NC2_04	39		ASO-NC2_04	27			ASO-NC2_04	34		ASO-NC2_04	33			ASO-NC2_04	27		ASO-NC2_04	36			MAPK1 ASO-SS2	19.7	13.93
	ASO-NC2_05	39		ASO-NC2_05	28			ASO-NC2_05	28		ASO-NC2_05	42			ASO-NC2_05	25		ASO-NC2_05	34			THUMPD1 ASO-SS2	9.8	2.63
	ASO-NC2_06	40		ASO-NC2_06	55			ASO-NC2_06	35		ASO-NC2_06	40			ASO-NC2_06	27		ASO-NC2_06	35			WDR55 ASO-SS2	13.1	3.1
	ASO-NC2_07	43		ASO-NC2_07	34			ASO-NC2_07	46		ASO-NC2_07	26			ASO-NC2_07	40		ASO-NC2_07	33			p-value against ASO-NC1
	ASO-NC2_08	33		ASO-NC2_08	34			ASO-NC2_08	31		ASO-NC2_08	26			ASO-NC2_08	25		ASO-NC2_08	28			ASO-NC2
	ASO-NC2_09	37		ASO-NC2_09	31			ASO-NC2_09	32		ASO-NC2_09	29			ASO-NC2_09	23		ASO-NC2_09	19			ASO-NC1
	ASO-NC2_10	32		ASO-NC2_10	28			ASO-NC2_10	39		ASO-NC2_10	31			ASO-NC2_10	44		ASO-NC2_10	31			CTNNB1 ASO-SS2	0.00288	0.00352
																						CHEK1 ASO-SS2	0.00266	0.00288
	CTNNB1 ASO-SS2_01	14		CTNNB1 ASO-SS2_01	14			CTNNB1 ASO-SS2_01	20		CTNNB1 ASO-SS2_01	12			CTNNB1 ASO-SS2_01	17		CTNNB1 ASO-SS2_01	19			MAPK1 ASO-SS2	0.0029	0.00252
	CTNNB1 ASO-SS2_02	13		CTNNB1 ASO-SS2_02	12			CTNNB1 ASO-SS2_02	24		CTNNB1 ASO-SS2_02	13			CTNNB1 ASO-SS2_02	17		CTNNB1 ASO-SS2_02	10			THUMPD1 ASO-SS2	0.00071	0.0044
	CTNNB1 ASO-SS2_03	15		CTNNB1 ASO-SS2_03	14			CTNNB1 ASO-SS2_03	22		CTNNB1 ASO-SS2_03	12			CTNNB1 ASO-SS2_03	20		CTNNB1 ASO-SS2_03	11			WDR55 ASO-SS2	0.00102	0.00289
	CTNNB1 ASO-SS2_04	21		CTNNB1 ASO-SS2_04	14			CTNNB1 ASO-SS2_04	19		CTNNB1 ASO-SS2_04	16			CTNNB1 ASO-SS2_04	21		CTNNB1 ASO-SS2_04	16
	CTNNB1 ASO-SS2_05	20		CTNNB1 ASO-SS2_05	10			CTNNB1 ASO-SS2_05	20		CTNNB1 ASO-SS2_05	16			CTNNB1 ASO-SS2_05	9		CTNNB1 ASO-SS2_05	22
	CTNNB1 ASO-SS2_06	15		CTNNB1 ASO-SS2_06	9			CTNNB1 ASO-SS2_06	17		CTNNB1 ASO-SS2_06	11			CTNNB1 ASO-SS2_06	13		CTNNB1 ASO-SS2_06	21
	CTNNB1 ASO-SS2_07	18		CTNNB1 ASO-SS2_07	16			CTNNB1 ASO-SS2_07	25		CTNNB1 ASO-SS2_07	12			CTNNB1 ASO-SS2_07	18		CTNNB1 ASO-SS2_07	20
	CTNNB1 ASO-SS2_08	21		CTNNB1 ASO-SS2_08	15			CTNNB1 ASO-SS2_08	19		CTNNB1 ASO-SS2_08	8			CTNNB1 ASO-SS2_08	17		CTNNB1 ASO-SS2_08	22
	CTNNB1 ASO-SS2_09	12		CTNNB1 ASO-SS2_09	15			CTNNB1 ASO-SS2_09	14		CTNNB1 ASO-SS2_09	15			CTNNB1 ASO-SS2_09	23		CTNNB1 ASO-SS2_09	13
	CTNNB1 ASO-SS2_10	14		CTNNB1 ASO-SS2_10	15			CTNNB1 ASO-SS2_10	19		CTNNB1 ASO-SS2_10	15			CTNNB1 ASO-SS2_10	9		CTNNB1 ASO-SS2_10	17
	CHEK1 ASO-SS2_01	9		CHEK1 ASO-SS2_01	5			CHEK1 ASO-SS2_01	24		CHEK1 ASO-SS2_01	16			CHEK1 ASO-SS2_01	10		CHEK1 ASO-SS2_01	12
	CHEK1 ASO-SS2_02	17		CHEK1 ASO-SS2_02	8			CHEK1 ASO-SS2_02	28		CHEK1 ASO-SS2_02	20			CHEK1 ASO-SS2_02	18		CHEK1 ASO-SS2_02	11
	CHEK1 ASO-SS2_03	19		CHEK1 ASO-SS2_03	9			CHEK1 ASO-SS2_03	23		CHEK1 ASO-SS2_03	21			CHEK1 ASO-SS2_03	17		CHEK1 ASO-SS2_03	6
	CHEK1 ASO-SS2_04	11		CHEK1 ASO-SS2_04	13			CHEK1 ASO-SS2_04	17		CHEK1 ASO-SS2_04	12			CHEK1 ASO-SS2_04	18		CHEK1 ASO-SS2_04	15
	CHEK1 ASO-SS2_05	13		CHEK1 ASO-SS2_05	14			CHEK1 ASO-SS2_05	26		CHEK1 ASO-SS2_05	12			CHEK1 ASO-SS2_05	15		CHEK1 ASO-SS2_05	7
	CHEK1 ASO-SS2_06	19		CHEK1 ASO-SS2_06	6			CHEK1 ASO-SS2_06	20		CHEK1 ASO-SS2_06	15			CHEK1 ASO-SS2_06	16		CHEK1 ASO-SS2_06	8
	CHEK1 ASO-SS2_07	16		CHEK1 ASO-SS2_07	11			CHEK1 ASO-SS2_07	18		CHEK1 ASO-SS2_07	14			CHEK1 ASO-SS2_07	14		CHEK1 ASO-SS2_07	9
	CHEK1 ASO-SS2_08	14		CHEK1 ASO-SS2_08	10			CHEK1 ASO-SS2_08	27		CHEK1 ASO-SS2_08	18			CHEK1 ASO-SS2_08	11		CHEK1 ASO-SS2_08	8
	CHEK1 ASO-SS2_09	20		CHEK1 ASO-SS2_09	9			CHEK1 ASO-SS2_09	22		CHEK1 ASO-SS2_09	21			CHEK1 ASO-SS2_09	17		CHEK1 ASO-SS2_09	10
	CHEK1 ASO-SS2_10	20		CHEK1 ASO-SS2_10	8			CHEK1 ASO-SS2_10	15		CHEK1 ASO-SS2_10	19			CHEK1 ASO-SS2_10	11		CHEK1 ASO-SS2_10	9
	MAPK1 ASO-SS2_01	27		MAPK1 ASO-SS2_01	10			MAPK1 ASO-SS2_01	23		MAPK1 ASO-SS2_01	11			MAPK1 ASO-SS2_01	19		MAPK1 ASO-SS2_01	16
	MAPK1 ASO-SS2_02	23		MAPK1 ASO-SS2_02	21			MAPK1 ASO-SS2_02	21		MAPK1 ASO-SS2_02	11			MAPK1 ASO-SS2_02	16		MAPK1 ASO-SS2_02	10
	MAPK1 ASO-SS2_03	17		MAPK1 ASO-SS2_03	22			MAPK1 ASO-SS2_03	20		MAPK1 ASO-SS2_03	13			MAPK1 ASO-SS2_03	11		MAPK1 ASO-SS2_03	18
	MAPK1 ASO-SS2_04	17		MAPK1 ASO-SS2_04	26			MAPK1 ASO-SS2_04	19		MAPK1 ASO-SS2_04	13			MAPK1 ASO-SS2_04	12		MAPK1 ASO-SS2_04	14
	MAPK1 ASO-SS2_05	24		MAPK1 ASO-SS2_05	18			MAPK1 ASO-SS2_05	23		MAPK1 ASO-SS2_05	13			MAPK1 ASO-SS2_05	18		MAPK1 ASO-SS2_05	12
	MAPK1 ASO-SS2_06	25		MAPK1 ASO-SS2_06	14			MAPK1 ASO-SS2_06	23		MAPK1 ASO-SS2_06	10			MAPK1 ASO-SS2_06	18		MAPK1 ASO-SS2_06	12
	MAPK1 ASO-SS2_07	24		MAPK1 ASO-SS2_07	10			MAPK1 ASO-SS2_07	24		MAPK1 ASO-SS2_07	15			MAPK1 ASO-SS2_07	12		MAPK1 ASO-SS2_07	14
	MAPK1 ASO-SS2_08	16		MAPK1 ASO-SS2_08	16			MAPK1 ASO-SS2_08	19		MAPK1 ASO-SS2_08	11			MAPK1 ASO-SS2_08	11		MAPK1 ASO-SS2_08	10
	MAPK1 ASO-SS2_09	21		MAPK1 ASO-SS2_09	14			MAPK1 ASO-SS2_09	24		MAPK1 ASO-SS2_09	8			MAPK1 ASO-SS2_09	24		MAPK1 ASO-SS2_09	15
	MAPK1 ASO-SS2_10	24		MAPK1 ASO-SS2_10	21			MAPK1 ASO-SS2_10	16		MAPK1 ASO-SS2_10	10			MAPK1 ASO-SS2_10	20		MAPK1 ASO-SS2_10	10
	THUMPD1 ASO-SS2_01	16		THUMPD1 ASO-SS2_01	3			THUMPD1 ASO-SS2_01	20		THUMPD1 ASO-SS2_01	1			THUMPD1 ASO-SS2_01	6		THUMPD1 ASO-SS2_01	4
	THUMPD1 ASO-SS2_02	10		THUMPD1 ASO-SS2_02	2			THUMPD1 ASO-SS2_02	9		THUMPD1 ASO-SS2_02	3			THUMPD1 ASO-SS2_02	4		THUMPD1 ASO-SS2_02	5
	THUMPD1 ASO-SS2_03	7		THUMPD1 ASO-SS2_03	0			THUMPD1 ASO-SS2_03	9		THUMPD1 ASO-SS2_03	3			THUMPD1 ASO-SS2_03	5		THUMPD1 ASO-SS2_03	1
	THUMPD1 ASO-SS2_04	18		THUMPD1 ASO-SS2_04	1			THUMPD1 ASO-SS2_04	13		THUMPD1 ASO-SS2_04	3			THUMPD1 ASO-SS2_04	4		THUMPD1 ASO-SS2_04	2
	THUMPD1 ASO-SS2_05	10		THUMPD1 ASO-SS2_05	1			THUMPD1 ASO-SS2_05	13		THUMPD1 ASO-SS2_05	2			THUMPD1 ASO-SS2_05	6		THUMPD1 ASO-SS2_05	5
	THUMPD1 ASO-SS2_06	11		THUMPD1 ASO-SS2_06	2			THUMPD1 ASO-SS2_06	9		THUMPD1 ASO-SS2_06	2			THUMPD1 ASO-SS2_06	4		THUMPD1 ASO-SS2_06	3
	THUMPD1 ASO-SS2_07	8		THUMPD1 ASO-SS2_07	3			THUMPD1 ASO-SS2_07	8		THUMPD1 ASO-SS2_07	4			THUMPD1 ASO-SS2_07	4		THUMPD1 ASO-SS2_07	1
	THUMPD1 ASO-SS2_08	10		THUMPD1 ASO-SS2_08	2			THUMPD1 ASO-SS2_08	12		THUMPD1 ASO-SS2_08	2			THUMPD1 ASO-SS2_08	4		THUMPD1 ASO-SS2_08	1
	THUMPD1 ASO-SS2_09	16		THUMPD1 ASO-SS2_09	3			THUMPD1 ASO-SS2_09	15		THUMPD1 ASO-SS2_09	4			THUMPD1 ASO-SS2_09	6		THUMPD1 ASO-SS2_09	4
	THUMPD1 ASO-SS2_10	13		THUMPD1 ASO-SS2_10	5			THUMPD1 ASO-SS2_10	12		THUMPD1 ASO-SS2_10	2			THUMPD1 ASO-SS2_10	12		THUMPD1 ASO-SS2_10	5
	WDR55 ASO-SS2_01	12		WDR55 ASO-SS2_01	2			WDR55 ASO-SS2_01	22		WDR55 ASO-SS2_01	3			WDR55 ASO-SS2_01	15		WDR55 ASO-SS2_01	2
	WDR55 ASO-SS2_02	6		WDR55 ASO-SS2_02	2			WDR55 ASO-SS2_02	18		WDR55 ASO-SS2_02	8			WDR55 ASO-SS2_02	15		WDR55 ASO-SS2_02	6
	WDR55 ASO-SS2_03	8		WDR55 ASO-SS2_03	2			WDR55 ASO-SS2_03	13		WDR55 ASO-SS2_03	4			WDR55 ASO-SS2_03	15		WDR55 ASO-SS2_03	1
	WDR55 ASO-SS2_04	14		WDR55 ASO-SS2_04	1			WDR55 ASO-SS2_04	13		WDR55 ASO-SS2_04	5			WDR55 ASO-SS2_04	9		WDR55 ASO-SS2_04	2
	WDR55 ASO-SS2_05	11		WDR55 ASO-SS2_05	0			WDR55 ASO-SS2_05	13		WDR55 ASO-SS2_05	6			WDR55 ASO-SS2_05	8		WDR55 ASO-SS2_05	2
	WDR55 ASO-SS2_06	13		WDR55 ASO-SS2_06	5			WDR55 ASO-SS2_06	17		WDR55 ASO-SS2_06	4			WDR55 ASO-SS2_06	6		WDR55 ASO-SS2_06	1
	WDR55 ASO-SS2_07	9		WDR55 ASO-SS2_07	2			WDR55 ASO-SS2_07	22		WDR55 ASO-SS2_07	4			WDR55 ASO-SS2_07	11		WDR55 ASO-SS2_07	4
	WDR55 ASO-SS2_08	6		WDR55 ASO-SS2_08	3			WDR55 ASO-SS2_08	14		WDR55 ASO-SS2_08	5			WDR55 ASO-SS2_08	14		WDR55 ASO-SS2_08	3
	WDR55 ASO-SS2_09	12		WDR55 ASO-SS2_09	4			WDR55 ASO-SS2_09	16		WDR55 ASO-SS2_09	2			WDR55 ASO-SS2_09	12		WDR55 ASO-SS2_09	2
	WDR55 ASO-SS2_10	17		WDR55 ASO-SS2_10	1			WDR55 ASO-SS2_10	23		WDR55 ASO-SS2_10	2			WDR55 ASO-SS2_10	9		WDR55 ASO-SS2_10	5
