# Supplementary material for: Pan-cancer pervasive upregulation of 3′ UTR splicing drives tumourigenesis
Source: Nat Cell Biol. 2022 May 26;24(6):928–39. doi: 10.1038/s41556-022-00913-z (PMC9203280; doi:10.1038/s41556-022-00913-z)
Supplement: Source Data Extended Data Fig. 5 — Statistical source data. [file 41556_2022_913_MOESM23_ESM.xlsx]

## Sheet: Ex Fig 5a
	Extended Data Fig. 5a CTNNB1 3'SP2 siRNA in Hep3B and SNU398 qPCR raw data
	Hep3B	CDS	3'FL	3'SP	3'SP2	GAPDH		SNU398	CDS	3'FL	3'SP	3'SP2	GAPDH
	siNC	19.2523	21.4331	25.7214	23.5377	16.5676		siNC	19.2134	21.9887	27.8328	24.9828	16.8765
		19.1863	21.4631	25.6172	23.1697	16.3868			18.9947	21.5752	27.8926	25.606	16.6091
		19.2377	21.3247	25.3018	23.2281	16.4799			19.0136	21.6896	26.9525	25	16.4621
	si-3'SP2	19.7968	21.2358	25.0228	24.5593	16.7019		si-3'SP2	19.1023	21.5834	27.5863	25.3909	15.9938
		19.9242	21.4305	24.9494	24.3762	16.7248			19.204	21.9195	27.8165	26.0618	15.9004
		20.0359	21.2133	24.7264	24.2792	16.7951			19.0012	21.4484	27.4542	26.0919	15.8185
	Hep3B	CDS	3'FL	3'SP	3'SP2	GAPDH		SNU398	CDS	3'FL	3'SP	3'SP2	GAPDH
	siNC	19.2446	20.9612	24.9419	22.63	16.4232		siNC	19.0862	21.5497	28.0172	24.6076	16.3528
		19.0611	20.997	24.7387	22.4703	16.3528			18.934	21.3589	27.6178	24.8369	16.2023
		19.4135	21.0274	24.7114	22.7179	16.3912			18.9831	21.5685	27.1974	24.1884	16.3307
	si-3'SP2	19.4726	21.1242	25.5375	24.2249	16.4014		si-3'SP2	19.4255	21.8563	27.5033	25.9564	16.3086
		19.4518	21.2405	25.2815	24.2847	16.3079			19.3066	21.6265	27.7681	26.3482	16.2751
		19.4942	21.1599	25.0929	24.1589	16.3747			19.1906	21.6478	27.2586	26.0281	16.0858
	Mean fold changes	Hep3B				SNU398
		CDS	3'FL	3'SP	3'SP2	CDS	3'FL	3'SP	3'SP2
	si-3'SP2	0.743291	1.2998	1.87134	0.560671	0.584575	0.641139	0.934867	0.370204

## Sheet: Ex Fig 5c
	Extended Data Fig. 5c CTNNB1 3'SP2 siRNA in Hep3B and SNU398 anchorage-independent growth assay raw data
																							Mean no. of colonies (from 10 technical replicates per set)
	Hep3B	SET 1			SET 2			SET 3				SNU398	SET 1			SET 2			SET 3						Set 1	Set 2	Set 3
		Slice	Count		Slice	Count		Slice	Count				Slice	Count		Slice	Count		Slice	Count			Hep3B	siNC2	27.6	29.6	29
		siNC_01	27		siNC_01	39		siNC_01	27				siNC_01	21		siNC_01	21		siNC_01	23				siNC	25.6	32.7	27.9
		siNC_02	23		siNC_02	33		siNC_02	24				siNC_02	29		siNC_02	26		siNC_02	23				si-CDS	14	16	16.2
		siNC_03	23		siNC_03	36		siNC_03	26				siNC_03	33		siNC_03	27		siNC_03	20				si-3'FL	23.1	31.2	26.4
		siNC_04	24		siNC_04	25		siNC_04	31				siNC_04	31		siNC_04	27		siNC_04	19				si-3'SP	14.6	16.8	16.6
		siNC_05	29		siNC_05	27		siNC_05	30				siNC_05	32		siNC_05	23		siNC_05	28				si-3'SP2	21	25.7	23.2
		siNC_06	31		siNC_06	39		siNC_06	31				siNC_06	24		siNC_06	19		siNC_06	20			SNU398	siNC2	24.9	18.9	18.1
		siNC_07	26		siNC_07	34		siNC_07	26				siNC_07	25		siNC_07	21		siNC_07	24				siNC	29.1	24.2	23.2
		siNC_08	23		siNC_08	27		siNC_08	27				siNC_08	30		siNC_08	25		siNC_08	28				si-CDS	15.6	12.5	14.2
		siNC_09	24		siNC_09	35		siNC_09	28				siNC_09	39		siNC_09	30		siNC_09	26				si-3'FL	27.1	22.8	23.2
		siNC_10	26		siNC_10	32		siNC_10	29				siNC_10	27		siNC_10	23		siNC_10	21				si-3'SP	15.6	14.5	14.9
																								si-3'SP2	23.2	20.3	18.4
		siNC2_01	27		siNC2_01	28		siNC2_01	28				siNC2_01	28		siNC2_01	23		siNC2_01	20
		siNC2_02	25		siNC2_02	29		siNC2_02	27				siNC2_02	29		siNC2_02	22		siNC2_02	18						p-value against
		siNC2_03	30		siNC2_03	28		siNC2_03	28				siNC2_03	21		siNC2_03	13		siNC2_03	11					Mean of 3 sets	siNC	si-3'FL	si-3'SP2
		siNC2_04	28		siNC2_04	29		siNC2_04	30				siNC2_04	24		siNC2_04	23		siNC2_04	24			Hep3B	siNC2	28.73
		siNC2_05	32		siNC2_05	34		siNC2_05	36				siNC2_05	31		siNC2_05	23		siNC2_05	20				siNC	28.73
		siNC2_06	31		siNC2_06	24		siNC2_06	34				siNC2_06	21		siNC2_06	16		siNC2_06	19				si-CDS	15.4	0.0159	0.0309
		siNC2_07	27		siNC2_07	30		siNC2_07	30				siNC2_07	25		siNC2_07	19		siNC2_07	21				si-3'FL	26.9	0.592
		siNC2_08	27		siNC2_08	34		siNC2_08	25				siNC2_08	27		siNC2_08	18		siNC2_08	20				si-3'SP	16	0.0177	0.0347	0.0175
		siNC2_09	26		siNC2_09	31		siNC2_09	27				siNC2_09	23		siNC2_09	16		siNC2_09	15				si-3'SP2	23.3	0.106	0.272
		siNC2_10	23		siNC2_10	29		siNC2_10	25				siNC2_10	20		siNC2_10	16		siNC2_10	13			SNU398	siNC2	20.63
																								siNC	25.5
		si-CDS_01	14		si-CDS_01	15		si-CDS_01	20				si-CDS_01	14		si-CDS_01	9		si-CDS_01	15				si-CDS	14.1	0.0121	0.00538
		si-CDS_02	14		si-CDS_02	14		si-CDS_02	12				si-CDS_02	12		si-CDS_02	10		si-CDS_02	13				si-3'FL	24.37	0.647
		si-CDS_03	15		si-CDS_03	17		si-CDS_03	22				si-CDS_03	19		si-CDS_03	15		si-CDS_03	13				si-3'SP	15	0.0259	0.0167	0.0499
		si-CDS_04	14		si-CDS_04	15		si-CDS_04	15				si-CDS_04	17		si-CDS_04	13		si-CDS_04	19				si-3'SP2	20.63	0.106	0.129
		si-CDS_05	13		si-CDS_05	19		si-CDS_05	15				si-CDS_05	16		si-CDS_05	14		si-CDS_05	16
		si-CDS_06	19		si-CDS_06	11		si-CDS_06	20				si-CDS_06	14		si-CDS_06	10		si-CDS_06	13
		si-CDS_07	13		si-CDS_07	19		si-CDS_07	14				si-CDS_07	14		si-CDS_07	12		si-CDS_07	13
		si-CDS_08	12		si-CDS_08	15		si-CDS_08	18				si-CDS_08	18		si-CDS_08	14		si-CDS_08	14
		si-CDS_09	13		si-CDS_09	15		si-CDS_09	15				si-CDS_09	14		si-CDS_09	12		si-CDS_09	11
		si-CDS_10	13		si-CDS_10	20		si-CDS_10	11				si-CDS_10	18		si-CDS_10	16		si-CDS_10	15
		si-3'FL_01	24		si-3'FL_01	32		si-3'FL_01	24				si-3'FL_01	30		si-3'FL_01	28		si-3'FL_01	22
		si-3'FL_02	24		si-3'FL_02	39		si-3'FL_02	25				si-3'FL_02	28		si-3'FL_02	24		si-3'FL_02	24
		si-3'FL_03	27		si-3'FL_03	22		si-3'FL_03	28				si-3'FL_03	30		si-3'FL_03	21		si-3'FL_03	27
		si-3'FL_04	22		si-3'FL_04	30		si-3'FL_04	21				si-3'FL_04	28		si-3'FL_04	25		si-3'FL_04	19
		si-3'FL_05	25		si-3'FL_05	33		si-3'FL_05	32				si-3'FL_05	23		si-3'FL_05	18		si-3'FL_05	20
		si-3'FL_06	23		si-3'FL_06	33		si-3'FL_06	22				si-3'FL_06	27		si-3'FL_06	23		si-3'FL_06	20
		si-3'FL_07	20		si-3'FL_07	29		si-3'FL_07	21				si-3'FL_07	24		si-3'FL_07	20		si-3'FL_07	29
		si-3'FL_08	24		si-3'FL_08	32		si-3'FL_08	28				si-3'FL_08	35		si-3'FL_08	29		si-3'FL_08	23
		si-3'FL_09	22		si-3'FL_09	33		si-3'FL_09	31				si-3'FL_09	25		si-3'FL_09	22		si-3'FL_09	22
		si-3'FL_10	20		si-3'FL_10	29		si-3'FL_10	32				si-3'FL_10	21		si-3'FL_10	18		si-3'FL_10	26
		si-3'SP_01	16		si-3'SP_01	16		si-3'SP_01	17				si-3'SP_01	15		si-3'SP_01	14		si-3'SP_01	19
		si-3'SP_02	14		si-3'SP_02	20		si-3'SP_02	17				si-3'SP_02	17		si-3'SP_02	15		si-3'SP_02	13
		si-3'SP_03	14		si-3'SP_03	14		si-3'SP_03	11				si-3'SP_03	18		si-3'SP_03	16		si-3'SP_03	17
		si-3'SP_04	15		si-3'SP_04	13		si-3'SP_04	20				si-3'SP_04	19		si-3'SP_04	16		si-3'SP_04	19
		si-3'SP_05	12		si-3'SP_05	23		si-3'SP_05	14				si-3'SP_05	16		si-3'SP_05	16		si-3'SP_05	10
		si-3'SP_06	15		si-3'SP_06	14		si-3'SP_06	23				si-3'SP_06	15		si-3'SP_06	16		si-3'SP_06	12
		si-3'SP_07	18		si-3'SP_07	18		si-3'SP_07	19				si-3'SP_07	10		si-3'SP_07	10		si-3'SP_07	17
		si-3'SP_08	15		si-3'SP_08	13		si-3'SP_08	17				si-3'SP_08	16		si-3'SP_08	15		si-3'SP_08	10
		si-3'SP_09	16		si-3'SP_09	23		si-3'SP_09	14				si-3'SP_09	15		si-3'SP_09	14		si-3'SP_09	15
		si-3'SP_10	11		si-3'SP_10	14		si-3'SP_10	14				si-3'SP_10	15		si-3'SP_10	13		si-3'SP_10	17
		si-3'SP2_01	23		si-3'SP2_01	34		si-3'SP2_01	29				si-3'SP2_01	26		si-3'SP2_01	24		si-3'SP2_01	18
		si-3'SP2_02	18		si-3'SP2_02	29		si-3'SP2_02	22				si-3'SP2_02	21		si-3'SP2_02	18		si-3'SP2_02	16
		si-3'SP2_03	21		si-3'SP2_03	16		si-3'SP2_03	20				si-3'SP2_03	22		si-3'SP2_03	18		si-3'SP2_03	19
		si-3'SP2_04	22		si-3'SP2_04	25		si-3'SP2_04	27				si-3'SP2_04	22		si-3'SP2_04	20		si-3'SP2_04	17
		si-3'SP2_05	22		si-3'SP2_05	25		si-3'SP2_05	24				si-3'SP2_05	31		si-3'SP2_05	22		si-3'SP2_05	19
		si-3'SP2_06	21		si-3'SP2_06	24		si-3'SP2_06	24				si-3'SP2_06	32		si-3'SP2_06	27		si-3'SP2_06	20
		si-3'SP2_07	23		si-3'SP2_07	33		si-3'SP2_07	26				si-3'SP2_07	15		si-3'SP2_07	19		si-3'SP2_07	18
		si-3'SP2_08	21		si-3'SP2_08	22		si-3'SP2_08	22				si-3'SP2_08	19		si-3'SP2_08	16		si-3'SP2_08	19
		si-3'SP2_09	21		si-3'SP2_09	21		si-3'SP2_09	20				si-3'SP2_09	20		si-3'SP2_09	19		si-3'SP2_09	20
		si-3'SP2_10	18		si-3'SP2_10	28		si-3'SP2_10	18				si-3'SP2_10	24		si-3'SP2_10	20		si-3'SP2_10	18

## Sheet: Ex Fig 5d
	Extended Data Fig. 5d CTNNB1 3'SP2 in Hep3B and SNU398 luciferase reporter assay raw data
	Hep3B	Firefly luciferase read 1				Hep3B	Renilla luciferase read 2					Mean luciferase activity
		3'FL	3'SP	3'SP2			3'FL	3'SP	3'SP2				Hep3B	SNU398
	SET 1	1303.08	13534	10851.8		SET 1	120615	1356870	941438			3'FL	1	1
		1943.19	13639.1	10358.3			123459	1410470	882490			3'SP	1.59	1.44
		1057.05	9078.04	8827.82			209987	1316820	840501			3'SP2	1.22	1.09
		1173.07	9137.09	8563.59			208205	1332290	797980			p-value against 3'FL
		1311.08	7668.88	9578.49			116181	1199160	653094			3'SP	0.00745	0.0274
		1340.09	7385.67	9693.6			113831	1101030	621731			3'SP2	0.1	0.418
		1582.12	5958.74	8769.77			138875	880633	744868			p-value against 3'SP
		1607.13	6034.78	8611.63			132225	815628	720763			3'SP2	0.0345	0.00542
	SET 2	2098.22	4609.04	6266.92		SET 2	48415.6	322644	341554
		2180.23	4369.94	6066.8			41891.8	318797	317923
		1874.17	6004.77	5015.23			61160.7	346359	221282
		1853.17	5843.67	5075.26			58128.1	311171	222269
		596.017	5252.35	8433.49			28850.7	260759	282116
		612.018	5167.31	8473.52			27953.2	309670	311629
		862.037	7216.55	3424.57			42361.7	456459	228560
		854.036	7299.61	3465.59			45032.1	479277	216791
	SET 3	458.01	4226.87	3078.46		SET 3	54288	507590	410158
		395.008	4037.8	3059.46			48183.5	527529	405586
		727.026	4296.9	3619.64			58110	455218	346434
		705.024	4212.87	3452.58			66219.2	529963	333413
		1330.09	3367.56	6519.08			67307.3	438531	425698
		1337.09	3315.54	6491.06			65918.2	429149	430283
		758.028	3157.49	3348.55			57853.5	430459	419799
		826.033	3132.48	3325.54			60861	418261	414710
