# Supplementary material for: Pan-cancer pervasive upregulation of 3′ UTR splicing drives tumourigenesis
Source: Nat Cell Biol. 2022 May 26;24(6):928–39. doi: 10.1038/s41556-022-00913-z (PMC9203280; doi:10.1038/s41556-022-00913-z)
Supplement: Source Data Extended Data Fig. 6 — Statistical source data. [file 41556_2022_913_MOESM25_ESM.xlsx]

## Sheet: Ex Fig 6b
	Extended Data Fig. 6b CTNNB1 siRNA in SNU398 qPCR raw data
	SNU398	CDS	3'FL	3'SP	GAPDH		SNU398	CDS	3'FL	3'SP	GAPDH		SNU398	CDS	3'FL	3'SP	GAPDH
	siNC	19.2134	21.9887	27.8328	16.8765		siNC	19.5401	21.6304	26.3176	17.3684		siNC	18.8628	21.617	23.8677	15.6997
		18.9947	21.5752	27.8926	16.6091			19.9575	21.6236	26.5439	17.292			19.0608	21.9852	24.1467	15.8907
		19.0136	21.6896	26.9525	16.4621			19.5041	21.6672	26.9469	17.165			18.8968	21.6291	24.1872	15.8074
	si-CDS	20.863	23.1194	30.3587	15.701		si-CDS	21.3365	23.0834	29.0983	17.3762		si-CDS	20.6346	23.0363	25.9229	15.9396
		21.0069	23.108	30.6732	15.8772			21.3975	23.1099	28.9607	17.1164			20.8576	23.1118	25.8215	15.8494
		21.1239	23.6468	30.0731	16.2885			21.3503	23.1387	29.2806	17.4731			20.7462	23.1704	26.0781	16.0436
	si-3'FL	18.9987	22.987	28.1595	16.1406		si-3'FL	19.9076	23.1961	27.2199	17.3782		si-3'FL	19.4612	23.0715	24.0456	16.0664
		19.3142	22.9235	27.4824	16.0882			19.8721	23.1526	27.3315	17.3068			19.485	23.0725	24.0188	16.0852
		19.0487	23.6203	26.8373	16.2714			19.744	23.2114	27.5174	17.3807			20.005	23.1284	24.4	16.0566
	si-3'SP	19.8764	22.1991	29.6114	16.5645		si-3'SP	20.5271	22.2587	28.9616	17.7592		si-3'SP	19.8889	22.515	25.6123	15.9312
		19.9758	22.3578	29.4686	16.0738			20.4621	22.2043	28.9289	17.5397			19.9562	22.5153	25.7142	15.7759
		19.889	22.4534	29.4245	16.1778			20.4778	22.2492	29.2847	17.7634			20.009	22.5369	25.9965	15.8472
	Mean fold changes
		CDS	3'FL	3'SP
	si-CDS	0.162993	0.214151	0.163698
	si-3'FL	0.694495	0.27052	1.27265
	si-3'SP	0.429376	0.510772	0.294907
	p-value against siNC
	si-CDS	0.00246715	0.00693195	0.00026842
	si-3'FL	0.00969381	0.00509043	0.49167
	si-3'SP	0.00537388	0.0194768	0.00328971

## Sheet: Ex Fig 6d
	Extended Data Fig. 6d CTNNB1 siRNA in SNU398 anchorage-independent growth assay raw data
	Set 1							Set 2							Set 3						Hep3B	Mean colonies count (from 10 technical replicates per set)
	Hep3B			SNU398				Hep3B			SNU398				Hep3B			SNU398				Set 1	Set 2	Set 3
	Slice	Count		Slice	Count			Slice	Count		Slice	Count			Slice	Count		Slice	Count		siNC	39	39.3	38.3
	siNC_1	44		siNC_1	28			siNC_1	37		siNC_1	29			siNC_1	34		siNC_1	30		si-CDS	23.6	29.8	27
	siNC_2	40		siNC_2	28			siNC_2	44		siNC_2	30			siNC_2	38		siNC_2	37		si-3'FL	37.9	35.5	37.2
	siNC_3	45		siNC_3	23			siNC_3	41		siNC_3	29			siNC_3	42		siNC_3	35		si-3'SP	23.8	28.3	29.1
	siNC_4	29		siNC_4	24			siNC_4	42		siNC_4	29			siNC_4	34		siNC_4	41
	siNC_5	33		siNC_5	33			siNC_5	35		siNC_5	31			siNC_5	40		siNC_5	29		SNU398
	siNC_6	45		siNC_6	22			siNC_6	41		siNC_6	31			siNC_6	39		siNC_6	32		siNC	27.7	29.7	33
	siNC_7	38		siNC_7	29			siNC_7	35		siNC_7	32			siNC_7	36		siNC_7	32		si-CDS	19.2	16.6	18.8
	siNC_8	35		siNC_8	33			siNC_8	43		siNC_8	27			siNC_8	39		siNC_8	36		si-3'FL	28.2	28	26.8
	siNC_9	40		siNC_9	31			siNC_9	39		siNC_9	29			siNC_9	38		siNC_9	30		si-3'SP	19.9	13.7	14.7
	siNC_10	41		siNC_10	26			siNC_10	36		siNC_10	30			siNC_10	43		siNC_10	28
	si-CDS_01	20		si-CDS_01	20			si-CDS_01	34		si-CDS_01	16			si-CDS_01	38		si-CDS_01	21		Hep3B		p-value against
	si-CDS_02	22		si-CDS_02	18			si-CDS_02	30		si-CDS_02	20			si-CDS_02	30		si-CDS_02	19			Mean of 3 sets	siNC	si-3'FL
	si-CDS_03	24		si-CDS_03	18			si-CDS_03	26		si-CDS_03	20			si-CDS_03	23		si-CDS_03	14		siNC	38.87
	si-CDS_04	28		si-CDS_04	24			si-CDS_04	27		si-CDS_04	16			si-CDS_04	22		si-CDS_04	18		si-CDS	26.8	0.0191	0.0191
	si-CDS_05	24		si-CDS_05	21			si-CDS_05	28		si-CDS_05	15			si-CDS_05	28		si-CDS_05	19		si-3'FL	36.87	0.0911
	si-CDS_06	21		si-CDS_06	18			si-CDS_06	25		si-CDS_06	14			si-CDS_06	24		si-CDS_06	22		si-3'SP	27.07	0.0165	0.0155
	si-CDS_07	22		si-CDS_07	18			si-CDS_07	39		si-CDS_07	18			si-CDS_07	27		si-CDS_07	24
	si-CDS_08	22		si-CDS_08	19			si-CDS_08	29		si-CDS_08	11			si-CDS_08	25		si-CDS_08	17		SNU398		p-value against
	si-CDS_09	23		si-CDS_09	16			si-CDS_09	27		si-CDS_09	18			si-CDS_09	26		si-CDS_09	20			Mean of 3 sets	siNC	si-3'FL
	si-CDS_10	30		si-CDS_10	20			si-CDS_10	33		si-CDS_10	18			si-CDS_10	27		si-CDS_10	14		siNC	30.13
																					si-CDS	18.2	0.00626	0.00174
	si-3'FL_01	36		si-3'FL_01	27			si-3'FL_01	41		si-3'FL_01	33			si-3'FL_01	36		si-3'FL_01	23		si-3'FL	27.67	0.247
	si-3'FL_02	49		si-3'FL_02	29			si-3'FL_02	38		si-3'FL_02	28			si-3'FL_02	39		si-3'FL_02	33		si-3'SP	16.1	0.00539	0.022
	si-3'FL_03	28		si-3'FL_03	32			si-3'FL_03	37		si-3'FL_03	26			si-3'FL_03	35		si-3'FL_03	20
	si-3'FL_04	34		si-3'FL_04	24			si-3'FL_04	34		si-3'FL_04	30			si-3'FL_04	36		si-3'FL_04	25
	si-3'FL_05	39		si-3'FL_05	25			si-3'FL_05	34		si-3'FL_05	23			si-3'FL_05	39		si-3'FL_05	24
	si-3'FL_06	43		si-3'FL_06	25			si-3'FL_06	34		si-3'FL_06	28			si-3'FL_06	34		si-3'FL_06	29
	si-3'FL_07	34		si-3'FL_07	34			si-3'FL_07	34		si-3'FL_07	27			si-3'FL_07	38		si-3'FL_07	23
	si-3'FL_08	37		si-3'FL_08	28			si-3'FL_08	37		si-3'FL_08	29			si-3'FL_08	38		si-3'FL_08	24
	si-3'FL_09	38		si-3'FL_09	27			si-3'FL_09	31		si-3'FL_09	31			si-3'FL_09	40		si-3'FL_09	29
	si-3'FL_10	41		si-3'FL_10	31			si-3'FL_10	35		si-3'FL_10	25			si-3'FL_10	37		si-3'FL_10	38
	si-3'SP_01	24		si-3'SP_01	24			si-3'SP_01	23		si-3'SP_01	12			si-3'SP_01	29		si-3'SP_01	15
	si-3'SP_02	24		si-3'SP_02	18			si-3'SP_02	33		si-3'SP_02	15			si-3'SP_02	32		si-3'SP_02	14
	si-3'SP_03	20		si-3'SP_03	22			si-3'SP_03	29		si-3'SP_03	13			si-3'SP_03	28		si-3'SP_03	12
	si-3'SP_04	23		si-3'SP_04	24			si-3'SP_04	26		si-3'SP_04	13			si-3'SP_04	28		si-3'SP_04	15
	si-3'SP_05	25		si-3'SP_05	15			si-3'SP_05	30		si-3'SP_05	12			si-3'SP_05	26		si-3'SP_05	14
	si-3'SP_06	17		si-3'SP_06	17			si-3'SP_06	29		si-3'SP_06	15			si-3'SP_06	27		si-3'SP_06	20
	si-3'SP_07	27		si-3'SP_07	22			si-3'SP_07	28		si-3'SP_07	12			si-3'SP_07	29		si-3'SP_07	16
	si-3'SP_08	21		si-3'SP_08	15			si-3'SP_08	31		si-3'SP_08	14			si-3'SP_08	31		si-3'SP_08	13
	si-3'SP_09	31		si-3'SP_09	20			si-3'SP_09	26		si-3'SP_09	18			si-3'SP_09	31		si-3'SP_09	14
	si-3'SP_10	26		si-3'SP_10	22			si-3'SP_10	28		si-3'SP_10	13			si-3'SP_10	30		si-3'SP_10	14

## Sheet: Ex Fig 6e
	Extended Data Fig. 6e CTNNB1 siRNA in SNU398 migration assay raw data
	Sample	Abs 595nm		Sample	Abs 595nm
	siNC-1	0.3697		siNC-1	0.178				Mean absorbance
	siNC-2	0.3147		siNC-2	0.1838			siNC	0.2611
	si-CDS-1	0.0875		si-CDS-1	0.096			si-CDS	0.08565
	si-CDS-2	0.0751		si-CDS-2	0.0817			si-3'FL	0.141845
	si-3'FL-1	0.1219		si-3'FL-1	0.1501			si-3'SP	0.08545
	si-3'FL-2	0.13548		si-3'FL-2	0.1605
	si-3'SP-1	0.0654		si-3'SP-1	0.103
	si-3'SP-2	0.0664		si-3'SP-2	0.1139

## Sheet: Ex Fig 6f
	Extended Data Fig. 6f CTNNB1 siRNA in SNU398 qPCR raw data
	SNU398	AXIN2	MYC	TCF7	GAPDH		SNU398	AXIN2	MYC	TCF7	GAPDH		SNU398	AXIN2	MYC	TCF7	GAPDH
	siNC	19.9024	20.2954	23.5975	17.1924		siNC	18.6364	18.4888	22.5396	16.6562		siNC	18.8087	18.8273	22.3874	16.0568
		19.521	20.1705	23.2114	16.9885			18.6756	18.768	22.4979	16.3051			18.956	19.0074	22.3189	15.9834
		19.5833	19.9762	23.0953	16.956			18.7044	18.5946	22.3955	16.4184			18.9452	18.8709	22.3102	16.0695
	si-CDS	20.6603	20.5155	24.1137	16.8947		si-CDS	19.4854	18.9167	23.2439	16.5009		si-CDS	19.8388	19.369	23.3934	16.2129
		20.6726	20.5587	24.1313	17.3024			19.424	18.8679	23.2732	16.374			19.8402	19.4285	23.2942	16.4109
		20.6747	20.5921	24.3944	16.9762			19.3971	18.8107	23.4671	16.4717			19.8233	19.4769	23.3776	16.351
	si-3'FL	19.7149	20.0071	23.3559	17.1572		si-3'FL	18.8939	18.9529	22.7473	16.372		si-3'FL	19.1214	19.2802	22.7012	16.4927
		19.8024	20.1071	23.3366	17.1966			18.9782	18.9292	22.7507	16.3319			19.1093	19.2687	22.8137	16.5355
		19.735	20.1155	23.4905	17.122			18.9413	18.909	22.8607	16.2684			19.1811	19.2428	22.7982	16.8836
	si-3'SP	20.2724	20.2418	24.0987	16.8909		si-3'SP	19.1475	19.0731	23.2826	16.4519		si-3'SP	19.0477	19.1575	22.7973	16.2882
		20.3737	20.2752	23.9591	17.024			19.0167	19.1296	23.0783	16.4252			19.1366	19.23	23.0833	16.4217
		20.5268	20.1254	24.0239	17.0221			18.9886	19.0487	23.1306	16.2352			19.1466	19.1207	22.7953	16.2193
	Mean fold changes
		AXIN2	MYC	TCF7
	siNC	1	1	1
	si-CDS	0.489075	0.759337	0.51056
	si-3'FL	0.991632	1.13524	0.963111
	si-3'SP	0.56307	0.883173	0.548234
	p-value against siNC
	si-CDS	0.0261373	0.0182969	0.00815335
	si-3'FL	0.790629	0.0532043	0.540297
	si-3'SP	0.00120717	0.0872711	0.0326843

## Sheet: Ex Fig 6i
	Extended Data Fig. 6i CTNNB1 3'UTR CRISPR qPCR raw data
		CDS	3'FL	3'SP	GAPDH			CDS	3'FL	3'SP	GAPDH			CDS	3'FL	3'SP	GAPDH
	Negative ctrl	19.1173	20.6013	24.2052	16.2349		Negative ctrl	19.0977	21.5473	25.2431	16.3034		Negative ctrl	19.9583	21.6231	25.0212	17.2133
		19.0695	20.817	24.4017	16.156			19.1426	21.3869	25.1535	16.7857			19.8041	21.4492	24.9426	17.0169
		19.0409	20.739	24.6415	16.2839			18.954	21.3472	25.1487	16.2204			19.8232	21.6366	24.9193	16.8652
	CRISPR-SS mutant	19.1443	20.7903	29.2795	16.2303		CRISPR-SS mutant	18.858	21.1504	29.8526	16.0603		CRISPR-SS mutant	20.129	22.1124	30.0244	16.985
		19.059	20.984	29.2953	16.2221			18.981	21.1844	29.7094	16.0552			20.0557	22.1525	29.93	16.9203
		19.1119	20.9738	29.4823	16.2849			21.344	21.361	30.0547	16.1034			20.1248	22.1273	29.9792	16.8137
	Mean fold changes	CDS	3'FL	3'SP
	Negative control	1	1	1
	CRISPR-SS mutant	0.994308	0.885114	0.0329524
	p-value against control
	SS CRISPR mutant	0.817466	0.124949	0.00790142
