# Supplementary material for: Pan-cancer pervasive upregulation of 3′ UTR splicing drives tumourigenesis
Source: Nat Cell Biol. 2022 May 26;24(6):928–39. doi: 10.1038/s41556-022-00913-z (PMC9203280; doi:10.1038/s41556-022-00913-z)
Supplement: Source Data Extended Data Fig. 7 — Statistical source data. [file 41556_2022_913_MOESM27_ESM.xlsx]

## Sheet: Ex Fig 7a
	Extended Data Fig. 9a CTNNB1 siRNA (new) qPCR raw data
																			Hep3B	Mean fold changes
	Hep3B	CDS	3'FL	3'SP	AXIN2	MYC	TCF7	GAPDH		SNU398	CDS	3'FL	3'SP	AXIN2	MYC	TCF7	GAPDH			CDS	3'FL	3'SP
	siNC1	19.6352	21.6101	25.3591	26.8203	20.2676	24.8413	16.1905		siNC1	18.8628	21.617	23.8677	18.6717	18.6678	22.8649	15.6997		siNC	1	1	1
		19.6653	21.481	25.4342	26.7623	20.3794	24.9293	17.1804			19.0608	21.9852	24.1467	18.7925	18.8	23.0923	15.8907		siNC2	0.885136	0.865241	0.983093
		19.707	21.5253	25.3702	26.9471	20.4502	24.8723	16.0815			18.8968	21.6291	24.1872	18.6146	18.8926	22.8722	15.8074		si-CDS	0.0618972	0.0625314	0.00821403
	siNC2	19.5121	21.4984	25.207	26.6085	20.1792	24.8131	15.6098		siNC2	19.099	21.9142	24.3212	18.859	19.2109	23.1094	15.9346		si-CDS.2	0.073079	0.134216	0.0572478
		19.4166	21.2655	24.9285	26.3247	20.0799	24.6206	15.7846			19.3667	22.0032	24.3645	18.9148	19.2402	23.2913	16.7041		si-3'FL	0.612184	0.110618	1.5933
		19.603	21.4787	25.1056	26.693	20.2154	24.8189	16.0046			19.2543	21.7554	24.7147	18.8034	19.1787	23.1053	15.9652		si-3'FL.2	0.650897	0.128325	0.690651
	si-CDS.1	23.6608	25.6486	32.2467	29.9928	21.1816	25.3167	16.0635		si-CDS.1	20.6346	23.0363	25.9229	19.6978	19.4123	23.6563	15.9396		si-3'SP	0.423703	0.560807	0.0790406
		24.0198	25.5718	32.6126	30.115	21.2801	25.3799	16.2555			20.8576	23.1118	25.8215	19.8967	19.4459	23.9506	15.8494		si-3'SP.2	0.335182	0.361593	0.0216848
		23.6338	25.6266	32.3452	29.8892	21.2088	25.2848	16.3237			20.7462	23.1704	26.0781	19.7872	19.4901	23.8844	16.0436		p-value against siNC
	si-CDS.2	23.9623	24.7023	29.5654	30.0169	21.4961	25.4471	16.4344		si-CDS.2	20.5843	22.8806	25.6381	19.6341	19.2304	23.8444	15.9336		si-CDS1	4.95328e-05	0.000759961	0.000258378
		23.7546	24.8498	30.1945	30.1957	21.4839	25.461	16.5409			20.4532	22.982	25.7096	19.5259	18.966	23.8129	16.0722		si-CDS2	8.74447e-05	0.000688491	2.83815e-05
		23.6895	24.8204	29.914	30.1316	21.5614	25.4163	16.4953			20.3739	22.9524	26.067	19.594	19.3031	23.7543	15.953		si-3'FL1	7.70554e-05	0.000849333	0.000146252
	si-3'FL.1	20.6719	25.0566	25.0514	27.3883	20.8252	25.1293	16.3937		si-3'FL.1	19.4612	23.0715	24.0456	18.944	19.1887	23.2936	16.0664		si-3'FL2	0.000612356	0.00046621	0.000554222
		20.6924	25.043	25.0311	27.5825	20.7236	25.0368	16.4941			19.485	23.0725	24.0188	18.9897	19.384	23.11	16.0852		si-3'SP1	4.39733e-05	0.00299519	0.000158038
		20.7453	25.0213	25.042	27.6077	20.8503	25.1131	16.4984			20.005	23.1284	24.4	18.8958	19.2279	23.1546	16.0566		si-3'SP2	0.000334402	0.00130689	0.000256742
	si-3'FL.2	20.2937	24.3847	25.8788	26.9403	20.7697	25.1275	16.1193		si-3'FL.2	19.3286	22.7406	24.2045	18.7798	19.0687	23.0816	15.9855
		20.3171	24.6422	26.0246	27.2123	20.6165	24.9601	16.1897			19.5152	22.8473	24.3395	18.8906	19.1979	23.1778	15.9739
		20.2794	24.5093	25.8903	27.136	20.5592	25.1186	16.1239			19.5175	22.933	24.5502	18.9494	19.0537	23.1685	16.1086		SNU398	Mean fold changes
	si-3'SP.1	21.0952	22.6885	29.3666	28.1259	21.5468	25.642	16.3696		si-3'SP.1	19.8889	22.515	25.6123	19.1545	19.1781	23.4731	15.9312			CDS	3'FL	3'SP
		21.3032	22.7076	29.2535	28.2875	21.6068	25.5172	16.5468			19.9562	22.5153	25.7142	19.3142	19.7136	23.5189	15.7759		siNC	1	1	1
		21.2878	22.6744	29.4891	28.4757	21.6291	25.7381	16.445			20.009	22.5369	25.9965	19.3022	19.2271	23.3892	15.8472		siNC2	1.07462	1.10028	1.16973
	si-3'SP.2	21.3334	23.0618	31.0263	28.5721	20.8525	25.228	16.2503		si-3'SP.2	19.8137	21.9668	25.7795	19.0492	18.9867	23.2269	16.0067		si-CDS	0.316283	0.395822	0.324157
		21.302	23.1164	31.0922	28.3586	21.4262	25.2705	16.241			19.8499	22.4169	25.4677	19.2519	19.2796	23.3919	16.0919		si-CDS.2	0.394134	0.457691	0.400656
		21.3337	23.0698	30.866	28.9869	20.8911	25.1967	16.1479			19.7853	22.1627	25.8706	19.2452	19.3407	23.3653	16.5653		si-3'FL	0.832025	0.43609	1.32394
																			si-3'FL.2	0.817899	0.502897	1.08659
	Hep3B	CDS	3'FL	3'SP	AXIN2	MYC	TCF7	GAPDH		SNU398	CDS	3'FL	3'SP	AXIN2	MYC	TCF7	GAPDH		si-3'SP	0.598751	0.709252	0.606061
	siNC1	19.0504	20.6997	24.49	26.0197	19.8056	24.1923	16.2715		siNC1	18.6842	20.553	24.042	18.6364	18.4888	22.5396	16.6562		si-3'SP.2	0.513784	0.555906	0.342367
		19.1149	20.6509	24.5798	25.9156	19.7279	23.9289	16.2185			18.6951	20.5092	23.7693	18.6756	18.768	22.4979	16.3051		p-value against siNC
		19.1368	20.7409	24.5813	26.0248	19.7731	24.1094	16.1074			18.5797	20.4041	23.9853	18.7044	18.5946	22.3955	16.4184		si-CDS1	0.00162334	6.20012e-05	9.20506e-05
	siNC2	19.1014	20.9272	24.7975	25.7224	19.5351	23.9031	16.0833		siNC2	18.8128	20.5988	23.6434	19.1289	19.1443	23.0796	16.581		si-CDS2	0.00168542	4.77347e-05	0.00147183
		19.0805	20.9412	24.775	25.8446	19.5295	23.7619	16.7214			18.6949	20.6371	23.7126	19.1189	19.1561	22.9894	16.6822		si-3'FL1	0.0526689	4.38541e-06	0.00355445
		19.0081	20.9114	24.9077	25.8003	19.5055	23.8056	15.9996			18.7901	20.4677	23.6384	19.1161	19.1241	23.0911	16.4734		si-3'FL2	0.0306488	0.00101058	0.3232
	si-CDS.1	22.7831	24.514	31.0839	28.5444	20.0417	24.1307	15.9564		si-CDS.1	22.3027	23.8717	28.3361	19.4854	18.9167	23.2439	16.5009		si-3'SP1	0.00355648	0.0597552	0.0226587
		22.9741	24.711	31.3544	28.9016	20.3376	24.1515	15.9362			22.4697	23.8624	28.3774	19.424	18.8679	23.2732	16.374		si-3'SP2	0.00426667	0.000197907	0.000295931
		22.7831	24.5268	30.7177	28.8404	20.0779	24.0375	15.8003			22.3221	23.7836	35.9106	19.3971	18.8107	23.4671	16.4717
	si-CDS.2	22.7253	23.6327	28.8101	28.987	20.2563	24.2234	16.1509		si-CDS.2	22.0667	23.0395	27.4836	19.3529	18.7932	23.1726	16.3609
		22.794	23.6427	28.8394	29.4479	20.3515	24.1636	16.3404			21.985	23.0912	27.5263	19.3995	18.9442	23.1641	16.2755
		22.9574	23.6772	28.832	29.2221	20.327	24.2655	16.0955			22.1754	23.0449	27.6066	19.3489	18.8827	23.1687	16.3
	si-3'FL.1	19.9362	24.0851	24.5101	26.1143	19.6353	23.6823	16.1594		si-3'FL.1	19.3638	23.8109	23.9759	18.8939	18.9529	22.7473	16.372
		19.8739	24.025	24.4296	26.244	19.6118	23.898	16.0798			19.438	23.7956	23.9558	18.9782	18.9292	22.7507	16.3319
		20.0194	24.0487	25.0821	26.564	19.6573	23.8273	16.1051			19.4435	23.803	24.4483	18.9413	18.909	22.8607	16.2684
	si-3'FL.2	19.8069	23.4567	25.2683	26.0749	19.7391	23.9789	16.16		si-3'FL.2	19.5671	23.4386	23.8961	18.9342	19.0595	22.8798	16.2908
		19.7289	23.3181	24.8301	25.9559	19.7072	23.9902	15.959			19.5484	23.5222	23.9214	18.9241	19.0753	22.846	16.4931
		19.7656	23.3658	25.0939	26.1325	19.7197	23.9623	15.7671			19.5292	23.5603	23.9538	18.9615	19.0381	22.9324	16.4586
	si-3'SP.1	20.7934	22.2652	28.8612	27.2717	20.6774	24.8863	16.3365		si-3'SP.1	19.9734	21.5192	27.4512	19.1475	19.0731	23.2826	16.4519
		20.8375	22.4462	29.1446	27.3799	20.6811	24.9689	16.3495			19.9295	21.5986	27.348	19.0167	19.1296	23.0783	16.4252
		20.6169	22.2722	29.1425	27.5244	20.838	25.1272	16.3481			20.0172	21.5557	27.2987	18.9886	19.0487	23.1306	16.2352
	si-3'SP.2	20.8177	22.4914	30.0062	27.6265	19.87	24.3607	16.0036		si-3'SP.2	20.0344	21.7946	28.7823	19.0382	18.8554	23.0538	16.7166
		20.7793	22.5149	30.3467	27.7334	19.9298	24.462	15.9657			20.0257	21.8147	28.5236	19.0505	18.7401	23.5642	16.2092
		20.8799	22.6	30.5469	28.0573	19.8966	24.3961	15.8902			20.1232	21.7727	28.4891	18.9036	18.6752	22.9275	16.3996
	Hep3B	CDS	3'FL	3'SP	AXIN2	MYC	TCF7	GAPDH		SNU398	CDS	3'FL	3'SP	AXIN2	MYC	TCF7	GAPDH
	siNC1	18.7321	21.0271	23.9579	26.1369	19.8762	23.888	16.6045		siNC1	18.7711	21.8797	23.3895	18.8087	18.8273	22.3874	16.0568
		18.8006	20.8778	23.7601	26.113	19.4396	23.6913	16.6054			18.5768	21.8899	23.3864	18.956	19.0074	22.3189	15.9834
		18.5751	20.9111	23.8227	25.8826	19.6653	23.7733	16.6738			18.7402	21.8087	23.3688	18.9452	18.8709	22.3102	16.0695
	siNC2	18.7508	21.0782	23.9038	26.2135	19.6036	23.6774	16.9814		siNC2	18.59	21.6608	23.3778	18.6112	18.679	22.302	15.8765
		18.7435	20.9576	23.8481	26.1421	19.8119	23.7538	16.9522			18.4397	21.7029	23.3047	18.5048	18.7654	22.1918	15.9697
		18.678	20.9755	23.8715	26.287	19.7116	23.7037	16.4895			18.5091	21.7186	23.3749	18.589	18.8247	22.1807	15.9925
	si-CDS.1	22.6685	24.9035	30.0676	28.865	20.2988	24.0796	16.5517		si-CDS.1	20.3805	23.1963	24.9918	19.8388	19.369	23.3934	16.2129
		23.1465	24.8645	30.1367	28.9694	20.5521	24.2384	16.7532			20.3749	23.2106	24.9871	19.8402	19.4285	23.2942	16.4109
		22.6728	24.9055	30.0996	29.2464	20.5367	24.262	16.7527			20.2564	23.146	24.9933	19.8233	19.4769	23.3776	16.351
	si-CDS.2	22.395	24.0521	28.4696	28.7423	20.4922	24.0879	16.7295		si-CDS.2	19.9416	22.6536	24.4194	19.5415	19.092	23.24	16.5239
		22.3849	23.9764	28.3205	28.9593	20.5752	24.2044	16.8845			19.904	22.7453	24.4621	19.5478	19.3221	23.8443	16.4612
		22.5839	24.0696	28.514	29.1872	20.4788	24.1544	16.759			20.049	22.7892	24.5978	19.6239	19.3106	23.2857	16.4307
	si-3'FL.1	19.6434	24.729	24.4004	26.8645	19.8324	23.9542	16.6484		si-3'FL.1	19.1857	22.9216	23.3172	19.1214	19.2802	22.7012	16.4927
		19.4617	24.6399	24.3431	26.8363	19.9324	24.2871	16.8146			19.2445	23.0156	23.2422	19.1093	19.2687	22.8137	16.5355
		19.5383	24.7857	24.9954	27.2771	19.9059	23.951	16.9054			19.1965	22.9711	23.4368	19.1811	19.2428	22.7982	16.8836
	si-3'FL.2	19.3895	23.8048	23.9968	26.5644	19.9068	23.8638	16.69		si-3'FL.2	18.9552	22.7911	23.4236	18.9355	19.2534	22.7146	16.3553
		19.1829	23.8175	23.9262	26.5988	19.9751	23.9399	16.76			19.1364	22.8492	23.4481	18.9797	19.2641	22.7168	16.4365
		19.3818	23.9512	24.0456	26.6938	19.9229	23.7155	16.7167			19.2326	22.9063	23.4591	18.9782	19.2387	22.699	16.4542
	si-3'SP.1	20.0594	21.9645	27.5448	27.5937	20.6539	24.4994	16.9713		si-3'SP.1	19.4827	22.3019	24.5595	19.0477	19.1575	22.7973	16.2882
		20.1151	21.9725	27.5579	27.6515	20.6699	24.5319	16.89			19.4715	22.2848	24.3355	19.1366	19.23	23.0833	16.4217
		20.2468	21.9782	27.6331	27.843	20.6256	24.6631	16.8575			19.3159	22.1856	24.3494	19.1466	19.1207	22.7953	16.2193
	si-3'SP.2	20.1683	22.3194	29.0014	27.7359	19.9709	24.1142	16.894		si-3'SP.2	19.3253	22.254	24.7565	18.899	18.6878	22.4546	16.0194
		20.3402	22.2606	29.0811	27.6356	19.9921	24.1733	16.7605			19.315	22.1239	24.6298	18.8359	18.6779	22.596	16.1071
		20.1812	22.1263	28.9011	27.8496	20.0586	24.0521	16.6752			19.2867	21.8387	24.7035	18.668	18.6699	22.3479	15.9717

## Sheet: Ex Fig 7d
	Extended Data Fig. 7d CTNNB1 siRNA (new) anchorage-independent growth assay raw data
	Set 1							Set 2							Set 3							Mean colonies count (from 10 technical replicates per set)
	Hep3B			SNU398				Hep3B			SNU398				Hep3B			SNU398			Hep3B	Set 1	Set 2	Set 3
	Slice	Count		Slice	Count			Slice	Count		Slice	Count			Slice	Count		Slice	Count		siNC2	19.8	18.9	22.5
	siNC1_01	16		siNC1_01	26			siNC1_01	17		siNC1_01	29			siNC1_01	14		siNC1_01	30		siNC	19.4	19.3	18.3
	siNC1_02	15		siNC1_02	34			siNC1_02	24		siNC1_02	30			siNC1_02	18		siNC1_02	37		si-3'FL	17.3	15.5	17.2
	siNC1_03	21		siNC1_03	27			siNC1_03	21		siNC1_03	29			siNC1_03	22		siNC1_03	35		si-3'FL.2	16	16	16.7
	siNC1_04	25		siNC1_04	34			siNC1_04	22		siNC1_04	29			siNC1_04	14		siNC1_04	41		si-3'SP	9.7	8.6	9.4
	siNC1_05	20		siNC1_05	29			siNC1_05	15		siNC1_05	31			siNC1_05	20		siNC1_05	29		si-3'SP.2	9.4	9.4	11.25
	siNC1_06	20		siNC1_06	29			siNC1_11	21		siNC1_06	31			siNC1_06	19		siNC1_06	32
	siNC1_07	18		siNC1_07	29			siNC1_07	15		siNC1_07	32			siNC1_07	16		siNC1_07	32		SNU398
	siNC1_08	21		siNC1_08	25			siNC1_08	23		siNC1_08	27			siNC1_08	19		siNC1_08	36		siNC2	28.5	29.7	33
	siNC1_09	17		siNC1_09	27			siNC1_09	19		siNC1_09	29			siNC1_09	18		siNC1_09	30		siNC	23.2	23.7	31.7
	siNC1_10	21		siNC1_10	25			siNC1_10	16		siNC1_10	30			siNC1_10	23		siNC1_10	28		si-3'FL	26.3	28	26.8
																					si-3'FL.2	23.3	22.5	26.4
	siNC3_01	11		siNC3_01	22			siNC3_01	18		siNC3_01	19			siNC3_01	15		siNC3_01	29		si-3'SP	13.5	13.7	14.7
	siNC3_02	24		siNC3_02	25			siNC3_02	15		siNC3_02	20			siNC3_02	16		siNC3_02	31		si-3'SP.2	13.6	17.5	11
	siNC3_03	19		siNC3_03	23			siNC3_03	20		siNC3_03	26			siNC3_03	21		siNC3_03	31
	siNC3_04	23		siNC3_04	22			siNC3_04	15		siNC3_04	25			siNC3_04	22		siNC3_04	29		Hep3B	Mean of 3 sets	p-value against siNC
	siNC3_05	18		siNC3_05	24			siNC3_05	19		siNC3_05	25			siNC3_05	29		siNC3_05	35		siNC2	20.4
	siNC3_06	19		siNC3_06	24			siNC3_06	20		siNC3_06	26			siNC3_06	23		siNC3_06	36		siNC	19
	siNC3_07	21		siNC3_07	25			siNC3_07	16		siNC3_07	26			siNC3_07	26		siNC3_07	26		si-3'FL	16.67	0.0364
	siNC3_08	23		siNC3_08	24			siNC3_08	19		siNC3_08	23			siNC3_08	22		siNC3_08	41		si-3'FL.2	16.23	0.00449
	siNC3_09	19		siNC3_09	23			siNC3_09	18		siNC3_09	21			siNC3_09	25		siNC3_09	25		si-3'SP	9.23	3.59e-05
	siNC3_10	21		siNC3_10	20			siNC3_10	29		siNC3_10	26			siNC3_10	26		siNC3_10	34		si-3'SP.2	10.02	0.000801
	siFL1_01	16		siFL1_01	32			si-FL1_01	21		si-FL1_01	33			siFL1_01	16		siFL1_01	23		SNU398	Mean of 3 sets	p-value against siNC
	siFL1_02	11		siFL1_02	22			si-FL1_02	18		si-FL1_02	28			siFL1_02	19		siFL1_02	33		siNC2	30.4
	siFL1_03	23		siFL1_03	29			si-FL1_03	17		si-FL1_03	26			siFL1_03	15		siFL1_03	20		siNC	26.2
	siFL1_04	14		siFL1_04	24			si-FL1_04	14		si-FL1_04	30			siFL1_04	16		siFL1_04	25		si-3'FL	27.03	0.792
	siFL1_05	20		siFL1_05	20			si-FL1_05	14		si-FL1_05	23			siFL1_05	19		siFL1_05	24		si-3'FL.2	24.07	0.533
	siFL1_06	15		siFL1_06	27			si-FL1_06	14		si-FL1_06	28			siFL1_06	14		siFL1_06	29		si-3'SP	13.97	0.0449
	siFL1_07	17		siFL1_07	30			si-FL1_07	14		si-FL1_07	27			siFL1_07	18		siFL1_07	23		si-3'SP.2	14.03	0.027
	siFL1_08	23		siFL1_08	27			si-FL1_08	17		si-FL1_08	29			siFL1_08	18		siFL1_08	24
	siFL1_09	17		siFL1_09	29			si-FL1_09	11		si-FL1_09	31			siFL1_09	20		siFL1_09	29
	siFL1_10	17		siFL1_10	23			si-FL1_10	15		si-FL1_10	25			siFL1_10	17		siFL1_10	38
	siFL2_01	21		siFL2_01	26			si-FL2_01	16		si-FL2_01	20			siFL2_01	19		siFL2_01	26
	siFL2_02	21		siFL2_02	24			si-FL2_02	19		si-FL2_02	30			siFL2_02	16		siFL2_02	21
	siFL2_03	14		siFL2_03	21			si-FL2_03	23		si-FL2_03	19			siFL2_03	17		siFL2_03	32
	siFL2_04	14		siFL2_04	25			si-FL2_04	12		si-FL2_04	21			siFL2_04	13		siFL2_04	27
	siFL2_05	12		siFL2_05	19			si-FL2_05	20		si-FL2_05	20			siFL2_05	20		siFL2_05	37
	siFL2_06	14		siFL2_06	21			si-FL2_06	16		si-FL2_06	25			siFL2_06	10		siFL2_06	21
	siFL2_07	14		siFL2_07	29			si-FL2_07	10		si-FL2_07	21			siFL2_07	12		siFL2_07	27
	siFL2_08	18		siFL2_08	22			si-FL2_08	16		si-FL2_08	20			siFL2_08	24		siFL2_08	32
	siFL2_09	18		siFL2_09	25			si-FL2_09	14		si-FL2_09	26			siFL2_09	16		siFL2_09	15
	siFL2_10	14		siFL2_10	21			si-FL2_10	14		si-FL2_10	23			siFL2_10	20		siFL2_10	26
	siSP1_01	10		siSP1_01	12			si-SP1_01	3		si-SP1_01	12			siSP1_01	9		siSP1_01	15
	siSP1_02	14		siSP1_02	13			si-SP1_02	13		si-SP1_02	15			siSP1_02	12		siSP1_02	14
	siSP1_03	7		siSP1_03	12			si-SP1_03	9		si-SP1_03	13			siSP1_03	8		siSP1_03	12
	siSP1_04	13		siSP1_04	10			si-SP1_04	6		si-SP1_04	13			siSP1_04	8		siSP1_04	15
	siSP1_05	14		siSP1_05	16			si-SP1_05	13		si-SP1_05	12			siSP1_05	6		siSP1_05	14
	siSP1_06	5		siSP1_06	16			si-SP1_06	9		si-SP1_06	15			siSP1_06	7		siSP1_06	20
	siSP1_07	9		siSP1_07	11			si-SP1_07	8		si-SP1_07	12			siSP1_07	9		siSP1_07	16
	siSP1_08	8		siSP1_08	15			si-SP1_08	11		si-SP1_08	14			siSP1_08	11		siSP1_08	13
	siSP1_09	10		siSP1_09	15			si-SP1_09	6		si-SP1_09	18			siSP1_09	11		siSP1_09	14
	siSP1_10	7		siSP1_10	15			si-SP1_10	8		si-SP1_10	13			siSP1_10	13		siSP1_10	14
	siSP2_11	10		siSP2_01	12			si-SP2_01	11		si-SP2_01	13			siSP2_01	9		siSP2_01	7
	siSP2_12	9		siSP2_02	18			si-SP2_02	12		si-SP2_02	16			siSP2_02	9		siSP2_02	15
	siSP2_13	6		siSP2_03	12			si-SP2_03	12		si-SP2_03	20						siSP2_03	12
	siSP2_14	12		siSP2_04	14			si-SP2_04	8		si-SP2_04	17			siSP2_04	11		siSP2_04	11
	siSP2_15	11		siSP2_05	15			si-SP2_05	12		si-SP2_05	15			siSP2_05	10		siSP2_05	12
	siSP2_16	9		siSP2_06	12			si-SP2_06	5		si-SP2_06	19			siSP2_06	12		siSP2_06	8
	siSP2_17	6		siSP2_07	15			si-SP2_07	10		si-SP2_07	17			siSP2_07	20		siSP2_07	12
	siSP2_18	10		siSP2_08	14			si-SP2_08	10		si-SP2_08	21						siSP2_08	12
	siSP2_19	13		siSP2_09	11			si-SP2_09	8		si-SP2_09	19			siSP2_09	9		siSP2_09	10
	siSP2_20	8		siSP2_10	13			si-SP2_10	6		si-SP2_10	18			siSP2_10	10		siSP2_10	11
