# Supplementary material for: Pan-cancer pervasive upregulation of 3′ UTR splicing drives tumourigenesis
Source: Nat Cell Biol. 2022 May 26;24(6):928–39. doi: 10.1038/s41556-022-00913-z (PMC9203280; doi:10.1038/s41556-022-00913-z)
Supplement: Source Data Extended Data Fig. 8 — Statistical source data. [file 41556_2022_913_MOESM29_ESM.xlsx]

## Sheet: Ex Fig 8a-d
Extended Data Fig. 8a-d Clinical information of samples from TCGA-COAD
TCGA_ID	new_tumor_days	death_days	followUp_days	new_time	new_death	death_event	gender	ethnicity	age	stage	total_spnum	UTR3_spnum	UTR3_spratio
TCGA-3L-AA1B	NA	NA	475	475	475	0	female	not hispanic or latino	61	stage i	202191	1048	0.00518322
TCGA-4N-A93T	NA	NA	146	146	146	0	male	not hispanic or latino	67	stage iiib	177077	1061	0.00599174
TCGA-4T-AA8H	NA	NA	385	385	385	0	female	not hispanic or latino	42	stage iia	170607	887	0.00519908
TCGA-5M-AAT4	NA	49	NA	NA	49	1	male	hispanic or latino	74	stage iv	192094	1032	0.00537237
TCGA-5M-AAT6	219	290	NA	219	290	1	female	hispanic or latino	40	stage iv	179862	1012	0.00562654
TCGA-5M-AATE	810	NA	1200	810	1200	0	male	hispanic or latino	76	stage iia	176555	916	0.00518818
TCGA-A6-2671	535	1331	1126	535	1331	1	male	not hispanic or latino	85	stage iv	157861	852	0.00539715
TCGA-A6-2672	NA	NA	1419	1419	1419	0	female	not hispanic or latino	82	stage iiib	152547	743.333	0.00480492
TCGA-A6-2674	735	NA	1331	735	1331	0	male	not hispanic or latino	71	stage iv	151987	839	0.00544183
TCGA-A6-2675	NA	NA	1321	1321	1321	0	male	not hispanic or latino	78	stage iia	196513	1091	0.0055518
TCGA-A6-2676	NA	1305	711	711	1305	1	female	not hispanic or latino	75	stage iib	159884	953	0.00596057
TCGA-A6-2677	NA	740	541	541	740	1	female	not hispanic or latino	68	stage iiic	167847	859	0.00509439
TCGA-A6-2678	NA	NA	1286	1286	1286	0	female	not hispanic or latino	43	stage iiib	171752	1032	0.00600866
TCGA-A6-2679	NA	NA	1366	1366	1366	0	female	not hispanic or latino	73	stage iib	56830	307	0.00540208
TCGA-A6-2680	NA	NA	1068	1068	1068	0	female	not hispanic or latino	72	stage ii	158897	933	0.00587173
TCGA-A6-2681	1150	NA	1387	1150	1387	0	female	not hispanic or latino	73	stage iia	168497	915	0.00543036
TCGA-A6-2682	381	424	NA	381	424	1	male	not hispanic or latino	70	stage iv	161156	893	0.00557112
TCGA-A6-2683	300	504	472	300	504	1	female	not hispanic or latino	57	stage iv	134900	790	0.00585619
TCGA-A6-2684	976	NA	1127	976	1127	0	female	not hispanic or latino	75	stage i	169957	935.25	0.0054328
TCGA-A6-2685	948	NA	1133	948	1133	0	female	not hispanic or latino	48	stage iia	191044	1127.5	0.00592944
TCGA-A6-2686	NA	1126	488	488	1126	1	female	not hispanic or latino	81	stage iia	215214	1193	0.00554332
TCGA-A6-3807	NA	NA	1054	1054	1054	0	female	not hispanic or latino	53	stage iiic	146105	831	0.00568769
TCGA-A6-3808	NA	NA	1014	1014	1014	0	male	not hispanic or latino	73	stage iia	156298	873	0.00558548
TCGA-A6-3809	NA	NA	996	996	996	0	female	not hispanic or latino	71	stage iib	127425	621.333	0.00478828
TCGA-A6-3810	NA	NA	1111	1111	1111	0	male	not hispanic or latino	62	stage iia	157245	793.667	0.0050773
TCGA-A6-4105	364	442	NA	364	442	1	male	not hispanic or latino	79	stage iia	196635	1041	0.00529407
TCGA-A6-4107	NA	NA	987	987	987	0	female	not hispanic or latino	57	stage iiib	165750	1025	0.00618401
TCGA-A6-5656	NA	NA	1001	1001	1001	0	male	not hispanic or latino	74	stage i	165205	841.667	0.0049962
TCGA-A6-5657	NA	NA	962	962	962	0	male	not hispanic or latino	65	stage iiib	212147	1107	0.00521808
TCGA-A6-5659	NA	NA	926	926	926	0	male	not hispanic or latino	82	stage i	169367	814.667	0.00475146
TCGA-A6-5660	NA	NA	888	888	888	0	male	not hispanic or latino	73	stage iiic	198860	1036	0.0052097
TCGA-A6-5661	NA	NA	1020	1020	1020	0	female	not hispanic or latino	80	stage iia	108862	514	0.00452215
TCGA-A6-5662	495	NA	718	495	718	0	male	not hispanic or latino	46	stage iva	202975	1083	0.00533563
TCGA-A6-5664	183	NA	672	183	672	0	male	not hispanic or latino	80	stage iiic	204031	1024	0.00501885
TCGA-A6-5665	529	NA	671	529	671	0	female	not hispanic or latino	84	stage iia	158542	738.667	0.00457797
TCGA-A6-5666	509	NA	995	509	995	0	male	not hispanic or latino	78	stage iic	183446	981	0.00534762
TCGA-A6-5667	NA	NA	887	887	887	0	female	not hispanic or latino	40	stage iiib	197048	966	0.00490236
TCGA-A6-6137	NA	NA	824	824	824	0	male	not hispanic or latino	55	stage iiib	198504	1090	0.00549107
TCGA-A6-6138	NA	NA	685	685	685	0	male	not hispanic or latino	61	stage i	191723	964	0.00502809
TCGA-A6-6140	NA	NA	734	734	734	0	male	not hispanic or latino	62	stage iia	197075	986	0.00500317
TCGA-A6-6141	NA	NA	255	255	255	0	male	not hispanic or latino	31	stage iia	183604	992	0.00540293
TCGA-A6-6142	654	NA	763	654	763	0	female	not hispanic or latino	56	stage iva	190004	991	0.00521568
TCGA-A6-6648	686	NA	766	686	766	0	male	not hispanic or latino	56	stage iva	223524	1259	0.0056325
TCGA-A6-6649	NA	NA	735	735	735	0	male	not hispanic or latino	66	stage iiib	230419	1345	0.00583719
TCGA-A6-6650	NA	NA	627	627	627	0	female	not hispanic or latino	69	stage iia	183629	858	0.00465814
TCGA-A6-6651	NA	NA	662	662	662	0	female	not hispanic or latino	55	stage iiib	215292	1166	0.0054159
TCGA-A6-6652	NA	NA	751	751	751	0	male	not hispanic or latino	59	stage iva	193305	1055	0.0054577
TCGA-A6-6653	NA	NA	742	742	742	0	male	not hispanic or latino	82	stage i	184676	909	0.00492213
TCGA-A6-6654	NA	NA	726	726	726	0	female	not hispanic or latino	65	stage iiib	199025	987	0.00495918
TCGA-A6-6780	NA	NA	612	612	612	0	male	not hispanic or latino	74	stage iia	158914	780.667	0.00482277
TCGA-A6-6781	NA	NA	598	598	598	0	male	not hispanic or latino	43	stage iiic	172086	804.667	0.00461585
TCGA-A6-6782	NA	NA	617	617	617	0	male	not hispanic or latino	82	stage iib	202425	1127	0.00556749
TCGA-A6-A565	301	494	NA	301	494	1	female	NA	34	stage iiic	218356	1228	0.00562384
TCGA-A6-A566	257	758	NA	257	758	1	female	not hispanic or latino	55	stage iiib	188629	1027	0.00544455
TCGA-A6-A567	612	1881	NA	612	1881	1	male	NA	56	stage iv	172895	888	0.00513607
TCGA-A6-A56B	1678	1711	1595	1678	1711	1	male	not hispanic or latino	57	stage iiib	164464	841	0.00511358
TCGA-A6-A5ZU	NA	NA	293	293	293	0	male	not hispanic or latino	59	stage iiib	160860	821	0.00510382
TCGA-AA-3488	NA	153	NA	NA	153	1	male	NA	58	stage iv	144880	803	0.00554252
TCGA-AA-3489	NA	214	31	31	214	1	male	NA	75	stage ii	218854	1146	0.00523637
TCGA-AA-3492	NA	92	0	0	92	1	female	NA	90	stage ii	168362	951.5	0.00568288
TCGA-AA-3494	NA	NA	31	31	31	0	male	NA	55	stage iv	168483	1025	0.0060837
TCGA-AA-3495	NA	NA	1127	1127	1127	0	male	NA	79	stage i	173808	1073.5	0.00620004
TCGA-AA-3496	NA	NA	31	31	31	0	female	NA	83	stage ii	204121	1045	0.00511951
TCGA-AA-3502	NA	NA	1065	1065	1065	0	male	NA	73	stage i	169982	994	0.00587445
TCGA-AA-3506	NA	NA	1765	1765	1765	0	male	NA	77	stage i	170910	919	0.00539459
TCGA-AA-3509	NA	NA	1915	1915	1915	0	female	NA	54	stage ii	181954	1109	0.00612905
TCGA-AA-3510	NA	NA	1946	1946	1946	0	male	NA	70	stage ii	156777	912	0.00581718
TCGA-AA-3511	59	NA	212	59	212	0	male	NA	64	stage ii	201133	1103	0.00548393
TCGA-AA-3514	NA	NA	31	31	31	0	female	NA	81	stage i	139261	819	0.00588104
TCGA-AA-3516	NA	396	0	0	396	1	female	NA	74	stage iii	155513	880	0.00565869
TCGA-AA-3517	821	NA	1186	821	1186	0	male	NA	60	stage iia	167666	995	0.00593442
TCGA-AA-3518	NA	NA	31	31	31	0	female	NA	81	stage iia	163820	997	0.00608595
TCGA-AA-3519	NA	NA	276	276	276	0	male	NA	63	stage iii	146331	818	0.00559007
TCGA-AA-3520	NA	NA	731	731	731	0	female	NA	86	stage ii	168952	963	0.00569984
TCGA-AA-3522	NA	NA	1127	1127	1127	0	male	NA	67	stage iia	150450	844	0.00560984
TCGA-AA-3524	NA	NA	1096	1096	1096	0	male	NA	85	stage ii	122521	627	0.00511749
TCGA-AA-3525	NA	NA	245	245	245	0	male	NA	90	stage iiib	160236	926	0.00577898
TCGA-AA-3526	NA	NA	580	580	580	0	male	NA	57	stage i	195749	986	0.00503706
TCGA-AA-3527	NA	NA	0	0	0	0	female	NA	90	stage iia	134544	796	0.00591628
TCGA-AA-3529	NA	0	NA	NA	0	1	female	NA	78	stage iiic	164839	972	0.00589666
TCGA-AA-3530	NA	NA	580	580	580	0	male	NA	80	stage i	162127	955	0.00589044
TCGA-AA-3531	NA	NA	1035	1035	1035	0	female	NA	75	stage iia	156287	939	0.00600818
TCGA-AA-3532	NA	NA	882	882	882	0	male	NA	63	stage iia	177531	1077	0.00606655
TCGA-AA-3534	NA	NA	882	882	882	0	female	NA	78	stage iia	164883	962	0.00583444
TCGA-AA-3538	NA	NA	791	791	791	0	female	NA	54	stage i	167403	1000	0.00597361
TCGA-AA-3542	NA	NA	395	395	395	0	male	NA	69	stage iiic	117545	782	0.00665277
TCGA-AA-3543	NA	NA	30	30	30	0	male	NA	84	stage i	162972	999	0.00612989
TCGA-AA-3544	NA	NA	426	426	426	0	male	NA	68	stage i	139831	886	0.00633622
TCGA-AA-3548	NA	NA	1034	1034	1034	0	female	NA	71	stage iiic	139659	885	0.00633686
TCGA-AA-3549	NA	NA	639	639	639	0	male	NA	69	stage i	160204	1072	0.00669147
TCGA-AA-3552	122	396	0	122	396	1	male	NA	85	stage iiic	161104	1002	0.00621958
TCGA-AA-3553	NA	NA	730	730	730	0	female	NA	61	stage i	170995	1009	0.00590076
TCGA-AA-3554	NA	NA	546	546	546	0	female	NA	62	stage iia	167013	933	0.00558639
TCGA-AA-3555	91	NA	911	91	911	0	female	NA	81	stage iia	174344	1114	0.00638967
TCGA-AA-3556	NA	NA	700	700	700	0	male	NA	78	stage i	165106	1017	0.00615968
TCGA-AA-3560	NA	NA	608	608	608	0	female	NA	72	stage iiic	142761	801	0.00561078
TCGA-AA-3561	NA	NA	424	424	424	0	male	NA	72	stage iia	154535	981	0.00634808
TCGA-AA-3562	NA	NA	608	608	608	0	male	NA	82	stage iiic	170533	1086	0.00636827
TCGA-AA-3655	NA	NA	1856	1856	1856	0	male	NA	68	stage ii	195083	1093	0.00560274
TCGA-AA-3660	NA	NA	2375	2375	2375	0	female	NA	51	stage ii	196893	1051	0.00533792
TCGA-AA-3662	NA	NA	184	184	184	0	female	NA	80	stage iv	197882	1216	0.00614508
TCGA-AA-3663	NA	NA	212	212	212	0	male	NA	42	stage ii	181162	980	0.00540952
TCGA-AA-3664	NA	NA	1643	1643	1643	0	female	NA	74	stage ii	148391	877	0.00591006
TCGA-AA-3666	NA	61	NA	NA	61	1	male	NA	68	stage iii	161149	972	0.00603168
TCGA-AA-3667	NA	NA	426	426	426	0	female	NA	36	stage i	126878	703	0.00554076
TCGA-AA-3672	NA	NA	28	28	28	0	female	NA	90	stage iii	112491	601	0.00534265
TCGA-AA-3673	NA	NA	1522	1522	1522	0	female	NA	53	stage ii	183593	1189	0.00647628
TCGA-AA-3675	NA	NA	1431	1431	1431	0	male	NA	84	stage ii	194063	1023	0.00527148
TCGA-AA-3678	NA	NA	1430	1430	1430	0	female	NA	60	stage iii	180311	1149	0.00637232
TCGA-AA-3679	NA	NA	457	457	457	0	male	NA	59	stage iv	146353	869	0.0059377
TCGA-AA-3680	NA	335	0	0	335	1	female	NA	67	stage iv	159606	959	0.00600855
TCGA-AA-3681	NA	NA	182	182	182	0	female	NA	77	stage iii	159061	933	0.00586567
TCGA-AA-3684	NA	NA	0	0	0	0	female	NA	65	stage iv	140056	767	0.00547638
TCGA-AA-3685	NA	NA	1127	1127	1127	0	male	NA	69	stage ii	194760	981	0.00503697
TCGA-AA-3688	NA	NA	578	578	578	0	male	NA	80	stage iv	170494	1086	0.00636973
TCGA-AA-3692	396	1095	0	396	1095	1	female	NA	47	stage iv	180329	1193	0.00661569
TCGA-AA-3693	NA	NA	0	0	0	0	female	NA	77	stage iv	170313	1121	0.006582
TCGA-AA-3695	NA	NA	0	0	0	0	female	NA	63	stage iv	167167	977	0.00584445
TCGA-AA-3696	NA	153	0	0	153	1	female	NA	75	stage iv	105859	533	0.005035
TCGA-AA-3697	NA	NA	2587	2587	2587	0	male	NA	77	stage ii	183979	984	0.00534844
TCGA-AA-3710	NA	NA	821	821	821	0	female	NA	80	stage iia	159874	968	0.00605477
TCGA-AA-3712	NA	NA	0	0	0	0	male	NA	65	stage iii	197392	946	0.00479249
TCGA-AA-3713	NA	NA	579	579	579	0	male	NA	68	stage iv	214075	1203	0.00561953
TCGA-AA-3715	153	579	30	153	579	1	male	NA	77	stage ii	147401	923	0.00626183
TCGA-AA-3811	NA	306	30	30	306	1	female	NA	84	stage iii	171006	1108	0.0064793
TCGA-AA-3812	762	NA	1066	762	1066	0	female	NA	82	stage iia	125953	652	0.00517653
TCGA-AA-3814	NA	NA	0	0	0	0	female	NA	85	stage iia	172816	1127	0.00652139
TCGA-AA-3815	NA	NA	1005	1005	1005	0	female	NA	65	stage iia	160754	967	0.0060154
TCGA-AA-3818	NA	30	NA	NA	30	1	female	NA	78	stage iia	168529	1018	0.0060405
TCGA-AA-3819	NA	NA	761	761	761	0	female	NA	41	stage iia	176676	1131	0.00640155
TCGA-AA-3821	NA	NA	31	31	31	0	female	NA	81	stage i	160616	1059	0.00659337
TCGA-AA-3831	NA	NA	547	547	547	0	male	NA	66	stage iia	161082	983	0.00610248
TCGA-AA-3833	NA	NA	485	485	485	0	female	NA	63	stage iia	165977	942	0.00567549
TCGA-AA-3837	NA	NA	1186	1186	1186	0	male	NA	67	stage iia	122951	624	0.00507519
TCGA-AA-3841	NA	NA	1124	1124	1124	0	male	NA	66	stage iia	128016	720	0.0056243
TCGA-AA-3842	396	NA	1126	396	1126	0	male	NA	51	stage iiia	139223	710	0.00509973
TCGA-AA-3844	365	NA	454	365	454	0	female	NA	78	stage iiic	158019	944	0.00597397
TCGA-AA-3845	NA	0	NA	NA	0	1	female	NA	86	stage iia	154603	955	0.00617711
TCGA-AA-3846	NA	NA	518	518	518	0	female	NA	74	stage iia	157134	1032	0.00656764
TCGA-AA-3848	NA	306	30	30	306	1	female	NA	82	stage iiic	141192	857	0.00606975
TCGA-AA-3850	NA	0	NA	NA	0	1	male	NA	74	stage i	157790	908	0.00575448
TCGA-AA-3851	NA	NA	1006	1006	1006	0	male	NA	74	stage iia	162044	965	0.00595517
TCGA-AA-3852	NA	0	NA	NA	0	1	male	NA	88	stage iia	164226	994	0.00605263
TCGA-AA-3854	NA	NA	1096	1096	1096	0	female	NA	71	stage i	167526	998	0.00595728
TCGA-AA-3855	NA	NA	975	975	975	0	male	NA	72	stage i	166015	1050	0.00632473
TCGA-AA-3856	NA	NA	30	30	30	0	male	NA	59	stage iia	179412	1226	0.00683343
TCGA-AA-3858	NA	NA	945	945	945	0	male	NA	67	stage i	163521	969	0.00592584
TCGA-AA-3860	NA	NA	945	945	945	0	female	NA	53	stage iiib	165497	992	0.00599407
TCGA-AA-3861	NA	NA	914	914	914	0	male	NA	72	stage iia	146010	804	0.00550647
TCGA-AA-3862	NA	NA	914	914	914	0	male	NA	82	stage iia	138144	788	0.00570419
TCGA-AA-3864	NA	NA	1612	1612	1612	0	male	NA	71	stage ii	161899	974	0.0060161
TCGA-AA-3866	NA	NA	518	518	518	0	female	NA	78	stage i	167792	1013	0.00603724
TCGA-AA-3867	394	NA	731	394	731	0	male	NA	74	stage iv	159856	887	0.00554874
TCGA-AA-3869	NA	822	0	0	822	1	male	NA	76	stage iv	162020	977	0.00603012
TCGA-AA-3870	NA	NA	912	912	912	0	female	NA	71	stage iv	156110	802	0.0051374
TCGA-AA-3872	NA	NA	0	0	0	0	male	NA	45	stage iv	174447	1147	0.00657506
TCGA-AA-3875	NA	NA	549	549	549	0	female	NA	78	stage i	156081	987	0.00632364
TCGA-AA-3877	NA	NA	943	943	943	0	female	NA	83	stage i	163808	1012	0.00617796
TCGA-AA-3930	NA	61	0	0	61	1	male	NA	66	stage iv	145772	889	0.00609856
TCGA-AA-3939	NA	NA	395	395	395	0	male	NA	83	stage iia	141043	810	0.00574293
TCGA-AA-3941	NA	NA	730	730	730	0	female	NA	84	stage iva	154023	1044	0.00677821
TCGA-AA-3947	NA	NA	1004	1004	1004	0	female	NA	60	stage iib	107944	671	0.00621619
TCGA-AA-3949	NA	NA	791	791	791	0	female	NA	87	stage iiib	136283	748	0.00548858
TCGA-AA-3950	NA	NA	730	730	730	0	female	NA	79	stage iia	141095	739	0.00523761
TCGA-AA-3952	NA	61	NA	NA	61	1	male	NA	68	stage iiic	161728	1075	0.00664696
TCGA-AA-3955	NA	NA	638	638	638	0	male	NA	38	stage iiib	140461	829	0.00590199
TCGA-AA-3956	NA	NA	1035	1035	1035	0	male	NA	65	stage iia	140084	799	0.00570372
TCGA-AA-3966	NA	NA	61	61	61	0	female	NA	89	stage iia	178754	1264	0.00707117
TCGA-AA-3968	NA	NA	669	669	669	0	female	NA	55	stage i	165401	1088	0.00657795
TCGA-AA-3970	NA	NA	1096	1096	1096	0	male	NA	65	stage iia	155844	1017	0.00652576
TCGA-AA-3971	NA	NA	489	489	489	0	male	NA	58	stage iii	168309	1039	0.00617317
TCGA-AA-3972	1216	NA	1551	1216	1551	0	male	NA	72	stage iv	156373	921	0.00588976
TCGA-AA-3973	NA	NA	397	397	397	0	male	NA	69	stage iv	161491	1039	0.0064338
TCGA-AA-3975	NA	NA	1036	1036	1036	0	male	NA	80	stage i	167333	1078	0.00644224
TCGA-AA-3976	NA	NA	791	791	791	0	male	NA	70	stage iiia	125211	693	0.00553466
TCGA-AA-3977	NA	NA	761	761	761	0	male	NA	65		127546	693	0.00543333
TCGA-AA-3979	NA	NA	730	730	730	0	male	NA	84	stage iia	152386	982	0.00644416
TCGA-AA-3980	NA	NA	822	822	822	0	female	NA	89	stage i	156605	929	0.00593212
TCGA-AA-3982	NA	NA	822	822	822	0	male	NA	75	stage iiib	156300	913	0.00584133
TCGA-AA-3984	NA	NA	0	0	0	0	female	NA	61	stage iia	158271	951	0.00600868
TCGA-AA-3986	NA	NA	580	580	580	0	male	NA	73	stage i	174532	1116	0.00639424
TCGA-AA-3989	NA	242	0	0	242	1	male	NA	84	stage iv	160507	939	0.00585021
TCGA-AA-3994	NA	NA	822	822	822	0	male	NA	69	stage iiib	160728	981	0.00610348
TCGA-AA-A004	NA	NA	424	424	424	0	male	NA	76	stage iia	62109	315	0.00507173
TCGA-AA-A00A	NA	NA	1157	1157	1157	0	male	NA	80	stage iia	158526	1027	0.00647843
TCGA-AA-A00D	NA	NA	578	578	578	0	male	NA	70	stage i	161944	982	0.00606382
TCGA-AA-A00E	NA	NA	913	913	913	0	male	NA	65	stage iia	128552	680	0.00528969
TCGA-AA-A00F	NA	NA	1035	1035	1035	0	male	NA	66	stage iiic	158838	981	0.0061761
TCGA-AA-A00J	NA	NA	549	549	549	0	male	NA	80	stage iiib	161749	1104	0.00682539
TCGA-AA-A00K	NA	NA	549	549	549	0	male	NA	79	stage iia	159354	1016	0.00637574
TCGA-AA-A00L	NA	NA	1157	1157	1157	0	male	NA	66	stage iia	156327	961	0.00614737
TCGA-AA-A00N	NA	122	NA	NA	122	1	male	NA	75	stage iib	155102	899	0.00579619
TCGA-AA-A00O	NA	NA	822	822	822	0	female	NA	83	stage iiic	174100	1194	0.00685813
TCGA-AA-A00Q	NA	NA	1278	1278	1278	0	female	NA	66	stage iiib	160423	921	0.00574107
TCGA-AA-A00R	NA	NA	30	30	30	0	female	NA	64	stage i	158593	1049	0.00661442
TCGA-AA-A00U	NA	NA	518	518	518	0	male	NA	50	stage iiib	157250	937	0.00595866
TCGA-AA-A00W	NA	NA	456	456	456	0	male	NA	80	stage i	159362	981	0.0061558
TCGA-AA-A00Z	NA	NA	669	669	669	0	male	NA	70	stage iia	168412	1059	0.00628815
TCGA-AA-A010	NA	NA	1064	1064	1064	0	female	NA	46	stage iib	116599	639	0.00548032
TCGA-AA-A017	NA	NA	457	457	457	0	female	NA	57	stage iia	158397	998	0.00630062
TCGA-AA-A01C	NA	NA	457	457	457	0	male	NA	75	stage iiia	133437	790	0.0059204
TCGA-AA-A01D	183	334	30	183	334	1	female	NA	47	stage iiic	166640	1074	0.00644503
TCGA-AA-A01F	NA	NA	974	974	974	0	male	NA	72	stage iiib	145982	874	0.00598704
TCGA-AA-A01G	NA	NA	365	365	365	0	male	NA	63	stage iia	156608	949	0.00605972
TCGA-AA-A01I	NA	NA	943	943	943	0	male	NA	76	stage i	165597	1060	0.00640108
TCGA-AA-A01K	NA	NA	943	943	943	0	female	NA	74	stage iiic	129948	698	0.00537138
TCGA-AA-A01P	762	1158	0	762	1158	1	female	NA	80	stage iii	180652	1067.5	0.00592916
TCGA-AA-A01Q	NA	NA	31	31	31	0	female	NA	48	stage ii	145391	1046	0.00719439
TCGA-AA-A01R	608	NA	1065	608	1065	0	male	NA	47	stage iii	150304	1086	0.00722536
TCGA-AA-A01S	NA	NA	31	31	31	0	female	NA	47	stage iii	144040	836	0.00580394
TCGA-AA-A01T	NA	NA	1005	1005	1005	0	female	NA	63	stage iii	117658	759	0.0064509
TCGA-AA-A01V	NA	NA	31	31	31	0	male	NA	59	stage i	158623	975	0.00614665
TCGA-AA-A01X	791	NA	791	791	791	0	female	NA	80	stage iii	179686	1013	0.00565432
TCGA-AA-A01Z	1126	NA	1126	1126	1126	0	male	NA	68	stage ii	166975	981	0.00589305
TCGA-AA-A022	NA	NA	0	0	0	0	female	NA	88	stage ii	166457	1201	0.00721508
TCGA-AA-A024	NA	1188	61	61	1188	1	male	NA	81	stage ii	142277	827	0.0058126
TCGA-AA-A029	NA	NA	1581	1581	1581	0	male	NA	67	stage ii	133046	682	0.00512605
TCGA-AA-A02E	NA	90	NA	NA	90	1	female	NA	82	stage iv	155335	1028	0.00661795
TCGA-AA-A02F	NA	NA	1216	1216	1216	0	female	NA	68	stage iv	160455	1040	0.00648157
TCGA-AA-A02H	NA	61	NA	NA	61	1	female	NA	74	stage iv	114586	622	0.00542824
TCGA-AA-A02J	NA	153	NA	NA	153	1	female	NA	70	stage iv	167583	1026	0.00612234
TCGA-AA-A02K	306	426	0	306	426	1	male	NA	50	stage iv	199649	1167	0.00584526
TCGA-AA-A02O	NA	NA	28	28	28	0	male	NA	82	stage ii	158394	1110	0.00700784
TCGA-AA-A02R	NA	670	NA	NA	670	1	female	NA	84	stage iia	167832	1067	0.00635755
TCGA-AA-A02W	1005	NA	1247	1005	1247	0	female	NA	73	stage i	170224	1144	0.00672056
TCGA-AA-A02Y	NA	NA	1216	1216	1216	0	male	NA	73	stage i	178103	935	0.00524977
TCGA-AA-A03F	NA	549	0	0	549	1	female	NA	90	stage iii	111079	669	0.00602274
TCGA-AA-A03J	NA	NA	1246	1246	1246	0	female	NA	65	stage i	153454	940	0.00612561
TCGA-AD-5900	NA	NA	370	370	370	0	male	not hispanic or latino	67	stage i	190288	1027	0.00539708
TCGA-AD-6548	NA	NA	650	650	650	0	female	not hispanic or latino	81	stage i	207404	1143	0.00551098
TCGA-AD-6888	343	472	155	343	472	1	male	not hispanic or latino	73	stage iiib	183001	1054	0.00575953
TCGA-AD-6889	1516	2532	2056	1516	2532	1	male	NA	76	stage iia	179843	1034	0.00574946
TCGA-AD-6890	NA	NA	746	746	746	0	male	NA	65		180775	936	0.00517771
TCGA-AD-6895	NA	NA	763	763	763	0	male	not hispanic or latino	84	stage iiib	195301	1096	0.00561185
TCGA-AD-6899	NA	176	48	48	176	1	male	NA	84	stage iiic	223281	1269	0.00568342
TCGA-AD-6901	468	682	31	468	682	1	male	NA	78		193146	1088	0.00563304
TCGA-AD-6963	NA	NA	834	834	834	0	male	NA	58		201520	1079	0.00535431
TCGA-AD-6964	325	331	23	325	331	1	male	not hispanic or latino	58		186813	1057	0.00565806
TCGA-AD-6965	648	NA	805	648	805	0	male	not hispanic or latino	62	stage iiic	199730	1208	0.00604817
TCGA-AD-A5EJ	NA	NA	0	0	0	0	female	not hispanic or latino	74	stage iia	187949	1014	0.00539508
TCGA-AM-5820	NA	NA	14	14	14	0	female	not hispanic or latino	59	stage iva	189956	974	0.0051275
TCGA-AM-5821	NA	NA	28	28	28	0	female	not hispanic or latino	68	stage iia	185426	1030	0.00555478
TCGA-AU-3779	NA	NA	441	441	441	0	female	not hispanic or latino	80	stage iia	192098	1071	0.00557528
TCGA-AU-6004	NA	NA	824	824	824	0	female	not hispanic or latino	69	stage i	206967	1190	0.00574971
TCGA-AY-4070	186	496	NA	186	496	1	female	not hispanic or latino	50	stage iiic	174044	1157	0.00664774
TCGA-AY-4071	NA	29	NA	NA	29	1	female	not hispanic or latino	63	stage i	166096	1052	0.00633369
TCGA-AY-5543	NA	NA	1004	1004	1004	0	female	not hispanic or latino	65	stage iva	192417	1082	0.0056232
TCGA-AY-6196	NA	NA	6	6	6	0	male	not hispanic or latino	47	stage iiic	203749	1225	0.0060123
TCGA-AY-6197	NA	NA	652	652	652	0	male	not hispanic or latino	60	stage iia	202966	1143	0.00563149
TCGA-AY-6386	NA	NA	542	542	542	0	female	not hispanic or latino	66	stage iiib	186584	921	0.00493611
TCGA-AY-A54L	396	NA	525	396	525	0	female	NA	74	stage i	195167	1170	0.00599487
TCGA-AY-A69D	NA	NA	543	543	543	0	female	not hispanic or latino	55	stage iia	207621	970	0.00467197
TCGA-AY-A71X	NA	NA	588	588	588	0	female	not hispanic or latino	54	stage i	194371	1139	0.00585993
TCGA-AY-A8YK	NA	NA	573	573	573	0	male	not hispanic or latino	44	stage iva	196761	1053	0.00535167
TCGA-AZ-4308	NA	NA	3324	3324	3324	0	female	not hispanic or latino	47	stage iiib	114296	684	0.00598446
TCGA-AZ-4313	NA	NA	2310	2310	2310	0	female	not hispanic or latino	51	stage i	147514	851.5	0.00579815
TCGA-AZ-4315	NA	NA	1776	1776	1776	0	male	not hispanic or latino	61	stage iia	164072	934.5	0.00571801
TCGA-AZ-4323	NA	43	NA	NA	43	1	male	not hispanic or latino	37	stage iv	224440	1325	0.00590358
TCGA-AZ-4614	NA	172	NA	NA	172	1	female	not hispanic or latino	71	stage iva	171894	1088.5	0.00639418
TCGA-AZ-4615	688	NA	1002	688	1002	0	male	not hispanic or latino	84	stage iiib	177308	1021	0.00578095
TCGA-AZ-4616	NA	156	NA	NA	156	1	female	not hispanic or latino	82	stage iv	178212	1015	0.00569546
TCGA-AZ-4681	NA	NA	3247	3247	3247	0	female	not hispanic or latino	79	stage iia	130402	740	0.00567476
TCGA-AZ-4682	NA	680	NA	NA	680	1	male	not hispanic or latino	61	stage iva	191729	1029	0.00536695
TCGA-AZ-4684	411	NA	1977	411	1977	0	male	not hispanic or latino	49	stage iva	177024	954	0.00540929
TCGA-AZ-5403	304	1910	NA	304	1910	1	male	not hispanic or latino	43	stage ii	189495	993	0.00524024
TCGA-AZ-5407	NA	NA	2683	2683	2683	0	female	not hispanic or latino	51	stage i	182374	953	0.00522553
TCGA-AZ-6598	NA	1503	NA	NA	1503	1	female	not hispanic or latino	77	stage ii	181945	1041	0.00572151
TCGA-AZ-6599	NA	206	NA	NA	206	1	male	not hispanic or latino	72	stage i	187368	1055	0.00563063
TCGA-AZ-6600	NA	368	NA	NA	368	1	male	not hispanic or latino	64	stage iv	203381	1058	0.00520206
TCGA-AZ-6601	2270	3042	NA	2270	3042	1	male	not hispanic or latino	68	stage ii	194852	1101	0.00565044
TCGA-AZ-6603	NA	899	NA	NA	899	1	female	not hispanic or latino	77		211858	1182	0.00557921
TCGA-AZ-6605	NA	159	NA	NA	159	1	male	not hispanic or latino	77	stage iiib	200185	1106	0.00552489
TCGA-AZ-6606	NA	357	NA	NA	357	1	male	not hispanic or latino	81	stage iv	194162	1000	0.00515034
TCGA-AZ-6607	NA	97	NA	NA	97	1	male	not hispanic or latino	69	stage iv	193295	942	0.00487338
TCGA-AZ-6608	NA	59	NA	NA	59	1	female	not hispanic or latino	55	stage iiia	186252	1077	0.00578249
TCGA-CA-5254	NA	NA	386	386	386	0	female	not hispanic or latino	42	stage iia	202582	1149	0.00567178
TCGA-CA-5255	NA	NA	376	376	376	0	male	not hispanic or latino	45	stage iia	176820	944	0.00533876
TCGA-CA-5256	NA	NA	379	379	379	0	female	NA	54	stage iia	163900	925.5	0.00567511
TCGA-CA-5796	NA	NA	377	377	377	0	female	not hispanic or latino	52	stage iia	169018	782	0.00462673
TCGA-CA-5797	NA	NA	383	383	383	0	male	not hispanic or latino	56	stage iia	197898	1007	0.00508848
TCGA-CA-6715	NA	NA	383	383	383	0	male	not hispanic or latino	63	stage iiib	203540	1057	0.00519308
TCGA-CA-6716	NA	NA	371	371	371	0	male	not hispanic or latino	65	stage iia	200648	1042	0.00519317
TCGA-CA-6717	NA	NA	388	388	388	0	male	not hispanic or latino	57	stage iia	208830	1132	0.00542068
TCGA-CA-6718	207	306	3	207	306	1	male	not hispanic or latino	46	stage iia	216791	1245	0.00574286
TCGA-CA-6719	354	NA	435	354	435	0	male	not hispanic or latino	77	stage iia	202025	1064	0.00526667
TCGA-CK-4947	21	NA	534	21	534	0	female	not hispanic or latino	46	stage iiib	195278	997	0.00510554
TCGA-CK-4948	NA	NA	4502	4502	4502	0	female	not hispanic or latino	45	stage iii	214138	1136	0.00530499
TCGA-CK-4950	NA	NA	2599	2599	2599	0	female	not hispanic or latino	68	stage iiib	203778	1003	0.00492202
TCGA-CK-4951	480	2134	2134	480	2134	1	female	not hispanic or latino	79	stage iia	183472	1058	0.00581589
TCGA-CK-4952	NA	NA	475	475	475	0	female	not hispanic or latino	48	stage iiic	197272	1061	0.00537836
TCGA-CK-5912	NA	1493	1466	1466	1493	1	male	not hispanic or latino	81	stage i	188863	977	0.00517306
TCGA-CK-5913	NA	NA	1561	1561	1561	0	female	not hispanic or latino	58	stage iia	192475	929	0.0048266
TCGA-CK-5914	NA	NA	669	669	669	0	male	not hispanic or latino	81	stage iiib	193063	1000	0.00517966
TCGA-CK-5915	NA	NA	0	0	0	0	male	not hispanic or latino	63	stage i	182615	885	0.00484626
TCGA-CK-5916	292	643	NA	292	643	1	female	not hispanic or latino	71	stage i	182916	891	0.00487109
TCGA-CK-6746	NA	NA	0	0	0	0	female	not hispanic or latino	84	stage iib	193130	1082	0.00560244
TCGA-CK-6747	NA	NA	2523	2523	2523	0	female	not hispanic or latino	87	stage iia	199060	999	0.00501859
TCGA-CK-6748	NA	NA	61	61	61	0	female	not hispanic or latino	45	stage iv	199254	978	0.00490831
TCGA-CK-6751	NA	NA	3780	3780	3780	0	female	not hispanic or latino	88	stage i	181301	896	0.00494206
TCGA-CM-4743	NA	NA	701	701	701	0	male	not hispanic or latino	69	stage iia	161336	1005	0.00622924
TCGA-CM-4744	NA	NA	609	609	609	0	male	not hispanic or latino	69	stage i	179860	939	0.00522073
TCGA-CM-4746	NA	NA	1126	1126	1126	0	male	not hispanic or latino	61	stage i	143258	825	0.00575884
TCGA-CM-4747	NA	NA	761	761	761	0	male	not hispanic or latino	47	stage iva	157597	853	0.00545779
TCGA-CM-4748	NA	NA	792	792	792	0	male	not hispanic or latino	53	stage iiib	53320	256	0.0048012
TCGA-CM-4750	NA	NA	244	244	244	0	female	not hispanic or latino	34	stage iiia	148566	901	0.00606464
TCGA-CM-4751	NA	NA	822	822	822	0	male	not hispanic or latino	62	stage iiib	204710	1121	0.00547604
TCGA-CM-4752	NA	NA	396	396	396	0	male	not hispanic or latino	58	stage iia	157183	1066	0.0067819
TCGA-CM-5341	NA	NA	884	884	884	0	female	not hispanic or latino	82	stage iiia	158246	1085	0.00685641
TCGA-CM-5344	NA	NA	670	670	670	0	female	hispanic or latino	39	stage iiib	183720	1044	0.00568256
TCGA-CM-5348	NA	NA	699	699	699	0	male	not hispanic or latino	72	stage iiib	216710	1210	0.0055835
TCGA-CM-5349	NA	NA	915	915	915	0	female	not hispanic or latino	68	stage iia	178017	1012	0.00568485
TCGA-CM-5860	NA	NA	974	974	974	0	male	not hispanic or latino	44	stage iia	182306	974	0.00534267
TCGA-CM-5861	335	NA	457	335	457	0	female	not hispanic or latino	63	stage iia	161117	802	0.00497775
TCGA-CM-5862	31	153	NA	31	153	1	male	not hispanic or latino	80	stage iva	177175	1027	0.00579653
TCGA-CM-5863	NA	NA	457	457	457	0	female	not hispanic or latino	60	stage iiib	195425	1032	0.0052808
TCGA-CM-5864	NA	NA	457	457	457	0	male	not hispanic or latino	60	stage i	174129	955	0.00548444
TCGA-CM-5868	NA	NA	518	518	518	0	female	not hispanic or latino	59	stage iva	194554	1173	0.00602917
TCGA-CM-6161	NA	NA	457	457	457	0	female	not hispanic or latino	36	stage i	201542	1096	0.00543807
TCGA-CM-6162	NA	NA	365	365	365	0	female	not hispanic or latino	48	stage iiib	204472	1025	0.00501291
TCGA-CM-6163	NA	NA	427	427	427	0	male	not hispanic or latino	74	stage i	205273	1177	0.00573383
TCGA-CM-6164	NA	NA	883	883	883	0	female	not hispanic or latino	46	stage iia	202817	1102	0.00543347
TCGA-CM-6165	NA	NA	488	488	488	0	male	not hispanic or latino	74	stage iia	191886	1018	0.00530523
TCGA-CM-6166	NA	NA	669	669	669	0	female	not hispanic or latino	48	stage i	172730	928	0.00537255
TCGA-CM-6167	NA	NA	456	456	456	0	female	not hispanic or latino	57	stage iiic	201917	1109	0.00549236
TCGA-CM-6168	NA	NA	395	395	395	0	female	not hispanic or latino	84	stage iia	207488	1096	0.00528223
TCGA-CM-6169	NA	NA	396	396	396	0	male	not hispanic or latino	67	stage iia	172981	859	0.00496586
TCGA-CM-6170	NA	NA	457	457	457	0	female	not hispanic or latino	73	stage i	201302	1058	0.00525578
TCGA-CM-6171	NA	NA	427	427	427	0	female	not hispanic or latino	77	stage i	202704	1132	0.0055845
TCGA-CM-6172	NA	NA	335	335	335	0	female	not hispanic or latino	70	stage iiib	199557	1037	0.00519651
TCGA-CM-6674	NA	NA	394	394	394	0	male	not hispanic or latino	39	stage iia	178738	953	0.00533183
TCGA-CM-6675	337	NA	397	337	397	0	male	not hispanic or latino	35	stage ivb	204006	1202	0.00589198
TCGA-CM-6676	NA	NA	337	337	337	0	male	not hispanic or latino	82	stage i	199896	1104	0.00552287
TCGA-CM-6677	NA	NA	337	337	337	0	female	not hispanic or latino	75	stage iia	180638	963	0.0053311
TCGA-CM-6678	0	NA	335	0	335	0	female	not hispanic or latino	63	stage iva	191885	1091	0.0056857
TCGA-CM-6679	NA	NA	306	306	306	0	male	not hispanic or latino	58	stage iia	206495	1107	0.0053609
TCGA-CM-6680	NA	NA	366	366	366	0	female	not hispanic or latino	78	stage iiib	198254	1049	0.00529119
TCGA-D5-5537	722	1381	456	722	1381	1	male	not hispanic or latino	83		186827	1003	0.0053686
TCGA-D5-5538	1007	1661	373	1007	1661	1	female	not hispanic or latino	60	stage iiib	202788	1080	0.00532576
TCGA-D5-5539	579	NA	596	579	596	0	male	not hispanic or latino	60	stage iiia	198375	1030	0.00519219
TCGA-D5-5540	NA	NA	1706	1706	1706	0	male	not hispanic or latino	73	stage iia	177644	922	0.00519016
TCGA-D5-5541	NA	NA	1701	1701	1701	0	male	not hispanic or latino	63	stage iiib	213111	1145	0.00537279
TCGA-D5-6529	386	NA	614	386	614	0	male	not hispanic or latino	69	stage iia	198555	1071	0.00539397
TCGA-D5-6530	NA	NA	621	621	621	0	male	not hispanic or latino	53	stage i	192819	1071	0.00555443
TCGA-D5-6531	NA	NA	540	540	540	0	male	not hispanic or latino	75	stage iia	190234	965	0.0050727
TCGA-D5-6532	NA	NA	555	555	555	0	male	not hispanic or latino	61	stage iia	189760	1072	0.00564924
TCGA-D5-6533	NA	NA	775	775	775	0	female	not hispanic or latino	68		189811	981	0.0051683
TCGA-D5-6534	NA	NA	1316	1316	1316	0	female	not hispanic or latino	62	stage iia	218219	1248	0.00571903
TCGA-D5-6535	NA	NA	460	460	460	0	female	not hispanic or latino	80	stage iiib	195395	974	0.00498477
TCGA-D5-6536	493	NA	543	493	543	0	male	not hispanic or latino	73	stage iia	191074	1025	0.00536441
TCGA-D5-6537	123	146	137	123	146	1	male	not hispanic or latino	64	stage iiib	193147	1104	0.00571585
TCGA-D5-6538	NA	NA	521	521	521	0	female	not hispanic or latino	79	stage iiib	193883	1056	0.00544658
TCGA-D5-6539	NA	NA	380	380	380	0	female	not hispanic or latino	45		195689	1008	0.00515103
TCGA-D5-6540	NA	NA	491	491	491	0	male	not hispanic or latino	66	stage i	194007	1111	0.0057266
TCGA-D5-6541	NA	NA	474	474	474	0	male	not hispanic or latino	49	stage iia	216902	1329	0.00612719
TCGA-D5-6898	NA	NA	229	229	229	0	female	not hispanic or latino	51	stage i	209230	1092	0.00521914
TCGA-D5-6920	NA	NA	377	377	377	0	female	not hispanic or latino	77	stage iia	203298	1057	0.00519926
TCGA-D5-6922	NA	NA	308	308	308	0	male	not hispanic or latino	76	stage iiia	214113	1110	0.00518418
TCGA-D5-6923	NA	NA	378	378	378	0	male	not hispanic or latino	57	stage i	212832	1059	0.00497576
TCGA-D5-6924	NA	NA	435	435	435	0	male	not hispanic or latino	68	stage iia	193323	1044	0.00540029
TCGA-D5-6926	NA	NA	275	275	275	0	male	not hispanic or latino	65	stage iiib	207614	1205	0.00580404
TCGA-D5-6927	NA	NA	287	287	287	0	male	not hispanic or latino	34	stage iia	193309	1037	0.00536447
TCGA-D5-6928	NA	NA	354	354	354	0	male	not hispanic or latino	80	stage iia	219205	1204	0.00549258
TCGA-D5-6929	NA	NA	408	408	408	0	female	not hispanic or latino	49	stage iv	187087	1081	0.00577806
TCGA-D5-6930	NA	NA	406	406	406	0	male	not hispanic or latino	67	stage iia	182410	942	0.00516419
TCGA-D5-6931	NA	NA	365	365	365	0	male	not hispanic or latino	77	stage iiic	198999	999	0.00502013
TCGA-D5-6932	NA	NA	346	346	346	0	male	not hispanic or latino	69	stage iia	195707	1054	0.0053856
TCGA-D5-7000	NA	NA	312	312	312	0	female	not hispanic or latino	79	stage i	200520	1004	0.00500698
TCGA-DM-A0X9	NA	NA	3641	3641	3641	0	female	not hispanic or latino	71	stage iia	202452	1169	0.00577421
TCGA-DM-A0XD	484	743	NA	484	743	1	male	not hispanic or latino	65	stage iia	172657	1048	0.00606984
TCGA-DM-A0XF	NA	1162	NA	NA	1162	1	female	not hispanic or latino	68	stage iiic	199478	1191	0.00597058
TCGA-DM-A1D0	NA	NA	3974	3974	3974	0	female	not hispanic or latino	79	stage iia	189638	1193	0.00629093
TCGA-DM-A1D4	1920	2821	2821	1920	2821	1	male	not hispanic or latino	80	stage iia	177049	1060	0.00598704
TCGA-DM-A1D6	NA	1518	1518	1518	1518	1	male	not hispanic or latino	88	stage iia	205760	1081	0.00525369
TCGA-DM-A1D7	80	405	405	80	405	1	male	not hispanic or latino	82	stage iia	188702	1164	0.00616846
TCGA-DM-A1D8	NA	383	383	383	383	1	female	not hispanic or latino	50		197545	1198	0.00606444
TCGA-DM-A1D9	NA	NA	4270	4270	4270	0	female	not hispanic or latino	67	stage iia	198618	1206	0.00607196
TCGA-DM-A1DA	NA	228	228	228	228	1	female	not hispanic or latino	71	stage iiic	195811	1173	0.00599047
TCGA-DM-A1DB	NA	1348	1348	1348	1348	1	male	not hispanic or latino	68	stage iia	212478	1265	0.00595356
TCGA-DM-A1HA	NA	NA	4000	4000	4000	0	male	not hispanic or latino	82	stage iiic	198394	1272	0.00641148
TCGA-DM-A1HB	NA	NA	4126	4126	4126	0	male	not hispanic or latino	75	stage iiib	186230	1038	0.00557375
TCGA-DM-A280	NA	236	236	236	236	1	female	not hispanic or latino	70	stage iia	157673	852	0.00540359
TCGA-DM-A282	NA	NA	4233	4233	4233	0	female	not hispanic or latino	60	stage iia	179235	1095	0.0061093
TCGA-DM-A285	NA	179	NA	NA	179	1	female	not hispanic or latino	71	stage iv	210755	1220	0.00578871
TCGA-DM-A288	320	427	427	320	427	1	male	not hispanic or latino	68	stage iiic	170564	939	0.00550526
TCGA-DM-A28A	NA	805	805	805	805	1	male	not hispanic or latino	78	stage iiic	204049	1076	0.00527324
TCGA-DM-A28C	1929	2475	2475	1929	2475	1	male	not hispanic or latino	74	stage iia	187137	1000	0.00534368
TCGA-DM-A28E	NA	NA	3648	3648	3648	0	female	not hispanic or latino	72	stage iia	185399	998	0.00538298
TCGA-DM-A28F	NA	1094	1094	1094	1094	1	male	not hispanic or latino	73	stage iiib	192275	1053	0.00547653
TCGA-DM-A28G	NA	1849	1849	1849	1849	1	male	not hispanic or latino	75	stage iia	187457	1075	0.00573465
TCGA-DM-A28H	484	NA	3561	484	3561	0	male	not hispanic or latino	50	stage iiic	191825	1050	0.00547374
TCGA-DM-A28K	NA	NA	2988	2988	2988	0	male	not hispanic or latino	75	stage iia	178806	1015	0.00567654
TCGA-DM-A28M	NA	NA	2895	2895	2895	0	male	not hispanic or latino	63	stage iia	179101	997	0.00556669
TCGA-F4-6459	NA	262	0	0	262	1	female	not hispanic or latino	61	stage iiib	210103	1067	0.00507846
TCGA-F4-6460	313	972	407	313	972	1	female	not hispanic or latino	51	stage iiib	208478	1146	0.00549698
TCGA-F4-6461	288	338	0	288	338	1	female	not hispanic or latino	41	stage iiic	193312	1052	0.00544198
TCGA-F4-6463	NA	NA	1087	1087	1087	0	male	not hispanic or latino	51	stage iia	191777	1036	0.00540211
TCGA-F4-6569	NA	NA	1087	1087	1087	0	male	not hispanic or latino	60	stage i	199843	989	0.00494888
TCGA-F4-6570	NA	188	0	0	188	1	female	not hispanic or latino	78	stage iia	197685	1096	0.00554417
TCGA-F4-6703	NA	NA	1456	1456	1456	0	male	not hispanic or latino	64	stage iia	210252	1079	0.00513194
TCGA-F4-6704	NA	NA	47	47	47	0	male	not hispanic or latino	60	stage iiic	223164	1166	0.00522486
TCGA-F4-6805	NA	NA	1047	1047	1047	0	female	not hispanic or latino	58	stage iia	192480	1005	0.00522132
TCGA-F4-6806	336	NA	1260	336	1260	0	female	not hispanic or latino	59	stage i	179223	927	0.00517233
TCGA-F4-6807	NA	NA	1309	1309	1309	0	female	not hispanic or latino	51	stage iiic	201642	1074	0.00532627
TCGA-F4-6808	NA	NA	1024	1024	1024	0	female	not hispanic or latino	54	stage i	176052	965	0.00548134
TCGA-F4-6809	NA	403	39	39	403	1	female	not hispanic or latino	52	stage iva	204922	1183	0.00577293
TCGA-F4-6854	NA	NA	16	16	16	0	female	not hispanic or latino	77	stage iia	211263	1131	0.00535352
TCGA-F4-6855	NA	NA	1442	1442	1442	0	female	not hispanic or latino	70	stage iia	184745	978	0.00529378
TCGA-F4-6856	NA	NA	1074	1074	1074	0	male	not hispanic or latino	45	stage i	175291	891	0.00508298
TCGA-G4-6293	NA	NA	4051	4051	4051	0	female	not hispanic or latino	49	stage iii	191033	1022	0.00534986
TCGA-G4-6294	517	858	NA	517	858	1	male	not hispanic or latino	75	stage iv	191858	1121	0.00584286
TCGA-G4-6295	NA	NA	254	254	254	0	female	not hispanic or latino	70	stage ii	195190	1089	0.00557918
TCGA-G4-6297	439	NA	2506	439	2506	0	female	not hispanic or latino	55	stage iv	203260	1119	0.00550526
TCGA-G4-6298	291	715	NA	291	715	1	male	not hispanic or latino	90	stage iiib	177992	1002	0.00562947
TCGA-G4-6299	NA	NA	2268	2268	2268	0	male	not hispanic or latino	69	stage iiic	197990	1088	0.00549523
TCGA-G4-6302	NA	2047	1310	1310	2047	1	female	not hispanic or latino	90	stage iia	194102	1055	0.00543529
TCGA-G4-6303	872	2003	1882	872	2003	1	female	not hispanic or latino	54	stage iv	215934	1158	0.00536275
TCGA-G4-6304	859	NA	1631	859	1631	0	female	not hispanic or latino	66	stage iib	160230	975	0.006085
TCGA-G4-6306	NA	NA	1359	1359	1359	0	male	not hispanic or latino	71		168149	1017	0.00604821
TCGA-G4-6307	NA	NA	1674	1674	1674	0	female	not hispanic or latino	37	stage iiib	196977	1174	0.00596009
TCGA-G4-6309	2176	NA	2600	2176	2600	0	female	not hispanic or latino	40	stage iiib	193018	1103	0.00571449
TCGA-G4-6310	NA	NA	1935	1935	1935	0	male	not hispanic or latino	69	stage iiib	169339	869	0.00513172
TCGA-G4-6311	NA	NA	1199	1199	1199	0	male	not hispanic or latino	80	stage iii	190842	964	0.0050513
TCGA-G4-6314	38	NA	1093	38	1093	0	female	not hispanic or latino	76	stage iv	203677	1065	0.00522887
TCGA-G4-6315	NA	NA	1883	1883	1883	0	male	not hispanic or latino	66	stage iv	180151	978	0.00542878
TCGA-G4-6317	592	NA	1095	592	1095	0	female	not hispanic or latino	51	stage iiic	160327	997	0.00621854
TCGA-G4-6320	NA	NA	804	804	804	0	male	not hispanic or latino	73	stage iii	167494	1004	0.00599424
TCGA-G4-6321	NA	NA	672	672	672	0	female	not hispanic or latino	60	stage iii	174286	933	0.00535327
TCGA-G4-6322	789	NA	792	789	792	0	male	not hispanic or latino	65	stage iiib	195681	1124	0.00574404
TCGA-G4-6323	NA	NA	419	419	419	0	male	not hispanic or latino	50	stage ia	181825	1049	0.00576928
TCGA-G4-6586	NA	NA	1089	1089	1089	0	female	not hispanic or latino	73	stage iia	180594	1083	0.00599688
TCGA-G4-6588	NA	NA	796	796	796	0	female	not hispanic or latino	58	stage iia	189138	992	0.00524485
TCGA-G4-6625	2564	NA	2792	2564	2792	0	female	not hispanic or latino	77	stage iia	204629	1139	0.00556617
TCGA-G4-6626	NA	1422	NA	NA	1422	1	male	not hispanic or latino	90	stage iia	190929	1018	0.00533182
TCGA-G4-6627	1003	NA	2275	1003	2275	0	male	not hispanic or latino	84	stage iia	196918	1035	0.00525599
TCGA-G4-6628	NA	NA	2424	2424	2424	0	male	not hispanic or latino	78	stage i	195587	1045	0.00534289
TCGA-NH-A50T	NA	NA	553	553	553	0	female	not hispanic or latino	68	stage iia	183669	976	0.00531391
TCGA-NH-A50U	276	334	NA	276	334	1	male	not hispanic or latino	42	stage iva	206490	1184	0.00573393
TCGA-NH-A50V	NA	NA	588	588	588	0	male	not hispanic or latino	69	stage iiib	197355	1088	0.00551291
TCGA-NH-A5IV	NA	NA	588	588	588	0	female	not hispanic or latino	90	stage iia	207214	1177	0.00568012
TCGA-NH-A6GA	6	302	182	6	302	1	male	not hispanic or latino	58	stage iiic	216092	1135	0.00525239
TCGA-NH-A6GB	NA	NA	476	476	476	0	female	not hispanic or latino	71	stage iiic	183747	982	0.0053443
TCGA-NH-A6GC	NA	NA	389	389	389	0	female	not hispanic or latino	66	stage ivb	178221	961	0.00539218
TCGA-NH-A8F7	NA	NA	543	543	543	0	female	not hispanic or latino	53	stage iia	193802	1030	0.0053147
TCGA-NH-A8F8	NA	511	167	167	511	1	male	not hispanic or latino	79	stage iv	186467	956	0.00512691
TCGA-QG-A5YV	NA	NA	1301	1301	1301	0	female	not hispanic or latino	64	stage iiic	198582	1106	0.00556949
TCGA-QG-A5YW	NA	NA	896	896	896	0	female	not hispanic or latino	55	stage iiic	204001	1192	0.00584311
TCGA-QG-A5YX	NA	NA	1003	1003	1003	0	female	not hispanic or latino	61	stage iia	193739	1084	0.00559516
TCGA-QG-A5Z1	NA	256	202	202	256	1	male	not hispanic or latino	71	stage iiib	215205	1177	0.0054692
TCGA-QG-A5Z2	NA	NA	952	952	952	0	male	not hispanic or latino	61	stage i	206068	1171	0.00568259
TCGA-QL-A97D	NA	NA	666	666	666	0	female	NA	84	stage i	189655	1001	0.005278
TCGA-RU-A8FL	256	NA	1177	256	1177	0	male	not hispanic or latino	51	stage iiib	172736	1020	0.00590496
TCGA-SS-A7HO	506	NA	1829	506	1829	0	female	not hispanic or latino	44	stage iib	199968	1082	0.00541087
TCGA-T9-A92H	81	NA	362	81	362	0	male	not hispanic or latino	82	stage iia	192613	998	0.00518137
TCGA-WS-AB45	NA	NA	2130	2130	2130	0	female	not hispanic or latino	52	stage iia	206420	1016	0.004922

## Sheet: Ex Fig 8e
	Extended Data Fig. 8e qPCR raw data (COAD clinical samples)
	Normal	CDS	3'FL	3'SP	GAPDH	Tumor	CDS	3'FL	3'SP	GAPDH			Mean fold changes
	N3	24.1026	19.181	24.7617	16.5206	T3	24.4623	19.8141	23.5149	15.348			CTNNB1 CDS	CTNNB1 3'FL	CTNNB1 3'SP
		24.4802	19.1388	24.7361	16.345		24.7409	19.8499	23.2282	15.2599		Normal (n=12)	1	1	1
		24.0698	19.2174	24.8176	16.1714		24.5123	19.883	23.5784	15.1805		COAD (n=12)	1.53938	0.803275	2.50635
	N4	25.0318	19.5605	25.4352	16.9699	T4	25.1278	20.2896	25.1662	16.8327		p-value against normal	0.014522	0.0562156	3.36345e-05
		25.0383	19.4069	25.4866	16.8897		25.1458	20.6397	25.1265	16.6581
		25.4908	19.4721	25.5546	16.6594		25.4163	20.3792	25.2033	16.8502
	N5	24.6601	19.5416	25.8344	17.2856	T5	24.6482	20.0108	25.2714	18.3323
		24.5011	19.5754	26.4253	17.3606		24.6953	22.1834	25.2443	18.1986
		24.3572	19.4648	25.8737	17.3328		24.7379	19.954	25.4855	18.2852
	N6	24.3756	19.765	25.3723	17.6108	T6	24.5565	21.2891	24.5464	17.903
		24.2343	19.7569	25.3788	17.7517		24.5973	21.2117	24.4041	17.8689
		24.4318	19.6308	25.3823	17.6673		24.5884	21.3456	24.5215	17.8932
	N7	24.5828	19.571	25.0312	19.2633	T7	24.5206	19.9656	23.971	18.5424
		24.513	19.7336	24.8545	19.6054		24.3435	19.8852	23.6779	18.876
		24.6908	19.5533	25.0592	19.3583		24.478	19.9972	23.5392	18.5342
	N8	24.763	19.6052	25.0631	16.6246	T8	24.1918	20.1143	24.209	16.5448
		24.7296	19.8717	25.059	16.7954		24.2811	19.8919	24.2016	16.5688
		24.8736	19.9024	25.0566	16.8063		24.334	20.0502	24.2181	16.8162
	N9	24.499	19.715	25.3405	16.9849	T9	23.4594	19.3354	23.8863	15.2194
		24.9992	19.8412	25.3066	17.0057		23.4893	19.4686	23.8425	15.3007
		24.6478	19.886	25.2561	17.8063		23.7571	19.5424	24.125	15.3018
	N10	24.6976	19.5268	25.1593	16.8036	T10	23.9828	19.7202	23.4271	15.8145
		24.3991	19.5946	25.131	17.0595		24.2991	20.254	23.1452	15.7792
		24.2766	19.3655	25.1985	16.8642		24.13	19.7637	23.2427	15.9008
	N11	26.9594	21.6348	26.6502	18.2411	T11	24.1485	19.8239	23.195	17.5748
		27.1533	21.6686	26.6214	18.1174		24.0859	19.786	23.1896	17.5296
		27.3038	21.9608	26.9703	18.4632		24.0724	19.9605	23.3846	17.547
	N12	25.0196	20.1669	25.5863	16.6635	T12	23.9596	19.9431	24.851	16.3054
		25.2985	20.211	25.6074	16.5277		24.1852	11.3079	24.6695	16.2472
		25.0965	20.2513	25.7118	16.6541		24.1731	20.1735	24.6142	16.3433
	N13	25.2234	20.197	25.8888	16.7114	T13	24.346	19.9251	24.4679	16.8262
		25.5267	20.2633	25.7944	16.6963		24.4485	19.7153	24.4176	16.6632
		25.386	20.2975	26.0757	16.766		24.3517	19.8469	24.5263	16.8286
	N14	24.9477	20.1659	25.6656	17.6185	T14	23.3217	20.2962	22.9458	17.7541
		24.7523	20.1161	25.7561	17.5637		23.7394	20.4091	23.4388	17.6942
		25.1402	20.1426	25.7255	17.7152		23.9236	20.3592	23.7598	17.911

## Sheet: Ex Fig 8f
	Extended Data Fig. 8f ASO-SS in DLD-1 qPCR raw data
	DLD1	CTN-CDS	CTN-FL	CTN-SP	GAPDH		DLD1	CTN-CDS	CTN-FL	CTN-SP	GAPDH		DLD1	CTN-CDS	CTN-FL	CTN-SP	GAPDH
	ASO-NC-1	19.2134	20.8814	24.8486	16.2156		ASO-NC-1	18.9608	20.4131	23.8712	15.5021		ASO-NC	20.5969	21.8267	25.4628	17.1736
		19.1924	20.8398	24.8533	15.972			18.9526	20.2789	23.876	15.6724			20.5555	21.8378	25.3907	17.0151
		19.2404	20.7818	24.8967	15.9623			18.9882	20.3492	24.0073	15.6274			20.5186	21.767	25.4346	17.4261
	ASO-NC-2	19.8054	20.957	24.9774	15.9198		ASO-NC-2	19.2822	20.9279	24.6137	16.2033		ASO-SS	19.964	21.4262	26.4898	16.4626
		19.1054	20.9673	25.0425	15.8875			19.2507	20.9531	24.4682	15.9166			19.9545	21.529	26.6159	16.424
		19.3203	20.9977	25.1191	15.8404			19.2628	20.9817	24.5157	15.98			19.9391	21.4854	26.6534	16.4174
	ASO-SS-1	19.2242	20.972	26.2837	15.7792		ASO-SS-1	19.1495	21.2912	26.5897	15.7408
		19.1923	20.9667	26.3982	15.8604			19.1875	21.3069	26.585	15.6627
		19.186	21.0659	26.1972	15.7726			19.0374	21.2227	26.7623	15.6917
	ASO-SS-2	19.1446	21.0673	26.3801	15.8383		ASO-SS-2	19.1327	21.2368	26.7889	16.043
		19.113	21.0806	26.335	15.8305			18.9756	21.3016	26.6574	15.7682
		19.1597	21.1015	26.3228	15.791			18.8854	21.2983	26.6168	15.8411
	Mean fold changes
		CDS	3'FL	3'SP
	ASO-NC	1	1	1
	ASO-SS	1.00503	1.02957	0.388714
	p-value against ASO-NC
	ASO-SS	0.957055	0.715258	0.00169445

## Sheet: Ex Fig 8i
	Extended Data Fig. 8i ASO-SS in DLD-1 Anchorage-independent growth assay raw data
	Set 1			Set 2			Set 3					Mean colonies count (from 10 technical replicates per set)
	Slice	Count		Slice	Count		Slice	Count				Set 1	Set 2	Set 3
	ASO-NC_01	22		ASO-NC_01	24		ASO-NC_01	17			ASO-NC	24.3	22	22.1
	ASO-NC_02	27		ASO-NC_02	21		ASO-NC_02	22			ASO-SS	11.6	13.6	13.1
	ASO-NC_03	24		ASO-NC_03	23		ASO-NC_03	20
	ASO-NC_04	24		ASO-NC_04	21		ASO-NC_04	24
	ASO-NC_05	21		ASO-NC_05	21		ASO-NC_05	20				Mean of 3 sets	p-value against ASO-NC
	ASO-NC_06	25		ASO-NC_06	20		ASO-NC_06	24			ASO-NC	22.8
	ASO-NC_07	25		ASO-NC_07	21		ASO-NC_07	25			ASO-SS	12.7667	0.000604874
	ASO-NC_08	26		ASO-NC_08	22		ASO-NC_08	27
	ASO-NC_09	28		ASO-NC_09	26		ASO-NC_09	26
	ASO-NC_10	21		ASO-NC_10	21		ASO-NC_10	16
	ASO-SS_01	12		ASO-SS_01	12		ASO-SS_01	12
	ASO-SS_02	10		ASO-SS_02	16		ASO-SS_02	15
	ASO-SS_03	15		ASO-SS_03	12		ASO-SS_03	10
	ASO-SS_04	14		ASO-SS_04	11		ASO-SS_04	9
	ASO-SS_05	17		ASO-SS_05	13		ASO-SS_05	9
	ASO-SS_06	13		ASO-SS_06	15		ASO-SS_06	15
	ASO-SS_07	7		ASO-SS_07	13		ASO-SS_07	14
	ASO-SS_08	9		ASO-SS_08	13		ASO-SS_08	16
	ASO-SS_09	13		ASO-SS_09	17		ASO-SS_09	11
	ASO-SS_10	6		ASO-SS_10	14		ASO-SS_10	20

## Sheet: Ex Fig 8j,l
	Extended Data Fig. 8j,l CTNNB1 siRNA in DLD-1 qPCR raw data
	DLD1	CDS	3'FL	3'SP	AXIN2	MYC	TCF7	GAPDH		DLD1	CDS	3'FL	3'SP	AXIN2	MYC	TCF7	GAPDH		DLD1	CDS	3'FL	3'SP	AXIN2	MYC	TCF7	GAPDH
	siNC	18.0068	19.7132	25.4913	18.6199	19.6546	22.8134	16.2083		siNC	18.483	20.363	23.632	19.3746	20.9078	23.574	16.0044		siNC	18.0772	20.0246	23.1426	19.0559	20.3944	23.3643	15.649
		18.1088	19.3168	25.1136	18.5453	19.6091	22.6353	15.7818			18.4781	20.2795	23.6234	19.3603	20.7127	23.3853	15.9923			18.1024	20.0833	23.3495	19.0208	20.4872	23.1594	15.7124
		18.1476	19.3766	24.7892	18.3778	19.5137	22.4961	15.6159			18.305	20.523	23.5956	19.4372	20.8042	23.7527	15.9852			18.0023	20.0395	23.4217	19.1151	20.4411	23.2249	15.6348
	si-CDS	22.1086	23.0085	30.9719	21.6791	22.9334	25.0018	15.9367		si-CDS	21.6407	22.773	28.546	21.6648	23.019	25.0994	15.5722		si-CDS	21.4847	22.6163	28.234	21.4632	23.1638	25.0061	15.5797
		21.6764	22.8978	30.7191	21.5774	23.1846	24.9393	15.9813			21.42	22.7554	28.428	21.6574	23.0955	25.0433	15.8907			21.3521	22.6091	27.9196	21.4701	23.269	25.1427	15.8088
		22.1148	23.0088	30.7781	21.9465	23.0761	24.9326	15.9826			21.3498	22.5693	29.2247	21.7202	22.9817	24.9638	15.5316			21.4301	22.6176	28.012	21.5007	23.177	25.1427	15.6553
	si-3'FL	19.2805	22.9483	24.9779	19.2977	19.9712	23.2035	15.9315		si-3'FL	18.855	22.7647	23.335	19.7787	20.638	23.7889	15.7215		si-3'FL	18.9981	22.7019	23.3843	19.7187	20.7406	24.0172	15.6715
		19.1638	23.025	25.0059	19.4216	20.07	23.3742	15.8834			19.0511	22.7345	23.2324	19.8476	20.6743	23.9747	15.7891			18.9846	22.7062	23.3158	19.8702	20.8509	23.975	15.8088
		19.024	23.1086	24.9321	19.3165	19.9415	23.4657	15.9782			18.8484	22.7144	23.4777	19.6929	20.6125	23.8342	15.702			18.997	22.7817	23.4478	19.8078	20.6967	23.8921	15.7309
	si-3'SP	19.6983	20.4293	28.326	20.3329	20.3165	24.0813	15.8451		si-3'SP	19.5563	21.0334	26.2861	20.4557	21.2702	24.7265	16.0613		si-3'SP	19.3981	20.8231	26.0101	20.2358	20.9351	24.5221	15.6787
		19.4326	20.5487	28.2088	20.1947	20.3652	24.1221	15.7931			19.5259	21.0081	26.158	20.598	21.2783	24.7481	15.9724			19.4013	20.9854	25.9508	20.3366	21.0345	24.8189	15.5986
		19.3549	20.4344	28.0907	20.1738	20.3155	24.0863	15.7746			19.7235	21.1766	26.287	20.694	21.4049	24.9495	16.0598			19.3386	20.9291	26.1804	20.3135	21.0562	24.594	15.6532
	ED Fig. 8j	Mean fold changes						ED Fig. 8l	Mean fold changes
		CDS	3'FL	3'SP					AXIN2	MYC	TCF7
	siNC	1	1	1				siNC	1	1	1
	si-CDS	0.0734633	0.0938219	0.0203658				si-CDS	0.115252	0.0966176	0.2151
	si-3'FL	0.498832	0.0880943	1.14385				si-3'FL	0.585965	0.790282	0.642233
	si-3'SP	0.362032	0.474491	0.11137				si-3'SP	0.29003	0.572205	0.349071
	p-value against siNC							p-value against siNC
	si-CDS	0.00050817	0.00802912	0.019355				si-CDS	0.00257332	0.000774156	0.00629448
	si-3'FL	0.000235653	0.00791488	0.407732				si-3'FL	0.00941076	0.0056443	0.014434
	si-3'SP	9.28863e-05	0.0213537	0.023249				si-3'SP	0.00382923	0.00323213	0.00914391

## Sheet: Ex Fig 8m
	Extended Data Fig. 8m CTNNB1 siRNA in DLD-1 anchorage-independent growth assay raw data
	Set 1			Set 2			Set 3					Mean colonies count (from 10 technical replicates per set)
	Slice	Count		Slice	Count		Slice	Count				Set 1	Set 2	Set 3
	siNC_1	33		siNC_1	22		siNC_1	26			siNC	32.3	27.5	29
	siNC_2	23		siNC_2	37		siNC_2	21			si-CDS	19.8	8.9	11.3
	siNC_3	34		siNC_3	29		siNC_3	34			si-3'FL	34.6	27.6	28.1
	siNC_4	33		siNC_4	23		siNC_4	29			si-3'SP	16.2	14.2	13.2
	siNC_5	35		siNC_5	27		siNC_5	32
	siNC_6	36		siNC_6	28		siNC_6	26
	siNC_7	26		siNC_7	32		siNC_7	38					p-value against
	siNC_8	34		siNC_8	24		siNC_8	26				Mean of 3 sets	siNC	si-3'FL
	siNC_9	33		siNC_9	26		siNC_9	26			siNC	29.6
	siNC_10	36		siNC_10	27		siNC_10	32			si-CDS	13.3333	0.0250476	0.0179046
											si-3'FL	30.1	0.861837
	si-CDS_01	22		si-CDS_01	13		si-CDS_01	16			si-3'SP	14.5333	0.00183879	0.0116321
	si-CDS_02	20		si-CDS_02	7		si-CDS_02	10
	si-CDS_03	24		si-CDS_03	9		si-CDS_03	12
	si-CDS_04	18		si-CDS_04	9		si-CDS_04	13
	si-CDS_05	21		si-CDS_05	7		si-CDS_05	6
	si-CDS_06	16		si-CDS_06	5		si-CDS_06	13
	si-CDS_07	19		si-CDS_07	5		si-CDS_07	13
	si-CDS_08	20		si-CDS_08	12		si-CDS_08	13
	si-CDS_09	18		si-CDS_09	14		si-CDS_09	8
	si-CDS_10	20		si-CDS_10	8		si-CDS_10	9
	si-3'FL_01	31		si-3'FL_01	30		si-3'FL_01	31
	si-3'FL_02	31		si-3'FL_02	31		si-3'FL_02	23
	si-3'FL_03	33		si-3'FL_03	22		si-3'FL_03	23
	si-3'FL_04	33		si-3'FL_04	30		si-3'FL_04	26
	si-3'FL_05	40		si-3'FL_05	34		si-3'FL_05	27
	si-3'FL_06	35		si-3'FL_06	24		si-3'FL_06	31
	si-3'FL_07	38		si-3'FL_07	24		si-3'FL_07	25
	si-3'FL_08	34		si-3'FL_08	26		si-3'FL_08	30
	si-3'FL_09	40		si-3'FL_09	30		si-3'FL_09	30
	si-3'FL_10	31		si-3'FL_10	25		si-3'FL_10	35
	si-3'SP_01	22		si-3'SP_01	16		si-3'SP_01	12
	si-3'SP_02	19		si-3'SP_02	11		si-3'SP_02	17
	si-3'SP_03	15		si-3'SP_03	12		si-3'SP_03	13
	si-3'SP_04	19		si-3'SP_04	14		si-3'SP_04	12
	si-3'SP_05	12		si-3'SP_05	17		si-3'SP_05	13
	si-3'SP_06	9		si-3'SP_06	15		si-3'SP_06	15
	si-3'SP_07	20		si-3'SP_07	18		si-3'SP_07	11
	si-3'SP_08	17		si-3'SP_08	19		si-3'SP_08	14
	si-3'SP_09	17		si-3'SP_09	9		si-3'SP_09	12
	si-3'SP_10	12		si-3'SP_10	11		si-3'SP_10	13
