# Supplementary material for: Pan-cancer pervasive upregulation of 3′ UTR splicing drives tumourigenesis
Source: Nat Cell Biol. 2022 May 26;24(6):928–39. doi: 10.1038/s41556-022-00913-z (PMC9203280; doi:10.1038/s41556-022-00913-z)
Supplement: Source Data Extended Data Fig. 9 — Statistical source data. [file 41556_2022_913_MOESM31_ESM.xlsx]

## Sheet: Ex Fig 9a
Extended Data Fig. 9a Significantly changed c3USPs upon the knockdown of RBPs
RBP	Num_Up_c3USPs	Num_Dn_c3USPs	Up_c3USPs	Dn_c3USPs
SRSF5-human	5	8	1:43133112-43141037|4:20729021-20754187|4:420909-429558|7:30430652-30442527|X:46330621-46331459	10:38726680-38727785|10:38727851-38734344|11:71713851-71716590|11:93464383-93464918|12:132606125-132606469|12:54678102-54678332|12:76423873-76424289|12:81191506-81205243|15:101104991-101105399|16:3535084-3535466|19:35633676-35633820|1:160061399-160061597|2:55515492-55518811|2:8823037-8823814|5:141318326-141319070|8:38117666-38118117
XRN2-human	4	8	12:12273338-12274019|6:4061935-4062446|6:42854209-42854897|9:15460312-15461628	10:38727851-38734344|11:93463614-93463842|12:10852254-10853852|16:4746898-4747017|17:38325916-38326699|17:38325916-38326704|17:55940647-55943834|1:145303983-145304446|1:145305997-145309899|20:8946083-8947866|2:8823037-8823814|6:131161739-131179270|7:38268473-38269523|X:21724513-21755666|X:38546929-38547192
UPF2-human	16	37	11:130101611-130103202|11:93464966-93465409|12:7086054-7086295|13:115037957-115038038|15:31229463-31233768|16:4854150-4854522|17:61666600-61671564|1:205569054-205569778|21:34805110-34809189|21:34805110-34811520|2:37475570-37480228|2:99812220-99813616|6:117053532-117062668|6:42854209-42854897|7:76239533-76240770|9:15460312-15461628	10:123716775-123718838|11:117691088-117691380|11:118125949-118127952|11:28145470-28147056|11:47493655-47493742|11:93463614-93463842|12:132609942-132610398|12:6857714-6857935|12:7070109-7070288|12:76423873-76424289|13:113532618-113536189|14:105233605-105234200|16:20747681-20748181|17:1423833-1424872|17:18146137-18147221|17:37703012-37704020|17:38325916-38326699|17:38325916-38326704|18:32464741-324…
PCBP2-human	1	4	7:43671382-43679047	12:112942601-112943628|15:57574797-57578354|15:73853390-73854236|15:86304243-86311247|16:28950300-28950461|4:169785125-169785522|5:149778634-149779372|5:81549249-81549886|6:131161739-131179270|6:41757075-41757268|7:30402073-30405650|9:114803773-114804146
XRCC5-human	0	4		10:38734536-38736591|17:74730645-74731142|1:245008647-245009905|3:193409922-193412394|4:169785125-169785522|5:72201273-72204535|9:139270253-139270800
U2AF2-human	25	119	11:77322420-77323342|11:9302589-9304917|11:93465480-93466252|13:45113025-45113902|13:48510909-48517479|16:87737039-87741563|1:32680818-32681273|2:192547322-192548015|2:55515492-55518811|2:85875977-85876139|4:76835492-76836020|4:83276155-83276456|4:83346037-83346715|4:83346821-83347189|5:95150512-95152210|5:95150662-95152210|6:117053532-117062668|6:26124862-26138281|7:128595440-128597277|7:1564732…	10:123716775-123718838|10:38726680-38727785|10:38727851-38734344|10:96367784-96369609|11:117691088-117691380|11:118125949-118127952|11:47493655-47493742|11:65482789-65487151|11:75115913-75132770|12:100642757-100645953|12:107385780-107386564|12:132609942-132610398|12:54678102-54680445|12:54680517-54680736|12:56551520-56551665|12:56982803-56982923|12:6955532-6955888|12:7086054-7086295|12:76441499-7…
ZRANB2-human	1	5	13:48510909-48517479	11:73117790-73118557|15:30931024-30936841|15:30933821-30936841|20:44056186-44058120|4:169785125-169785522|5:141318326-141319118|5:81549249-81549886|X:56758633-56843752
HNRNPLL-human	8	5	12:7086054-7086295|18:670923-672609|1:171671225-171673526|21:34805110-34809189|2:242694162-242694459|2:9628522-9634830|3:155544609-155545970|X:49045736-49047889	10:38734536-38736591|10:38736650-38736742|12:88890959-88898935|15:31229463-31233768|1:1718493-1718760|3:193409922-193412394|3:50295147-50295799|7:26231959-26232114|7:26709276-26709709
DDX55-human	0	6		12:88890959-88898935|16:22097072-22098377|1:218036199-218040219|1:27321104-27326337|21:34811605-34821088|3:150344951-150345445|5:139713866-139714242|5:141318326-141319118|7:38268473-38269523|X:21724513-21755666
DDX28-human	2	4	6:160100331-160103505|7:65821859-65824040	10:38727851-38734344|11:93463614-93463842|16:4746898-4747017|1:205567778-205568952|4:83346821-83347189|7:102178973-102180052|7:30402073-30405650
STAU1-human	1	2	6:42854209-42854897	3:186264745-186268917|X:152935586-152935904|X:21724513-21755666
SF1-human	1	9	5:141318326-141319118	12:112942601-112943628|13:41133172-41133645|1:145293269-145293370|1:245008647-245009905|20:8942984-8943132|21:34811605-34819324|21:34811605-34821088|2:166714125-166714724|3:41280846-41281150|4:125588670-125590138
NUFIP2-human	2	3	16:29982900-29983362|7:148991504-148991630	10:38736650-38736742|13:41133172-41133645|3:41280846-41281150|4:169785125-169785522|5:145140089-145144493|5:39373528-39375115|8:74202941-74203277|X:21724513-21755666
RBFOX2-human	3	10	13:100543692-100545098|16:57283884-57285615|22:38087432-38089338	10:38727851-38734344|14:105234345-105234728|15:30933821-30936841|16:83843031-83845025|17:7214971-7215140|20:44056186-44058120|2:27016195-27016679|3:41280846-41281150|4:140625351-140661365|5:39373528-39375115|6:4062534-4062790|X:122737600-122744768
CSTF2-human	8	7	11:47490444-47493742|13:115037957-115038038|15:25227585-25243266|15:68484641-68485853|16:29982900-29983362|16:58192258-58197957|19:11560244-11561460|6:3027106-3027178	12:56982803-56982923|12:81191506-81205243|16:22097072-22098377|18:673077-674160|3:148749151-148749987|3:51434556-51436165|4:83276155-83276456|9:132988784-132995268
CKAP4-human	1	18	22:36863374-36863842	10:58117947-58118137|11:73117790-73118557|11:77327741-77330650|11:93466288-93466515|12:132605147-132605984|12:132606125-132606469|12:76423873-76424289|13:41133172-41133645|16:4746898-4747017|17:37703012-37704020|17:38325916-38326704|17:74731958-74732235|17:76415757-76420141|1:226034634-226034734|1:63906775-63912476|22:38168772-38169789|22:38687945-38689260|3:193409922-193412394|4:169785125-169785…
XPO5-human	4	5	17:39911685-39911981|17:61666600-61671564|3:148749151-148749987|6:160100331-160103505	10:38726669-38727785|11:93463614-93463842|12:54678102-54678332|19:12359494-12360792|2:8823037-8823814|3:193409922-193412394|6:26375027-26375742|7:26231959-26232114
SND1-human	0	2		10:38727851-38734344|15:101104991-101105399|1:35643001-35643589|3:193409922-193412394|7:38268473-38269523
RTF1-human	1	6	7:43671382-43679047	10:38726669-38727785|10:38726680-38727785|10:38727851-38734344|12:132609942-132610398|1:145303983-145304446|22:51017089-51017464|3:3824386-3830597
RBM25-human	3	18	1:43133112-43141037|6:3027106-3027178|X:54842124-54842313	10:38645418-38647239|10:38726669-38727785|10:38726680-38727785|10:38727851-38734344|11:93463614-93463842|11:93466288-93466515|12:107385780-107386564|12:112942601-112943628|13:33007110-33010497|17:34313741-34324756|18:12429433-12431148|18:12429436-12431148|19:12492201-12493384|19:1611369-1611702|19:16757612-16757906|22:51017089-51017464|2:97915911-97930065|3:152177135-152180173|3:193409922-1934123…
DDX1-human	0	3		11:45893785-45902464|19:41292884-41302474|3:3864582-3868925
HNRNPU-human	3	15	2:55518301-55518811|6:4061935-4062446|6:4062534-4062790	12:132609942-132610398|12:88890959-88898935|13:61141785-61147746|13:61141785-61147749|14:105233605-105234200|16:11023417-11035425|16:22097072-22098377|17:38325916-38326704|1:1718493-1718760|1:245008647-245009905|1:27321104-27326337|22:38168772-38169789|2:110969200-110969791|2:55515492-55518811|3:193409922-193412394|5:149778634-149779372|7:30402073-30405650|9:37880746-37881514|X:152139086-15213981…
NKRF-human	0	5		11:77327741-77330650|12:132606125-132606469|13:41133172-41133645|15:57574797-57578354|19:12360854-12361056|20:44056186-44058120|2:27293590-27294193|4:169785125-169785522
PA2G4-human	5	1	11:130101611-130103202|16:29982900-29983362|21:43218904-43220343|21:44263392-44270150|3:51434556-51436165	17:74730645-74731142|9:132988784-132995268
XRCC6-human	2	4	12:114260452-114261013|2:242694162-242694459	10:38726669-38727785|10:38726680-38727785|12:112942601-112943628|20:18724916-18744003|3:155544609-155545970|6:41757075-41757268|7:45953434-45954403
LIN28B-human	2	5	16:50348404-50353112|6:4062868-4063307	15:86304243-86311247|16:22097072-22098377|2:8823037-8823814|4:169785125-169785522|9:132988784-132995268|X:20026517-20028894|X:21724513-21755666
PABPC1-human	25	6	11:9302589-9304917|12:76441499-76442172|16:4854150-4854522|17:14249020-14251318|17:39911685-39911981|17:61666600-61671564|17:77083448-77083832|17:80900539-80901697|18:60243886-60251678|19:11560244-11561460|19:41247345-41247598|21:43218904-43220343|21:44473758-44473971|2:192547322-192548015|2:208462208-208463803|2:27666929-27667052|3:148749151-148749987|3:155544609-155545970|3:41280846-41281150|4:…	11:73117790-73118557|12:54678102-54678332|15:31229463-31233768|19:12492201-12493384|1:115250672-115250774|1:27861428-27873771|1:63906775-63912476|3:193409922-193412394|6:41757075-41757305|7:102178973-102180052|7:38268473-38269523|8:101715588-101716507|8:101715588-101716524
PUF60-human	14	16	11:94801347-94801817|12:12273338-12274019|16:50348404-50353112|19:19104550-19105174|1:109475124-109477246|2:101888207-101889588|3:155544609-155545970|3:41280846-41281150|4:83276155-83276456|4:83346037-83347189|5:71654651-71655430|7:26230081-26232114|9:15460312-15461628|X:128581279-128582278	10:38726669-38727785|10:38726680-38727785|10:38734536-38736591|11:61172177-61178409|11:77327741-77330650|11:93463614-93463842|13:41133172-41133645|16:20747681-20748181|17:38325916-38326704|17:4637775-4637877|18:51681682-51686134|19:1226663-1227591|20:22547449-22548431|21:34819448-34821088|5:141318326-141319118|6:10964077-10974184|6:131161739-131179270|6:4061382-4061888|6:41757075-41757305|8:17143…
ABCF1-human	0	5		12:112942601-112943628|17:37703012-37704020|1:205567778-205568952|1:218036199-218040219|3:49702287-49702661|5:40828054-40832543|7:102178973-102180052|X:20026517-20028894|X:21724513-21755666
DDX27-human	7	22	12:114260452-114261013|12:7086054-7086295|1:109475124-109477246|6:26124978-26138281|7:26230081-26232114|7:65821859-65824881|X:131347984-131348161	10:38726669-38727785|11:118125949-118127952|11:47493655-47493742|14:105233605-105234200|15:30931024-30936841|17:38325916-38326704|17:76415757-76420141|19:1244440-1244735|19:16742536-16757906|19:16757612-16757906|19:3538755-3542773|19:47223596-47223792|19:53928401-53928582|1:1718493-1718760|1:24301571-24304400|1:43166718-43167651|2:241500937-241503090|2:242694162-242694459|4:83276155-83276456|4:83…
DAZAP1-human	7	10	17:74730645-74731142|18:60243886-60251678|1:109475124-109477246|21:34805110-34811520|4:20729021-20754187|5:145442298-145458022|5:71654651-71655430	10:38727851-38734344|11:93466288-93466515|12:54678102-54678332|12:7086054-7086295|15:101811851-101812968|16:461579-461889|19:41292884-41302474|19:8386976-8387155|19:8386980-8387155|19:9676346-9676375|1:112251887-112255052|20:8946083-8947866|21:34819448-34821088|2:114472773-114475329|3:193409922-193412394|4:56890781-56897525|4:83346821-83347189|5:40828054-40832543|6:4061382-4061888|X:152935586-152…
DDX5-human	0	1		11:61172177-61178409|1:145298367-145299729|20:8942984-8943132|3:193409922-193412394|7:38268473-38269523
DDX59-human	5	9	11:94801347-94801817|4:424485-429558|5:112929088-112929178|5:95150662-95152210|7:151058001-151058144	10:103541390-103541483|14:55821304-55821781|15:65033200-65033371|16:28548991-28549326|1:11722738-11722872|1:120291465-120293419|2:152646397-152648271|2:65309844-65310772|5:141318326-141319118|7:72856024-72856510|X:54842124-54842313
SUCLG1-human	2	5	6:160100331-160103505|X:49045736-49047889	12:100646080-100646171|17:37703012-37704020|1:226034634-226034734|3:193409922-193412394|3:3824386-3830597|X:152139086-152139817|X:152935586-152935904
HDGF-human	0	1		11:116716346-116717098
HNRNPC-human	9	5	11:71212473-71216556|12:6857714-6857935|16:29917281-29930851|16:57288998-57289528|2:178084043-178086787|2:242694162-242694459|3:41280846-41281309|5:130726802-130727610|6:42854209-42854897	11:77327741-77330650|12:112942601-112943628|12:7507727-7509975|15:57574797-57578354|17:74731958-74732235|19:41292884-41302474|3:124625590-124626993|3:193409922-193412394|4:6710371-6710952|8:101715588-101716524|X:131339616-131348161
CALR-human	0	7		10:32300445-32304436|10:38727851-38734344|12:19522733-19528464|16:4854150-4854522|19:3538755-3542773|1:145298367-145299729|20:8942984-8943132|3:105290809-105293320|3:193409922-193412394|3:41280846-41281150|4:56890781-56897525|X:67267006-67268257
CCAR2-human	1	4	4:420909-429558	18:14078298-14084875|2:241500937-241503090|3:193409922-193412394|4:169785125-169785522|4:169815917-169816743
TBRG4-human	1	4	7:43649241-43670610	10:123716775-123718838|12:19522733-19528464|15:57574797-57578354|19:12360854-12361056|20:35729822-35731066|5:141318326-141319070|7:26231959-26232114|X:21751876-21755666
EIF3G-human	1	1	9:15460312-15461628	X:21724513-21755666
AATF-human	0	3		11:73117790-73118557|1:229438737-229439552|21:34811605-34821088|2:110969200-110969791|2:238743067-238750481|X:67267006-67268257
PPIL4-human	1	0	22:38694005-38694099	18:51681682-51686134
SBDS-human	0	5		10:38727851-38734344|15:77771664-77775311|16:461579-461889|16:4746898-4747017|1:115250814-115251151|2:238743067-238750481|4:38969263-38972651|7:26231959-26232114
AKAP1-human	24	7	11:47490444-47493742|11:57509720-57510334|12:114260452-114261013|12:12273338-12274019|12:6857714-6857935|15:99500706-99501191|17:14249020-14251318|17:39911685-39911981|17:76415757-76420141|19:3538755-3542773|1:101440459-101440774|1:109475124-109477246|1:27321122-27326337|1:43133112-43141403|22:36863374-36863842|22:38694005-38694099|2:99812220-99813616|3:41280846-41281150|5:141318326-141319118|5:9…	10:38726669-38727785|10:38727851-38734344|15:30931024-30936841|17:34313741-34324756|2:178084043-178084135|5:138703321-138707675|6:4061382-4061888|7:102178973-102180052
RBM22-human	0	29		10:103541390-103541483|10:13696428-13697377|10:32300445-32304436|10:38726669-38727785|10:38726680-38727785|10:38734536-38736591|10:58117947-58118137|11:45893785-45902464|11:73117790-73118557|11:77327741-77330650|12:10852254-10853852|12:112942601-112943628|12:76423873-76424289|12:81191506-81205243|13:20249794-20251863|13:61141785-61147746|13:61141785-61147749|15:72578684-72579577|16:461579-461889|…
RPS19-human	9	3	11:130101611-130103202|11:71212473-71216556|16:50348404-50353112|1:109475124-109477246|1:186388210-186389219|20:22547444-22548431|2:173460752-173462340|7:30429964-30430344|9:15460312-15461628	10:38727851-38734344|10:38736650-38736742|11:93463614-93463842|14:105954854-105954999|19:53930190-53930339|1:145293269-145293370|20:22547449-22548431
HNRNPK-human	8	20	10:51027113-51027323|16:58192258-58197957|17:39911685-39911981|17:61666600-61671564|19:41247345-41247598|2:55518301-55518811|6:160100331-160103505|8:30416474-30428153	10:38736650-38736742|11:116716346-116717098|11:73117790-73118557|12:7507727-7509975|14:105233605-105234200|14:21557036-21557172|16:20747681-20748181|17:2935744-2936685|17:55940647-55943834|17:76415757-76420141|19:1226663-1227591|19:1611369-1611702|19:50480042-50482339|1:145305997-145309899|1:204191908-204192589|1:231133014-231135883|1:27321104-27326337|1:63906775-63912476|2:238743067-238750481|2:…
RBM34-human	0	2		10:38727851-38734344|18:51681682-51686134|20:8942984-8943132|2:97915911-97930065|3:193409922-193412394|7:102178973-102180052
PRPF8-human	2	25	12:114260452-114261013|1:109475124-109477246	11:77327741-77330650|11:93463614-93463842|12:112942601-112943628|12:132605147-132605984|12:19522733-19528464|12:7507727-7509975|12:76423873-76424289|15:30927837-30930948|15:30938499-30939870|15:73853390-73854236|16:22097072-22098377|16:28548991-28549326|17:38325916-38326699|17:38325916-38326704|17:4637775-4637877|17:74731241-74731853|17:74731958-74732235|19:8386976-8387155|1:112251887-112255052|1…
EIF4B-human	3	9	10:51027113-51027323|1:109475124-109477246|9:15460312-15461628	10:123716775-123718838|10:38727851-38734344|11:77327741-77330650|11:93463614-93463842|12:112942601-112943628|12:56982803-56982923|12:81191506-81205243|17:30807650-30807770|19:12359494-12360792|1:145305997-145309899|1:62147023-62149088|20:44056186-44058120|3:193409922-193412394|4:129141596-129143503|4:169785125-169785522|9:132988784-132995268
EIF4G1-human	1	3	6:160100331-160103505	10:131977685-131978376|10:38726680-38727785|10:38727851-38734344|11:77327741-77330650|17:1423833-1424872|1:115250814-115251151|1:218036199-218040219|3:193409922-193412394|4:140625351-140661365|4:169785125-169785522
SUPV3L1-human	3	9	11:130101611-130103202|1:109475124-109477246|9:15460312-15461628	11:93463614-93463842|13:61141785-61147746|13:61141785-61147749|17:37703012-37704020|19:12359494-12360792|1:1718493-1718760|1:245008647-245009905|5:141318326-141319070|5:149778634-149779372|6:107956674-107979410|7:102178973-102180052|7:26231959-26232114|8:74202941-74203277|X:21751876-21755666
BUD13-human	1	1	11:93464383-93464617	16:28950300-28950461
PUM2-human	0	5		10:38645418-38647239|11:93463614-93463842|3:193409922-193412394|5:81549249-81549886|7:102178973-102180052|X:21751876-21755666|X:67267006-67268257
MARK2-human	5	4	16:57288998-57289528|1:109475124-109477246|22:36863374-36863842|7:48002840-48004161|X:46330621-46331459	12:7507727-7509975|19:41292884-41302474|21:34811605-34821088|2:241500937-241503090|3:193409922-193412394
G3BP2-human	4	1	16:1414257-1416018|20:52771321-52773707|7:43671382-43679047|9:15460312-15461628	10:38727851-38734344|16:20747681-20748181|1:115250672-115250774|9:114803773-114804146|X:152935586-152935904
BCLAF1-human	1	6	12:7086054-7086295	10:38726669-38727785|1:226034634-226034734|1:27861428-27873771|3:124625590-124626993|3:193409922-193412394|3:49702287-49702661|4:83346821-83347189|6:41757075-41757268|7:26231959-26232114
RRP9-human	4	12	11:47490444-47493742|1:109475124-109477246|2:55518301-55518811|6:160100331-160103505	10:38727851-38734344|11:45893785-45902464|11:77327741-77330650|12:112942601-112943628|12:54678102-54678332|16:20747681-20748181|17:38325916-38326699|17:38325916-38326704|19:582583-582749|1:205567778-205568952|1:226034634-226034734|1:24301571-24304400|1:245008647-245009905|3:193409922-193412394|5:40828054-40832543|5:81549249-81549886|6:41757075-41757268|7:38268473-38269523|8:101715588-101716524|X:…
BCCIP-human	1	6	9:15460312-15461628	10:38727851-38734344|11:73117790-73118557|11:93463614-93463842|1:145305997-145309899|1:245008647-245009905|2:8823037-8823814|4:37614965-37633006|4:39280284-39287106|5:145140089-145144493|7:102178973-102180052|8:101715588-101716524|9:114803773-114804146|X:21724513-21755666
EIF4G2-human	0	2		10:38726669-38727785|10:38726680-38727785|10:38727851-38734344|11:73117790-73118557
FUS-human	3	6	5:95150512-95152210|6:4061935-4062446|7:43671382-43679047	10:38726669-38727785|14:105954854-105954999|15:57574797-57578354|16:28950300-28950461|19:12359494-12360792|1:120291465-120293419|3:124625590-124626993|3:193409922-193412394|X:152139086-152139817
SNRNP70-human	5	13	17:53036828-53038479|1:101440459-101440774|1:36319304-36320277|1:43166718-43167656|2:192547322-192548015	11:93463614-93463842|12:76441499-76442200|14:21557036-21557172|16:4854150-4854522|19:50363594-50363870|1:145298367-145299729|20:8942984-8943132|3:41280846-41281150|3:41280846-41281309|3:50295147-50295799|6:108986093-109001029|6:4062534-4062790|X:21724513-21755666|X:21751876-21755666
NAA15-human	0	4		15:57574797-57578354|15:65033200-65033371|6:4062534-4062790|X:21724513-21755666
RAVER1-human	3	10	11:47490444-47493742|3:148749151-148749987|6:160100331-160103505	12:132609942-132610398|15:30931024-30936841|15:30933821-30936841|15:31229463-31233768|15:64973587-64973890|15:73853390-73854236|16:28548991-28549326|19:12359494-12360792|19:12492201-12493384|19:41292884-41302474|1:84964232-84967508|2:114472773-114475329|2:97915911-97930065|3:124625590-124626993|3:193409922-193412394|5:139713866-139714242|5:149778634-149779372|6:41757075-41757268
RPS10-human	1	3	6:3027106-3027178	14:105954854-105954999|1:1718493-1718760|1:23884907-23885425|3:193409922-193412394|5:141318326-141319070|7:26231959-26232114|X:46434859-46457194
ETF1-human	3	5	17:39911685-39911981|1:109475124-109477246|9:15460312-15461628	10:38726680-38727785|10:38734536-38736591|10:38736650-38736742|11:77327741-77330650|11:93463614-93463842|18:14078298-14084875|1:62147023-62149088|3:193409922-193412394|4:169785125-169785522|5:141318326-141319070|5:72201273-72204535|6:41757075-41757268|7:26231959-26232114
PARN-human	2	5	1:109475124-109477246|X:49045736-49047889	1:145298367-145299729|20:44056186-44058120|2:97915911-97930065|5:81549249-81549886|X:21724513-21755666|X:21751876-21755666
FUBP3-human	1	3	11:9302589-9304917	10:103541390-103541483|11:77327741-77330650|16:22097072-22098377|2:25040711-25042222|7:102178973-102180052|X:67267006-67268257
PES1-human	9	10	14:75482566-75483710|15:25243634-25244116|16:50348404-50353112|17:39911685-39911981|20:52771321-52773707|2:101888207-101889588|7:30430652-30442527|7:44105117-44105580|7:48004230-48004896	10:38734536-38736591|11:71713851-71716590|12:54678102-54678332|12:88890959-88898935|14:105233605-105234200|14:55821304-55821781|15:101104991-101105399|15:77771664-77775311|16:29982900-29984270|17:6563388-6564522|19:16757612-16757906|20:2098062-2124429|22:39621319-39621699|3:152177135-152180173|4:15970992-15972665|4:83346821-83347189|7:102178973-102180052|7:30402073-30405650|X:131339616-131348161|…
DDX3X-human	10	3	10:58117947-58118137|15:68484641-68485853|1:109475124-109477246|1:43133112-43133717|2:101888207-101889588|3:10320748-10320904|6:160100331-160103505|7:26230081-26232114|X:46330621-46331459|X:54842124-54842313	12:112942601-112943628|17:6563388-6564522|1:205567778-205568952|1:245008647-245009905|2:8823037-8823814
ZC3H8-human	1	8	13:100543692-100545098	11:77327741-77330650|12:19522733-19528464|16:22097072-22098377|19:3538755-3542773|20:60708532-60709218|20:8942984-8943132|21:34811605-34821088|3:193409922-193412394|6:151674888-151676861|7:102178973-102180052|8:17074756-17077764
STIP1-human	6	11	11:125525243-125526100|11:130101611-130103202|11:9302589-9304917|13:113832291-113832487|3:155544609-155545970|6:42854209-42854897	10:123716775-123718838|10:38726680-38727785|10:38727851-38734344|12:54678102-54678332|13:41133172-41133645|14:21557036-21557172|14:75302151-75302477|17:74731241-74732235|19:12492201-12493384|2:238743067-238750481|2:55515492-55518811|2:8823037-8823814|3:10320748-10320904|5:139713866-139714242|7:6199125-6200185|8:101715588-101716524
SUGP2-human	1	3	3:155544609-155545970	19:12492201-12493384|19:19104550-19105174|1:41475927-41477329|3:193409922-193412394|5:81549249-81549886
TRIM56-human	2	0	11:9302589-9304917|7:149575880-149576254	10:38736650-38736742|11:73117790-73118557|1:226034634-226034734|20:2098062-2124429|8:74202941-74203277
GPKOW-human	5	7	3:53847083-53849753|6:81053530-81055691|9:132642569-132642657|9:15460312-15461628|X:54842124-54842313	10:38734536-38736591|11:93463614-93463842|16:20747681-20748181|2:99812220-99813616|3:50295147-50295799|5:130726802-130727610|5:141318326-141319070|6:151674888-151676861|9:114803773-114804146|X:152139086-152139817|X:51645035-51645241
MSI2-human	2	5	6:4061935-4062446|9:15460312-15461628	17:55754421-55756909|19:44271242-44271691|4:71686579-71690010|6:88081431-88085179|X:154348444-154349497|X:21724513-21755666|X:21751876-21755666
ILF2-human	0	1		10:38727851-38734344|2:97915911-97930065|X:21724513-21755666
ATP5C1-human	0	0		14:105954854-105954999
NUP35-human	0	5		10:38726669-38727785|10:38726680-38727785|12:112942601-112943628|15:30927837-30930948|1:226034634-226034734|3:193409922-193412394|5:81549249-81549886|X:152139086-152139817|X:21751876-21755666
LSM11-human	4	3	11:130101611-130103202|16:57288998-57289528|17:15880407-15880892|X:46330621-46331459	15:89054818-89055581|17:38325916-38326704|2:238743067-238750481|5:81549249-81549886
AKAP8L-human	3	3	11:47490444-47493742|3:100076448-100077120|9:15460312-15461628	12:81191506-81205243|16:22097072-22098377|X:21724513-21755666
HNRNPA1-human	1	5	9:15460312-15461628	10:123716775-123718838|10:38736650-38736742|11:77327741-77330650|12:54678102-54678332|15:30931024-30936841|15:57574797-57578354|15:86304243-86311247|16:20747681-20748181|17:30807650-30807770|17:37703012-37704020|1:229438737-229439552|3:193409922-193412394|7:6199125-6200185
SMNDC1-human	0	2		15:101104991-101105399|1:145298367-145299729
GEMIN5-human	9	2	11:61557463-61557894|16:57283884-57285615|17:61666600-61671564|21:34805110-34809189|2:37475570-37480228|6:3027106-3027178|9:15460312-15461628|X:46465806-46466342|X:46465806-46466358	10:121693300-121700097|12:112942601-112943628|5:72201273-72204535|8:21960697-21961454
UTP3-human	8	6	12:6857714-6857935|15:99500706-99501191|17:61666600-61671564|21:43218904-43220343|2:192547322-192548015|4:83276155-83276456|9:15460312-15461628|X:19932545-19933056	11:77327741-77330650|12:88890959-88898935|13:61141785-61147746|15:30931024-30936841|1:160061399-160061597|3:119388513-119393991|3:193409922-193412394|6:41757075-41757268|X:21751876-21755666
AKAP8-human	2	3	10:131978586-131981548|16:29917449-29930851	12:112942601-112943628|15:57574797-57578354|3:124625590-124626993|3:186264745-186268917|3:193409922-193412394|4:169785125-169785522|5:141318326-141319118
HNRNPF-human	0	5		12:132606125-132606469|15:65033200-65033371|17:37703012-37704020|18:51681682-51686134|19:12492201-12493384|20:8942984-8943132|3:193409922-193412394|5:81549249-81549886
YBX3-human	0	5		11:73117790-73118557|12:112942601-112943628|12:7499744-7509975|12:7507727-7509975|19:35530611-35530700|7:102178973-102180052|X:21724513-21755666
RBM39-human	2	20	1:24301571-24304400|6:4061382-4061888	10:38726680-38727785|11:77327741-77330650|12:54678102-54680445|13:41133172-41133645|14:21557036-21557172|19:19104550-19105174|1:145298367-145299729|1:245008647-245009905|20:22547449-22548431|2:101888207-101889588|2:166714125-166714724|2:27016195-27016679|3:41280846-41281150|3:50295147-50295799|4:140625351-140661365|5:130726802-130727521|5:149778634-149779372|5:39373528-39375115|7:128595440-128597…
HLTF-human	0	8		11:61172177-61178409|15:30933821-30936841|19:11560244-11561460|19:44733117-44734964|1:204191908-204192589|1:21923758-21924178|1:229438737-229439552|1:23884907-23885425|2:238743067-238750481|9:132642569-132642745
NPM1-human	2	5	12:7086054-7086295|2:242694162-242694459	14:21557036-21557172|19:47223596-47223792|19:50363594-50363870|3:193409922-193412394|3:41280846-41281150|4:109546410-109551176|8:74202941-74203277
RECQL-human	0	4		10:38726669-38727785|10:38727851-38734344|11:45893785-45902464|11:93463614-93463842|16:461579-461889|2:97915911-97930065|4:129141596-129143503|5:81549249-81549886|7:6199125-6200185
SF3A3-human	7	30	17:74730645-74731142|2:192547322-192548015|3:155544609-155545970|4:83346037-83347189|7:26230081-26232114|9:15460312-15461628|X:54842124-54842313	10:32300445-32304436|11:118622807-118625413|11:47490444-47493742|11:61172177-61178409|11:61556708-61557256|11:73117790-73118557|11:77327741-77330650|12:10852254-10853852|12:112942601-112943628|12:12871889-12873969|12:76423873-76424289|12:88890959-88898935|15:64973587-64973890|15:73853390-73854236|15:77771664-77775311|16:4746898-4747017|17:1423833-1424872|17:37703012-37704020|17:37703012-37704037|…
PABPC4-human	0	6		10:38645418-38647239|11:93463614-93463842|11:93466288-93466515|17:1423833-1424872|17:74731958-74732235|1:145305997-145309899|1:205567778-205568952|21:34805110-34809189|3:193409922-193412394
DDX19B-human	1	5	2:190611895-190615275	10:38726669-38727785|10:38736650-38736742|16:4746898-4747017|1:226034634-226034734|21:34811605-34821088|2:25040711-25042222|4:169785125-169785522|6:131161739-131179270|7:30402073-30405650|9:132988784-132995268|X:21751876-21755666|X:67267006-67268257
CSTF2T-human	1	3	10:131978586-131981548	15:30936906-30938316|5:81549249-81549886|X:21724513-21755666|X:21751876-21755666
HNRNPM-human	0	6		11:73117790-73118557|12:88890959-88898935|13:45602139-45603373|16:22097072-22098377|20:44056186-44058120|3:193409922-193412394|3:59735306-59737946|4:37614965-37633006|7:30402073-30405650|9:132988784-132995268
MATR3-human	8	5	11:47490444-47493742|17:53036828-53038479|3:10320748-10320904|4:76467763-76469537|7:43671382-43679047|9:15460312-15461628|X:46330621-46331459|X:49045736-49047889	11:45893785-45902464|11:77327741-77330650|12:112942601-112943628|13:61141785-61147746|15:101104991-101105399|16:28548991-28549326|1:35643001-35643589|1:62147023-62149088
MAGOH-human	21	8	10:51027113-51027323|11:94801347-94801817|13:115037957-115038038|13:41133172-41133645|15:101811851-101812968|15:99500706-99501191|16:1414257-1416018|16:50348404-50353112|17:15880407-15880892|17:61666600-61671564|17:74730645-74731142|17:74731241-74731853|1:9162812-9162933|4:83346037-83346715|6:160100331-160103505|6:4062534-4062790|6:42854209-42854897|7:156472001-156473136|7:156473269-156474522|7:4…	10:38727851-38734344|15:64973587-64973890|15:77771664-77775311|19:12359494-12360792|1:115250814-115251151|21:34811605-34821088|2:241500937-241503090|2:97915911-97930065|3:193409922-193412394|4:169785125-169785522|6:131161739-131179270|8:101715588-101716524|8:38117666-38118117|X:21724513-21755666|X:21751876-21755666
SUPT6H-human	3	1	11:61557463-61557894|14:35561418-35571886|16:50348404-50353112	12:112942601-112943628|4:169785125-169785522|5:81549249-81549886|X:152935586-152935904
SLBP-human	0	2		10:38727851-38734344|14:21557036-21557172|15:101104991-101105399|2:97915911-97930065|4:169785125-169785522
MTPAP-human	3	10	21:34805110-34809189|2:227657102-227659704|7:44105117-44105580	11:93464966-93465409|14:21557036-21557172|19:58372842-58373161|1:245008647-245009905|3:41280846-41281150|4:109546410-109551176|4:37614965-37633006|5:96107407-96108343|6:4062534-4062790|7:26231959-26232114
PRPF6-human	1	4	9:15460312-15461628	15:30931024-30936841|1:205567778-205568952|1:218036199-218040219|3:186264745-186268917|3:193409922-193412394|4:169785125-169785522|7:102178973-102180052|X:21724513-21755666
DNAJC2-human	0	7		12:132605147-132605984|13:45602139-45603373|16:28548991-28549326|19:12492201-12493384|1:35643001-35643589|3:124625590-124626993|4:169815917-169816743|5:141318326-141319070|6:4062534-4062790|X:154348444-154349497
TUFM-human	3	3	6:160100331-160103505|9:15460312-15461628|X:49045736-49047889	10:38726669-38727785|10:38727851-38734344|19:35530611-35530700|1:156260898-156261193|21:34811605-34821088|6:41757075-41757268
NCBP2-human	5	14	15:99500706-99501191|17:39911685-39911981|22:36863374-36863842|6:160100331-160103505|7:26230081-26232114	10:123716775-123718838|10:38645418-38647239|11:77327741-77330650|11:93463614-93463842|11:93466288-93466515|12:100642757-100645953|14:76696297-76696671|17:37703012-37704020|17:74731958-74732235|18:51681682-51686134|19:12359494-12360792|1:145298367-145299729|1:35643001-35643589|20:44056186-44058120|21:34811605-34819324|21:34811605-34821088|2:27293590-27294193|2:96502857-96516913|4:129141596-1291435…
FASTKD1-human	0	6		17:74730645-74731142|2:238743067-238750481|4:38969263-38972651|7:6199125-6200185|9:132988784-132995268|9:37880746-37881514
HNRNPA2B1-human	0	5		12:122089551-122090633|3:124625590-124626993|4:169785125-169785522|8:123966269-123985481|X:21724513-21755666|X:46434859-46457194
SERBP1-human	2	4	2:227657102-227659704|2:55518301-55518811	12:112942601-112943628|18:12429433-12431148|18:12429436-12431148|1:226034634-226034734|6:4062868-4063307|7:90747524-90836479|8:74202941-74203277
ESF1-human	0	4		12:132605147-132605984|17:37703012-37704020|17:37703012-37704037|20:44056186-44058120|3:193409922-193412394|4:169785125-169785522
KRR1-human	1	2	21:34805110-34809189	11:77327741-77330650|12:19522733-19528464|3:186264745-186268917|7:26231959-26232114|8:100890494-100899717
PRPF4-human	0	3		10:38645418-38647239|10:38726680-38727785|10:38727851-38734344|11:77327741-77330650|13:61141785-61147749|15:57574797-57578354|2:27293590-27294193|3:193409922-193412394|5:96107407-96108343|7:102178973-102180052
FMR1-human	2	6	16:50348404-50353112|X:46330621-46331459	15:101104991-101105399|16:22097072-22098377|21:34819448-34821088|5:141318326-141319070|5:81549249-81549886|7:72756900-72772189|X:21724513-21755666
RPS5-human	0	3		10:38727851-38734344|1:112251887-112255052|4:38969263-38972651|6:4061382-4061888
TROVE2-human	2	0	14:21557036-21557172|16:57288998-57289528	5:81549249-81549886|8:17143937-17152495
G3BP1-human	2	3	10:131978586-131981548|9:15460312-15461628	16:20747681-20748181|2:152331734-152339712|3:193409922-193412394|4:169785125-169785522|7:38268473-38269523|7:72756900-72772189|9:114803773-114804146|X:20026517-20028894
EWSR1-human	1	12	17:15880407-15880892	10:131977685-131978376|11:532523-532630|11:61172177-61178409|12:112942601-112943628|13:61141785-61147746|16:4746898-4747017|19:12359494-12360792|19:16757612-16757906|20:44056186-44058120|2:238743067-238750481|2:99812220-99813616|5:40828054-40832543|6:41757075-41757268|8:21960697-21961454|X:54842124-54842313
EEF2-human	3	1	11:71212473-71216556|6:4061935-4062446|X:54842124-54842313	15:30931024-30936841|1:145298367-145299729|1:226034634-226034734|3:193409922-193412394
SRSF3-human	14	13	13:113832291-113832487|16:29982900-29983362|1:11721366-11722681|21:34805110-34809189|2:192547322-192548015|2:241500937-241503090|2:55518301-55518811|3:51434556-51436165|4:83276155-83276456|5:96109051-96112571|6:160100331-160103505|6:41757071-41757305|7:48002840-48004161|9:15460312-15461628	12:81191506-81205243|12:88890959-88898935|17:38325916-38326699|17:38325916-38326704|19:41292884-41302474|19:417323-418922|1:204191908-204192589|20:44056186-44058120|22:39621319-39621699|22:42478070-42479122|2:54092711-54093221|3:124625590-124626993|3:186264745-186268917|3:193409922-193412394|3:50295147-50295799|6:41757075-41757305|7:90747524-90836479
QKI-human	2	17	17:39911685-39911981|3:100076448-100077120	10:123716775-123718838|10:38727851-38734344|11:116716346-116717098|11:61172177-61178409|11:93463614-93463842|11:93465458-93466252|11:93466288-93466515|12:112942601-112943628|15:73853390-73854236|15:89054818-89055581|17:38325916-38326699|17:6563388-6564522|17:74731958-74732235|19:1226663-1227591|19:19104550-19105174|2:55515492-55518811|3:193409922-193412394|4:38969263-38972651|4:71686579-71690010|…
HNRNPD-human	9	3	12:76441499-76442172|16:1414257-1416018|19:3538755-3542773|2:173460752-173462340|3:41280846-41281150|6:160100331-160103505|6:42854209-42854897|7:48002840-48004161|X:54842124-54842313	19:1226663-1227591|3:193409922-193412394|4:169785125-169785522|7:6199125-6200185|X:154348444-154349497
EIF3D-human	39	9	11:130101611-130103202|11:6516641-6518419|11:71212473-71216556|13:79893012-79893669|13:79893015-79893669|15:68484641-68485853|15:75194405-75194944|17:15881015-15881113|17:55754421-55756909|17:61666600-61671564|17:74731241-74731853|17:74731958-74732235|19:19104550-19105174|19:58372842-58373161|19:58806948-58817453|1:11721366-11722681|1:54317944-54320673|1:62147023-62149088|21:44263392-44270150|22:…	10:58117947-58118137|11:118622807-118625413|11:93464383-93464918|11:93465458-93466252|12:10852254-10853852|12:132605147-132605984|14:76696297-76696671|19:1226663-1227591|19:16628153-16630904|19:16757612-16757906|1:245008647-245009905|22:19958267-19958738|2:152645762-152646265|2:178084043-178086787|2:65309844-65310772|3:124625590-124626993|X:152139086-152139817
TARDBP-human	5	6	15:101811851-101812968|21:34805110-34809189|2:242694162-242694459|4:76467763-76469537|6:26375027-26376024	11:112106758-112108175|11:93463614-93463842|19:3538755-3542773|3:124625590-124626993|3:193409922-193412394|3:41280846-41281150|5:141318326-141319070|6:41757075-41757268|7:26231959-26232114
DNAJC21-human	1	0	16:57283884-57285615	12:112942601-112943628|15:57574797-57578354|20:18724916-18744003|3:193409922-193412394|7:102180174-102180461
LARP7-human	1	3	6:160100331-160103505	19:1226663-1227591|2:8823037-8823814|3:193409922-193412394|5:141318326-141319070|7:102178973-102180052|9:114803773-114804146
IGF2BP3-human	5	6	2:173460752-173462340|4:20729021-20754187|6:4062534-4062790|6:81053530-81055691|9:15460312-15461628	17:44841988-44845677|17:74730645-74731142|19:35633676-35633820|1:145305997-145309899|20:18724916-18744003|20:2098062-2124429|3:124625590-124626993|6:26375027-26375742|9:114803773-114804146
RBM15-human	2	2	16:29982900-29983362|1:43166718-43167656	10:38727851-38734344|11:73117790-73118557|1:112251887-112255052|1:145305997-145309899|3:124625590-124626993|4:56890781-56897525|7:102178973-102180052
CPSF6-human	2	9	2:55515492-55518811|X:19932545-19933056	10:38727851-38734344|17:4637775-4637877|19:3538755-3542773|1:145298367-145299729|20:22545755-22547320|2:166714125-166714724|2:55518301-55518811|3:41280846-41281150|4:140625351-140661365|5:74670017-74675161|9:132988784-132995268|X:21724513-21755666
SSB-human	5	9	11:47490444-47493742|12:7086054-7086295|15:25227585-25243266|17:39911685-39911981|9:15460312-15461628	10:38726680-38727785|11:93463614-93463842|12:10852254-10853852|15:101104991-101105399|15:64973587-64973890|17:38325916-38326699|1:1718493-1718760|1:29442316-29443330|4:83276155-83276456|5:40828054-40832543|5:81549249-81549886|5:95150094-95152210|6:131161739-131179270|6:167608983-167609977|6:4061382-4061888|7:90747524-90836479|8:101715588-101716524|X:21724513-21755666
NIP7-human	2	6	1:9162812-9162933|X:49045736-49047889	10:38726669-38727785|10:38727851-38734344|11:93463614-93463842|12:112942601-112943628|19:41292884-41302474|21:34819448-34821088|5:141318326-141319118|5:149778634-149779372|7:102178973-102180052
SF3B1-human	5	25	18:670923-672609|3:53847083-53849753|5:141318326-141319070|5:141318326-141319118|9:15460312-15461628	11:532523-532630|11:93463614-93463842|11:93466288-93466515|12:107385780-107386564|12:7070109-7070288|12:81191506-81205243|14:21557036-21557172|16:83843031-83845025|17:74731241-74731853|17:74731958-74732235|19:41292884-41302474|19:582583-582749|1:160061399-160061597|1:204191908-204192589|1:41475927-41477329|20:8946083-8947866|2:178084043-178086787|2:54092711-54093221|3:41280846-41281150|3:50295147…
SNRNP200-human	2	6	7:148991504-148991630|7:149575880-149576254	10:38734536-38736591|12:112942601-112943628|13:33007110-33010497|13:45602139-45603373|15:30927837-30930948|1:145298367-145299729|1:245008647-245009905|20:18724916-18744003|3:41280846-41281150
NELFE-human	0	1		12:112942601-112943628|3:150344951-150345445|3:193409922-193412394|7:102178973-102180052
HNRNPA0-human	0	3		10:38726669-38727785|18:51681682-51686134|2:238743067-238750481|2:241500937-241503090|2:8823037-8823814|4:38969263-38972651|7:140404764-140406362
SRFBP1-human	3	22	15:99500706-99501191|4:83276155-83276456|5:141318326-141319070	10:58117947-58118137|11:112106758-112108175|11:532523-532630|11:73117790-73118557|11:93466288-93466515|12:107385780-107386564|12:56982803-56982923|12:81191506-81205243|14:21557036-21557172|15:73853390-73854236|17:38325916-38326704|17:74731958-74732235|18:51681682-51686134|19:1244440-1244735|19:1611369-1611702|1:160061399-160061597|1:1718493-1718760|21:44473758-44473971|22:51017089-51017464|2:5551…
KIF1C-human	0	0		7:30402073-30405650
DDX21-human	3	6	12:7086054-7086295|1:109475124-109477246|9:15460312-15461628	10:38726669-38727785|10:38727851-38734344|11:118622807-118625413|19:44733117-44734964|1:115250814-115251151|1:145303983-145304446|20:22545755-22547320|5:139713866-139714242|6:131161739-131179270|9:114803773-114804146|X:21724513-21755666|X:21751876-21755666
DDX47-human	4	8	21:43218904-43220343|3:51434556-51436165|4:83346037-83346715|X:54842124-54842313	11:73117790-73118557|12:132605147-132605984|12:132606125-132606469|2:166714125-166714724|3:124625590-124626993|3:193409922-193412394|4:169785125-169785522|6:26375027-26375742|6:88081431-88085179|7:26709276-26709709|9:114803773-114804146|X:100093354-100095702|X:20026517-20028894
APOBEC3C-human	2	3	1:101440459-101440774|1:117644185-117644888	10:38726669-38727785|10:38727851-38734344|1:112251887-112255052|1:205567778-205568952|2:238743067-238750481
EFTUD2-human	1	8	17:61666600-61671564	10:38736650-38736742|11:77327741-77330650|12:112942601-112943628|12:122089551-122090633|12:673848-674382|12:88890959-88898935|15:30931024-30936841|16:22097072-22098377|1:110134878-110134966|1:205567778-205568952|3:124625590-124626993|4:37614965-37633006|5:149778634-149779372|5:81549249-81549886|X:154348444-154349497|X:21724513-21755666|X:67267006-67268257
EIF2S1-human	6	7	11:9302589-9304917|12:7086054-7086295|2:178084043-178086787|6:42854209-42854897|7:43671382-43679047|9:15460312-15461628	10:38736650-38736742|11:93463614-93463842|12:54678102-54678332|14:21557036-21557172|17:5403271-5403350|18:51681682-51686134|19:35633676-35633820|5:141318326-141319118|7:26231959-26232114|X:21724513-21755666
RBM47-human	6	12	16:4854150-4854522|17:61666600-61671564|17:77083448-77083832|19:41247345-41247598|21:43218904-43220343|6:160100331-160103505	10:38645418-38647239|10:38727851-38734344|11:73117790-73118557|13:33007110-33010497|14:75302151-75302477|16:461579-461889|18:51681682-51686134|19:12492201-12493384|19:35530611-35530700|1:145298367-145299729|1:226034634-226034734|21:34811605-34821088|21:34819448-34821088|2:8823037-8823814|3:124625590-124626993|3:193409922-193412394|5:148878857-148880577|6:41757075-41757305|7:26231959-26232114|7:61…
GTF2F1-human	2	2	7:43671382-43679047|X:46330621-46331459	10:103541390-103541483|12:7499744-7509975|1:112251887-112255052|20:8942984-8943132
SRP68-human	0	5		10:38726669-38727785|10:38726680-38727785|11:73117790-73118557|17:37703012-37704020|5:81549249-81549886|X:21724513-21755666|X:21751876-21755666
DDX24-human	1	3	9:15460312-15461628	16:461579-461889|2:110969200-110969791|2:97915911-97930065|4:169815917-169816743|6:131161739-131179270|8:16976285-16977796
AGO1-human	1	4	6:42854209-42854897	10:38726669-38727785|10:38726680-38727785|10:38727851-38734344|19:17514136-17514488|1:27861428-27873771|3:193409922-193412394|5:149778634-149779372
NUSAP1-human	0	4		10:38726669-38727785|12:132606125-132606469|15:65033200-65033371|4:129141596-129143503
PKM-human	2	1	11:130101611-130103202|3:51434556-51436165	1:245008647-245009905
UPF1-human	2	1	12:7086054-7086295|7:102743570-102743870	11:77327741-77330650|16:23592495-23593596|1:145298367-145299729|21:34811605-34821088|3:155544609-155545970
TAF15-human	2	11	16:4854150-4854522|3:155544609-155545970	10:38726669-38727785|11:93463614-93463842|11:93466288-93466515|17:55940647-55943834|19:1226663-1227591|1:205567778-205568952|20:18724916-18744003|2:8823037-8823814|3:3824386-3830597|6:151674888-151676861|6:4062534-4062790|7:128595440-128597277|X:21724513-21755666|X:54842124-54842313
AUH-human	0	5		10:38726669-38727785|10:38726680-38727785|16:4746898-4747017|1:145303983-145304446|4:169785125-169785522|5:141318326-141319118|6:4061382-4061888|7:102178973-102180052|8:21960697-21961454|X:152935586-152935904|X:67267006-67268257
IGF2BP2-human	1	2	10:131978586-131981548	11:93463614-93463842|12:112942601-112943628|8:101715588-101716524|X:46434859-46457194
GNB2L1-human	1	7	17:61666600-61671564	10:38726669-38727785|10:38727851-38734344|12:112942601-112943628|15:57574797-57578354|16:22097072-22098377|17:38325916-38326699|17:38325916-38326704|19:417323-418922|5:141318326-141319070|7:102178973-102180052
RCC2-human	2	2	22:36863374-36863842|6:160100331-160103505	12:100635624-100636263|15:73853390-73854236|19:44733117-44734964
CIRBP-human	7	3	17:61666600-61671564|19:19104550-19105174|1:53377694-53379566|3:41280846-41281150|6:160100331-160103505|6:3027106-3027178|X:46330621-46331459	15:31229463-31233768|6:131161739-131179270|X:152935586-152935904
DKC1-human	3	3	3:10320748-10320904|7:43671382-43679047|9:15460312-15461628	11:93463614-93463842|12:7086054-7086295|16:22097072-22098377|1:115250814-115251151|3:193409922-193412394|6:131161739-131179270
RPS3A-human	0	9		10:103541390-103541483|11:93463614-93463842|12:54678102-54678332|12:81191506-81205243|12:88890959-88898935|13:41133172-41133645|16:20747681-20748181|4:129141596-129143503|6:131161739-131179270|7:26231959-26232114|X:20026517-20028894|X:46434859-46457194
TFIP11-human	8	6	16:50348404-50353112|19:19104550-19105174|1:109475124-109477246|2:101888207-101889588|2:37475570-37480228|6:160100331-160103505|6:42854209-42854897|9:15460312-15461628	11:45893785-45902464|15:30938499-30939870|15:65033200-65033371|18:12429436-12431148|1:156260898-156261193|20:22547449-22548431|20:60708532-60709218|5:149778634-149779372|8:101715588-101716524
NSUN2-human	4	9	12:2933419-2939382|12:2933419-2939999|12:56146625-56151166|3:51434556-51436165	11:73117790-73118557|15:31229463-31233768|17:15881228-15881357|1:112251887-112255052|1:204191908-204192589|3:119388513-119393991|3:41280846-41281150|3:50295147-50295799|5:39373528-39375115|6:160100331-160103505|6:4062534-4062790|X:21724513-21755666|X:23851730-23858429
HNRNPAB-human	1	4	6:42854209-42854897	12:54678102-54678332|1:204191908-204192589|1:43166718-43167651|20:18724916-18744003|2:8823037-8823814|3:193409922-193412394|7:6199125-6200185|X:23851628-23858429|X:67267006-67268257
METAP2-human	30	29	10:5904655-5920059|11:116716346-116717098|12:107385780-107386564|13:79893015-79893669|15:66783056-66786752|16:30126030-30126915|17:53037989-53038598|17:74731958-74732235|19:19104550-19105174|19:50480042-50482339|19:58055952-58057824|1:109475124-109477246|1:62147023-62149088|21:34805110-34809189|22:38687945-38689260|2:242694162-242694459|2:37475570-37480228|2:55518301-55518811|4:40155888-40159481|…	11:47493655-47493742|11:93464966-93465409|11:93465458-93466252|11:93465480-93466252|12:88890959-88898935|14:23768751-23769966|16:3535062-3535466|16:58192258-58197957|16:68331380-68332393|17:14249020-14251318|17:4175812-4186092|18:60243886-60251678|19:16757612-16757906|19:47223596-47223792|19:7535202-7535422|1:160061399-160061597|1:166819661-166821821|1:35642073-35642919|20:32666360-32667715|21:44…
PTBP1-human	3	7	11:47490444-47493742|17:39911685-39911981|2:55518301-55518811	10:38727851-38734344|11:77327741-77330650|11:93463614-93463842|17:55754421-55756909|19:12359494-12360792|1:205567778-205568952|2:55515492-55518811|3:193409922-193412394|6:4061382-4061888|7:156473269-156474522|7:30402073-30405650
TIAL1-human	2	17	11:71212473-71216556|1:109475124-109477246	10:13696428-13697377|10:38736650-38736742|11:61172177-61178409|11:73117790-73118557|11:93463614-93463842|11:93465480-93466252|12:76423873-76424289|17:30807650-30807770|17:4637775-4637877|17:6563388-6564522|17:74731958-74732235|18:12429433-12431148|19:1611369-1611702|1:145293269-145293370|1:160061399-160061597|1:1718493-1718760|1:205567778-205568952|1:218036199-218040219|1:229438737-229439552|20:4…
GRWD1-human	1	6	5:95150512-95152210	10:38727851-38734344|11:45893785-45902464|12:88890959-88898935|20:18724916-18744003|3:186264745-186268917|4:56890781-56897525|X:21724513-21755666|X:21751876-21755666
AARS-human	0	3		10:38726669-38727785|12:112942601-112943628|12:132605147-132605984|1:226034634-226034734|3:124625590-124626993|4:129141596-129143503
KHSRP-human	2	1	22:38087432-38089338|X:49045736-49047889	11:73117790-73118557|12:112942601-112943628|15:57574797-57578354|15:89054818-89055581|19:35530611-35530700|1:1718493-1718760|3:193409922-193412394|7:30402073-30405650
RBM27-human	5	8	11:130101611-130103202|17:61666600-61671564|6:160100331-160103505|7:43671382-43679047|9:15460312-15461628	11:73117790-73118557|11:93463614-93463842|12:122089551-122090633|16:4746898-4747017|17:38325916-38326699|17:38325916-38326704|17:74731958-74732235|1:115250672-115250774|1:27321104-27326337|3:49702287-49702661|X:67267006-67268257
CNOT7-human	5	9	10:58117947-58118137|16:57288998-57289528|1:245010009-245012089|2:173460752-173462340|6:160100331-160103505	12:54678102-54678332|13:80125258-80126650|15:30931024-30936841|17:34313741-34324756|19:1226663-1227591|19:35530611-35530700|1:43166718-43167651|1:62147023-62149088|20:44056186-44058120|2:8823037-8823814|2:97915911-97930065|3:152177135-152180173|3:193409922-193412394|4:140625351-140661365|5:138703321-138707675|8:101715588-101716524
U2AF1-human	7	31	21:34805110-34809189|4:83276155-83276456|4:83346037-83346715|5:130726802-130727610|6:4062534-4063307|7:156473269-156474522|7:65821859-65824040	10:123716775-123718838|11:118622807-118625413|11:532523-532630|11:75115913-75116657|12:107385780-107386564|12:112942601-112943628|12:76441499-76442172|12:76441499-76442200|14:21557036-21557172|15:73853390-73854236|16:22097072-22098377|16:461579-461889|17:1423833-1424872|17:18146137-18147221|17:30807650-30807770|17:38325916-38326704|17:44841988-44845677|18:12429433-12431148|18:12429436-12431148|19…
PUM1-human	0	2		10:38727851-38734344|11:73117790-73118557|2:114472773-114475329|3:193409922-193412394|5:139713866-139714242|9:114803773-114804146
SRSF9-human	2	12	11:125525243-125526100|4:140625351-140661365	11:93463614-93463842|14:21557036-21557172|16:28950300-28950461|16:461579-461889|19:12359494-12360792|19:1244440-1244735|19:35530611-35530700|1:145298367-145299729|1:1718493-1718760|1:32680651-32680736|2:238743067-238750481|3:3830759-3864417|7:72856024-72856510|X:152935586-152935904|X:21724513-21755666|X:54842124-54842313
DHX30-human	0	2		15:30927837-30930948|5:145140089-145144493|X:21751876-21755666
NONO-human	3	8	16:50348404-50353112|2:190611895-190615275|7:43673008-43679047	10:38734536-38736591|10:5904655-5920059|11:93463614-93463842|17:1423833-1424872|18:12429433-12431148|1:145303983-145304446|22:38168772-38169789|2:8823037-8823814|4:169815917-169816743|5:81549249-81549886|6:151674888-151676861|X:21724513-21755666
FXR1-human	0	4		15:89054818-89055581|19:35530611-35530700|19:35633676-35633820|3:193409922-193412394|3:59735306-59737946|4:169785125-169785522
ADAR-human	4	6	16:4854150-4854522|16:50348404-50353112|2:27666929-27667052|7:156473269-156474522	12:6857714-6857935|19:1226663-1227591|1:110134878-110134966|20:44056186-44058120|2:97915911-97930065|4:37614965-37633006|5:141318326-141319070|9:132642569-132642745
CEBPZ-human	0	4		15:65033200-65033371|19:44733117-44734964|3:49702287-49702661|4:169785125-169785522
SF3B4-human	0	13		10:123716775-123718838|11:77327741-77330650|11:93463614-93463842|11:93466288-93466515|13:41133172-41133645|13:61141785-61147746|13:61141785-61147749|15:101104991-101105399|16:20747681-20748181|17:74731958-74732235|1:35643001-35643589|20:2739631-2739913|4:169785125-169785522|4:4237984-4239553|6:41757075-41757268|7:38268473-38269523|7:6199125-6200185|8:41364641-41367102|X:21724513-21755666
SRSF7-human	2	5	11:57509720-57510334|6:42854209-42854897	11:93463614-93463842|19:1226663-1227591|22:25586752-25588372|3:124625590-124626993|5:81549249-81549886|9:132988784-132995268|X:67267006-67268257
IGF2BP1-human	1	11	13:113532618-113536189	10:38727851-38734344|11:117691088-117691380|12:88890959-88898935|16:22097072-22098377|17:37703012-37704020|17:37703012-37704037|1:1718493-1718760|1:23884907-23885425|1:27861428-27873771|20:22545755-22547320|3:193409922-193412394|3:41280846-41281150|4:169785125-169785522|4:83346821-83347189|6:131161739-131179270|7:30402073-30405650|9:114803773-114804146|X:21751876-21755666
EXOSC9-human	6	3	11:130101611-130103202|16:1414257-1416018|1:186388210-186389219|6:3027106-3027178|6:4061935-4062446|6:42854209-42854897	10:103541390-103541483|11:63766160-63766309|17:55940647-55943834|1:229438737-229439552|5:149778634-149779372|5:72201273-72204535|7:6199125-6200185
PHF6-human	0	6		10:38726669-38727785|10:38726680-38727785|10:38727851-38734344|11:73117790-73118557|19:1226663-1227591|3:124625590-124626993|X:20026517-20028894
SSRP1-human	0	4		10:38726669-38727785|10:38726680-38727785|11:73117790-73118557|14:23516584-23516669|19:44271242-44271691|1:145305997-145309899|3:186264745-186268917|5:139713866-139714242|9:114803773-114804146
FASTKD2-human	0	4		10:38726680-38727785|10:38727851-38734344|1:145298367-145299729|20:44108735-44110010|3:124625590-124626993|4:169785125-169785522|X:23851730-23858429
PUS1-human	3	3	12:7086054-7086295|17:15880407-15880892|20:52771321-52773707	10:38726669-38727785|10:38726680-38727785|20:18724916-18744003|4:83346821-83347189|5:72201273-72204535|6:88081431-88085179|8:101715588-101716524
DDX52-human	0	2		10:38726669-38727785|10:38726680-38727785|10:38727851-38734344|15:89054818-89055581|3:186264745-186268917
PSIP1-human	2	2	11:130101611-130103202|16:57288998-57289528	15:57574797-57578354|19:417323-418922|1:226034634-226034734|2:238743067-238750481|3:124625590-124626993|X:23851730-23858429
SAFB2-human	0	3		10:103541390-103541483|12:132605147-132605984|13:61141785-61147749|16:28548991-28549326|17:2935744-2936685|1:226034634-226034734|2:97915911-97930065|4:169815917-169816743|5:73925818-73930508|6:31322074-31322255
TIA1-human	1	4	16:57288998-57289528	11:118622807-118625413|11:73117790-73118557|15:72578684-72579577|1:145298367-145299729|1:205567778-205568952|2:97915911-97930065|3:193409922-193412394|6:31322074-31322255|X:67267006-67268257
SFPQ-human	7	6	16:29982900-29983362|19:1611369-1611702|1:43166718-43167656|2:152331734-152339712|2:242694162-242694459|5:141318470-141319070|X:49045736-49047889	12:12871889-12873969|15:25243634-25244116|1:245008647-245009905|20:44056186-44058120|3:186264745-186268917|3:50295147-50295799
RPS2-human	1	3	9:15460312-15461628	11:93463614-93463842|1:229438737-229439552|6:4061382-4061888|6:41757075-41757268|7:102178973-102180052|8:101715588-101716524|X:21724513-21755666
LARP4-human	0	4		12:81191506-81205243|13:61141785-61147746|14:21557036-21557172|17:37703012-37704020|1:226034634-226034734|21:44473758-44473971
RPLP0-human	1	6	16:50349935-50353112	11:61172177-61178409|11:93463614-93463842|12:10852254-10853852|15:86304243-86311247|17:44841988-44845677|2:238743067-238750481|3:51434556-51436165|7:102178973-102180052|8:101715588-101716524|X:154348444-154349497
TRA2A-human	0	3		16:4746898-4747017|19:12492201-12493384|3:193409922-193412394|7:102178973-102180052
CPSF7-human	2	3	21:34805110-34809189|6:160100331-160103505	10:38726680-38727785|12:19522733-19528464|20:8942984-8943132|3:193409922-193412394
CCAR1-human	6	4	12:6857714-6857935|17:74730645-74731142|19:3610970-3611901|2:227657102-227659704|8:145748718-145749019|X:54842124-54842313	10:38734536-38736591|11:77327741-77330650|12:112942601-112943628|17:37703012-37704020|19:52346167-52346441|1:112251887-112255052|1:145305997-145309899|1:226034634-226034734|20:61870963-61871607|3:193409922-193412394|4:169785125-169785522|4:37614965-37633006|5:81549249-81549886|7:30402073-30405650|X:46434859-46457194
SLTM-human	0	1		11:45893785-45902464|1:226034634-226034734
UTP18-human	1	1	10:131978586-131981548	17:37703012-37704020|3:193409922-193412394|X:21724513-21755666|X:21751876-21755666
UBE2L3-human	0	6		15:89054818-89055581|1:27861428-27873771|2:238743067-238750481|3:193409922-193412394|3:59735306-59737946|5:81549249-81549886|6:107956674-107979410|8:21960697-21961454
PPIG-human	0	3		15:101104991-101105399|1:226034634-226034734|20:35729822-35731066|3:124625590-124626993|3:193409922-193412394|X:21751876-21755666
FKBP4-human	0	3		10:38727851-38734344|4:169815917-169816743|4:83346821-83347189|X:152935586-152935904
RPL23A-human	0	4		10:38736650-38736742|12:122089551-122090633|13:61141785-61147746|17:2935744-2936685|1:218036199-218040219
FIP1L1-human	2	4	16:50349935-50353112|21:34805110-34809189	10:38734536-38736591|11:77327741-77330650|12:100646080-100646171|12:112942601-112943628|12:88890959-88898935|20:44056186-44058120|3:148880663-148883732|3:193409922-193412394|4:38969263-38972651|5:139713866-139714242|7:30402073-30405650|X:20026517-20028894|X:67267006-67268257
HSPD1-human	0	1		10:32300445-32304436|7:26231959-26232114
FTO-human	6	20	14:75482566-75483710|18:673077-674160|2:242694162-242694459|3:51434556-51436165|6:138734292-138736334|8:102190616-102211422	11:93463614-93463842|11:93464966-93465409|12:54678102-54678332|16:83843031-83845025|17:74731958-74732235|19:582583-582749|1:110467825-110471473|1:204191908-204192589|1:245008647-245009905|20:22545755-22547320|2:25040711-25042222|3:41280846-41281150|3:41280846-41281309|3:50295147-50295799|3:53259626-53259766|4:6642986-6643456|5:130726802-130727521|5:39373528-39375115|5:95150094-95152210|5:96107407…
RBM17-human	1	6	4:83276155-83276456	10:38736650-38736742|17:37704084-37707290|17:74730645-74731142|2:27016195-27016679|3:150344951-150345445|4:169785125-169785522|4:37614965-37633006|5:145140089-145144493|5:149778634-149779372|X:57005094-57010698
DDX6-human	9	7	10:96367784-96369609|11:9302589-9304917|1:43133112-43141037|2:241500937-241503090|3:41280846-41281150|4:20729021-20754187|5:40828054-40832543|6:42854209-42854897|7:30429964-30430344	10:38727851-38734344|11:73117790-73118557|15:65033200-65033371|18:51681682-51686134|20:8942984-8943132|2:238743067-238750481|3:124625590-124626993|3:3824386-3830597|4:38969263-38972651|7:102178973-102180052
GRSF1-human	7	4	11:6516641-6518419|11:71212473-71216556|1:11721366-11722681|2:178084043-178086787|6:13287341-13295027|6:160100331-160103505|6:4062868-4063307	10:38726669-38727785|11:116716346-116717098|11:118622807-118625413|12:54678102-54678332|19:12492201-12493384|3:124625590-124626993|4:38969263-38972651|7:38268473-38269523|8:101715588-101716524|X:131339616-131348161
KHDRBS1-human	2	4	2:173460752-173462340|4:83346037-83346715	10:103541390-103541483|1:63906775-63912476|3:152177135-152180173|3:193409922-193412394|7:26231959-26232114|7:72756900-72772189
PCBP1-human	3	5	12:76441499-76442172|16:50349935-50353112|6:160100331-160103505	11:47493655-47493742|11:532523-532630|12:7070109-7070288|16:4854150-4854522|6:41757075-41757268|7:72756900-72772189|X:152935586-152935904
SART3-human	9	2	12:2933419-2939999|12:76441499-76442172|17:39911685-39911981|19:16742536-16757930|19:3538755-3542773|2:27666929-27667052|3:155544609-155545970|6:13287341-13295027|6:160100331-160103505	12:54678102-54678332|1:145298367-145299729|1:226034634-226034734|2:8823037-8823814|3:193409922-193412394|7:26231959-26232114
SRSF1-human	2	11	11:47490444-47493742|3:155544609-155545970	11:93463614-93463842|12:81191506-81205243|14:76696297-76696671|17:74731241-74731853|17:74731958-74732235|18:673077-674160|19:1226663-1227591|1:145298367-145299729|21:34811605-34821088|2:152331734-152339712|5:95150094-95152210|8:21960697-21961454
ASCC1-human	14	4	10:131978586-131981548|13:41133172-41133645|19:19104550-19105174|1:109475124-109477246|1:43133112-43141037|1:43133112-43141403|3:10320748-10320904|5:95150512-95152210|6:4062534-4062790|6:4062868-4063307|7:99809618-99810669|8:101715588-101716507|8:66631717-66637550|X:49045736-49047889	11:77327741-77330650|15:31229463-31233768|17:37703012-37704020|3:3830759-3864417|5:73925818-73930508|7:102178973-102180052|X:152935586-152935904
BOP1-human	4	12	12:6857714-6857935|2:192547322-192548015|2:55515492-55518811|4:83276155-83276456	10:58117947-58118137|11:47490444-47493742|11:77327741-77330650|12:81191506-81205243|15:65033200-65033371|16:4854150-4854522|1:115250672-115250774|1:204191908-204192589|3:41280846-41281150|4:109546410-109551176|4:76835492-76836020|5:40828054-40832543|5:81549249-81549886|7:26231959-26232114|X:21724513-21755666
HNRNPL-human	12	7	12:76441499-76442172|16:29982900-29983362|16:50348404-50353112|17:15880407-15880892|17:61666600-61671564|1:245010009-245012089|2:227651028-227659704|3:148749151-148749987|6:160100331-160103505|6:167458065-167462079|6:4062534-4062790|9:15460312-15461628	10:38645418-38647239|11:93466288-93466515|16:22097072-22098377|18:51681682-51686134|21:34811605-34819324|21:34811605-34821088|22:51017089-51017464|2:96502857-96516913|3:193409922-193412394|5:139713866-139714242|7:38268473-38269523|7:6199125-6200185
UCHL5-human	5	18	16:29982900-29983362|1:109475124-109477246|6:160100331-160103505|7:43671382-43671823|9:15460312-15461628	10:5904655-5920059|11:77327741-77330650|11:93463614-93463842|11:93466288-93466515|12:10852254-10853852|12:122089551-122090633|12:76423873-76424289|15:57574797-57578354|15:77771664-77775311|16:22097072-22098377|16:28548991-28549326|17:38325916-38326704|18:51681682-51686134|19:35633676-35633820|1:1718493-1718760|20:61870963-61871607|22:38168772-38169789|22:51017089-51017464|2:131810026-131810463|2:…
EIF2S2-human	1	3	2:55518301-55518811	10:103541390-103541483|11:73117790-73118557|11:77327741-77330650|12:7070109-7070288|16:22097072-22098377|5:81549249-81549886|9:37880746-37881514
PNPT1-human	5	11	11:9302589-9304917|16:4854150-4854522|3:41280846-41281150|6:160100331-160103505|6:42854209-42854897	11:73117790-73118557|12:54678102-54678332|12:7070109-7070288|12:7507727-7509975|14:75302151-75302477|19:1226663-1227591|1:145296572-145298154|20:8946083-8947866|2:238743067-238750481|3:10320748-10320904|4:169785125-169785522|6:41757075-41757305|7:26231959-26232114|8:101715588-101716524|9:138457648-138458398
ILF3-human	3	7	3:148749151-148749987|3:50619106-50619508|X:54842124-54842313	10:103541390-103541483|12:19522733-19528464|12:54678102-54678332|16:461579-461889|17:74731241-74732235|1:120291465-120293419|1:145303983-145304446|1:63906775-63912476|20:8946083-8947866|2:238743067-238750481|3:193409922-193412394|7:26231959-26232114|7:38268473-38269523
NOL12-human	0	7		10:38726669-38727785|10:38726680-38727785|10:38727851-38734344|11:73117790-73118557|12:112942601-112943628|12:122089551-122090633|12:7070109-7070288|16:4746898-4747017|19:12492201-12493384|19:35530611-35530700|3:193409922-193412394|4:169785125-169785522|8:17074756-17077764|9:114803773-114804146
CELF1-human	3	5	1:109475124-109477246|1:36320424-36321302|X:48780188-48780413	10:38726669-38727785|10:38727851-38734344|13:41133172-41133645|15:72578684-72579577|2:241500937-241503090|4:169785125-169785522
EIF4A3-human	5	6	16:50348404-50353112|17:15880407-15880892|17:74730645-74731142|2:101888207-101889588|9:15460312-15461628	11:93463614-93463842|12:10852254-10853852|15:72578684-72579577|15:77771664-77775311|17:37703012-37704020|19:35530611-35530700|1:1718493-1718760|1:205567778-205568952|6:131161739-131179270|X:21724513-21755666
SMN1-human	1	4	9:15460312-15461628	11:61172177-61178409|19:1226663-1227591|4:169785125-169785522|5:139713866-139714242|7:38268473-38269523|X:21724513-21755666
SUB1-human	1	5	7:43671382-43679047	10:38726669-38727785|12:100642757-100645953|17:6563388-6564522|2:110969200-110969791|3:193409922-193412394|7:102178973-102180052
FAM120A-human	2	2	13:48510909-48517479|21:43218904-43220343	11:73117790-73118557|12:7499744-7509975|19:1611369-1611702|19:582583-582749|1:112251887-112255052
ACO1-human	4	5	16:50348404-50353112|16:50349935-50353112|16:57288998-57289528|17:74730645-74731142	10:38726669-38727785|10:38726680-38727785|10:38727851-38734344|12:112942601-112943628|19:1244440-1244735|1:1718493-1718760|1:245008647-245009905|3:193409922-193412394|5:141318326-141319118|5:141524242-141531295|6:4062534-4062790
HNRNPUL1-human	5	8	20:32677028-32677053|22:19958267-19958738|2:242694162-242694459|5:141318326-141319118|6:26124862-26138281	12:54678102-54680445|19:3538755-3542773|1:229438737-229439552|22:42478070-42479122|2:27016195-27016679|3:105290809-105293320|3:108409751-108412206|3:193409922-193412394|3:41280846-41281309|4:140211247-140213683|4:169785125-169785522|5:130726802-130727610|8:74202941-74203277
ZNF622-human	2	7	18:673077-674160|2:37475570-37480228	10:38727851-38734344|15:77771664-77775311|16:22097072-22098377|3:193409922-193412394|4:71686579-71690010|5:141318326-141319070|7:156473269-156474522|7:26231959-26232114|7:30402073-30405650|7:38268473-38269523|X:152935586-152935904|X:67267006-67268257

## Sheet: Ex Fig 9b,c
	Extended Data Fig. 9b,c RBP siRNA qPCR raw data
	Hep3B	CDS ex3-4	CDS ex6-7	CDS ex9-10	CDS ex11-12	HNRNPC	SF3B1	SRSF1	TARDBP	U2AF2	GAPDH		Hep3B	CDS ex3-4	CDS ex6-7	CDS ex9-10	CDS ex11-12	HNRNPC	SF3B1	SRSF1	TARDBP	U2AF2	GAPDH		Hep3B	CDS ex3-4	CDS ex6-7	CDS ex9-10	CDS ex11-12	HNRNPC	SF3B1	SRSF1	TARDBP	U2AF2	GAPDH
	siNC	21.9683	20.1942	20.2144	20.6981	20.8962	21.1443	25.4084	21.6041	21.5058	16.6184		siNC	20.5007	16.932	18.8902	18.7675	19.1185	19.4046	21.9711	19.9414	19.851	15.6845		siNC	22.0512	20.1171	20.5546	20.1488	21.1507	21.0803	24.1531	21.328	21.6197	17.0895
		22.1735	20.257	20.1819	20.6257	20.801	21.1583	24.9976	21.6087	21.4981	16.6202			20.5983	16.8401	18.8833	18.6294	19.1576	19.2748	22.1302	20.2827	19.8335	16.4272			22.0516	19.9925	20.2965	20.1592	21.0263	21.1219	23.6255	21.3857	21.5714	16.989
		22.071	20.3509	20.3031	20.6666	21.2604	21.0726	25.0152	21.6856	21.4776	16.6194			20.4642	17.075	18.8158	18.759	19.4034	19.3405	21.6729	19.9301	19.9547	15.671			21.9922	20.2597	20.4948	20.0923	21.0392	21.04	24.369	21.2775	21.5418	17.0156
	siHNRNPC	21.5588	20.0893	20.0148	20.4667	24.9853	20.5505	24.5442	21.2144	20.6415	17.5364		siHNRNPC	20.7923	17.2621	19.1091	19.1059	21.875	19.6121	22.4312	20.1212	20.1639	15.7673		siHNRNPC	21.5184	19.7076	20.0318	19.8347	24.5948	20.2797	23.895	20.777	20.406	17.0731
		21.5972	20.0969	19.9585	20.5307	24.9917	20.5801	24.4037	21.1233	20.7091	17.4946			20.9529	17.3098	19.1109	19.214	22.1317	19.6189	22.1078	20.0688	20.0742	16.087			21.9698	19.6404	19.9631	20.0795	24.6342	20.3485	24.0471	20.8366	20.5333	17.3292
		21.7718	20.0772	19.9681	20.6034	25.0218	20.5786	24.325	21.2082	20.7776	17.412			20.974	16.9812	19.0559	19.0528	21.9446	19.5429	22.1056	20.109	20.1441	15.8823			21.5655	19.7077	20.0337	20.1045	24.729	20.3834	23.7815	20.883	20.4219	17.206
	siSF3B1	22.8773	21.0267	21.0977	21.219	19.8436	24.7295	24.2163	21.6934	22.2802	18.4144		siSF3B1	21.2077	17.6964	19.611	19.5583	18.4856	21.9792	21.6759	19.872	20.4467	16.4802		siSF3B1	23.8065	21.5503	22.2844	22.0902	20.8535	25.3914	25.9534	22.0742	23.7011	19.5156
		23.0455	21.0575	20.8652	21.3076	19.734	24.7619	24.3113	21.6572	22.2263	18.2703			21.3807	17.4647	19.5014	19.4694	18.5208	21.9459	21.704	20.0663	20.4419	16.5729			24.2297	21.7924	22.1222	22.2015	20.8507	25.2816	25.1931	22.1678	23.6374	19.4414
		22.6758	21.0749	20.9259	21.3769	19.668	24.6887	24.5605	21.6341	22.2034	18.1652			21.3512	17.6689	19.4383	19.5865	18.5195	22.0367	21.5479	19.8809	20.3266	16.3593			24.2175	21.7675	22.2509	22.1451	20.6977	25.3595	25.1788	22.1488	23.3642	19.4127
	siSRSF1	21.9541	20.4661	20.1235	20.7361	20.9046	21.2127	28.1481	21.7949	21.8295	16.9324		siSRSF1	20.7674	17.2833	18.9647	18.7555	19.1756	19.5433	23.4001	20.4083	20.5194	15.9506		siSRSF1	22.5034	20.2709	20.6254	20.519	21.2321	20.8584	28.4211	21.4988	21.6521	17.4181
		22.0176	20.3695	20.2425	20.7849	20.9079	21.1717	27.9767	21.7493	21.931	17.0044			20.8216	16.6731	18.7392	18.9429	19.3517	19.4723	24.0956	20.1421	20.466	15.9963			22.3538	20.265	20.5295	20.4422	21.2285	20.3435	28.3949	21.4974	21.8777	17.4273
		22.1749	20.466	20.3405	20.6765	20.848	21.067	27.9318	21.905	21.9347	16.9119			20.6152	17.1981	18.9011	18.8769	19.1029	19.6572	23.7115	20.0031	20.3411	15.7478			22.0415	20.2073	20.5125	20.479	21.0403	20.8217	28.1231	21.4317	21.7174	17.1975
	siTARDBP	21.332	19.9763	19.8859	20.312	20.3523	21.0622	23.873	24.8158	21.1684	16.7073		siTARDBP	19.9741	16.7908	18.4472	18.5318	18.6559	19.0949	21.5171	21.594	19.7227	15.4741		siTARDBP	21.5613	19.7958	20.4684	20.0293	20.9579	21.0412	24.074	24.5446	21.2143	16.9977
		21.3891	19.9913	19.8456	20.4064	20.4191	21.1342	23.9994	24.9421	21.2534	16.7871			19.6984	16.6342	18.274	18.4033	18.6837	19.0022	20.8179	21.6037	19.737	15.4903			21.8219	19.8672	20.1883	20.1694	21.0098	21.2034	23.7975	24.4879	21.3632	16.9638
		21.3621	19.969	19.9115	20.3805	20.4322	21.1147	23.89	24.9834	21.2132	16.671			19.9716	16.5571	18.3155	18.6981	18.6737	19.3633	21.4974	21.5201	19.6425	15.3457			21.7738	19.818	20.1667	20.0824	21.0087	21.1342	23.995	24.6743	21.2644	16.9651
	siU2AF2	21.4783	20.1733	20.0613	20.6027	20.4129	20.5512	24.1446	21.3249	24.1832	17.0707		siU2AF2	20.8908	17.2573	19.0489	19.1147	18.9525	19.1726	21.4922	19.9279	22.729	15.9878		siU2AF2	21.6115	19.772	20.2734	20.1489	20.3153	20.3052	23.5913	20.7909	23.5062	17.2233
		21.5553	20.0654	20.0297	20.4798	20.1405	20.5629	24.1106	21.2186	24.1862	16.9581			20.8449	17.3897	19.1592	19.2285	19.0044	19.2503	21.3956	19.845	22.7583	15.9637			21.6509	19.7955	20.2004	20.1411	20.1833	20.3588	23.3933	20.7773	24.1308	17.3305
		21.7634	20.2867	20.1863	20.6942	20.3541	20.7343	24.4492	21.4263	24.2845	17.0078			20.8194	19.6197	19.2714	19.7292	18.8741	19.2724	21.142	19.9205	22.6658	16.1231			21.712	19.9625	20.2709	20.2775	20.2823	20.3641	23.535	20.8258	24.202	17.353
	SNU398	CDS ex3-4	CDS ex6-7	CDS ex9-10	CDS ex11-12	HNRNPC	SF3B1	SRSF1	TARDBP	U2AF2	GAPDH		SNU398	CDS ex3-4	CDS ex6-7	CDS ex9-10	CDS ex11-12	HNRNPC	SF3B1	SRSF1	TARDBP	U2AF2	GAPDH		SNU398	CDS ex3-4	CDS ex6-7	CDS ex9-10	CDS ex11-12	HNRNPC	SF3B1	SRSF1	TARDBP	U2AF2	GAPDH
	siNC	21.8557	20.5909	20.9217	20.4869	20.0158	20.7199	22.903	20.0133	20.4338	16.9137		siNC	22.7307	20.9318	20.9171	20.8103	20.588	20.7627	24.7233	20.8605	20.7943	16.8958		siNC	21.3757	19.542	19.4986	19.2972	19.0243	19.0376	22.2089	19.5012	19.2692	15.2913
		21.8165	20.5199	20.7044	20.5466	20.0272	20.6265	23.1917	20.167	20.5341	16.9521			23.0638	20.9506	21.1493	21.0666	20.5353	20.6188	24.4608	20.7583	20.956	16.6659			21.4762	19.6131	19.5373	19.3944	19.016	19.075	21.8501	19.5982	19.345	16.3869
		22.2253	20.2991	20.7452	20.411	20.636	20.4865	23.3355	20.1393	20.4518	16.9406			22.9519	20.7759	21.0051	20.8878	21.2235	20.5523	24.3448	20.7148	20.7469	16.6768			21.1391	19.6526	19.5409	19.3325	19.2399	18.9907	21.6442	19.5831	19.1711	15.0854
	siHNRNPC	21.503	20.2682	20.442	20.5829	20.9023	20.1269	23.0836	20.1219	20.086	17.0764		siHNRNPC	22.6251	20.5786	20.8016	20.7507	21.1875	20.4405	23.645	20.499	20.401	17.1249		siHNRNPC	20.9518	19.3492	19.1075	19.1242	19.9326	18.7992	21.4982	19.3316	18.7193	14.9946
		21.5927	20.2272	20.4633	20.6193	21.1639	20.2442	22.999	19.9991	20.1314	17.0662			22.7458	20.7108	20.8513	20.8546	21.4158	20.3388	23.9838	20.5074	20.3646	16.9614			20.8849	19.4542	19.3252	19.2009	20.0664	18.7093	21.6711	19.3874	18.7906	15.1503
		21.5784	20.2457	20.5572	20.5967	21.0311	20.2054	23.332	19.9554	20.0942	17.1574			22.7712	20.6437	20.7846	20.7579	21.2305	20.4011	23.9764	20.4976	20.3371	16.9712			20.9789	19.3432	19.1288	19.2261	19.9128	18.6843	21.8623	19.3865	18.7122	15.0763
	siSF3B1	21.4631	21.044	21.1162	21.0755	19.7199	21.9777	23.2948	20.5957	21.2572	17.7539		siSF3B1	22.9732	21.027	21.1766	21.0718	19.9514	21.5538	23.9453	20.8691	21.0449	17.0135		siSF3B1	21.3897	19.6962	19.7494	19.7366	18.8176	19.8732	21.8202	19.6537	19.3929	15.6463
		22.2133	20.8523	21.0884	21.1051	19.6384	22.0446	23.4639	20.577	21.1384	17.8464			23.0758	20.98	21.1329	21.1996	20.0319	21.3751	23.9925	20.648	20.9985	16.9858			21.4289	19.6482	19.7436	19.7907		19.8597	22.2018	19.5874	19.4035	15.5928
		22.0776	21.0029	21.1917	21.2069	19.7755	22.1163	23.771	20.6526	21.2322	17.8625			23.1483	21.0672	21.1125	21.1214	20.0245	21.4689	24.0553	20.7337	21.0897	17.0786			21.3445	19.8692	19.8159	19.7864	18.802	20.0473	22.6249	19.7016	19.5454	15.6043
	siSRSF1	22.1017	20.6803	20.8289	20.7995	20.2315	20.5026	25.3439	20.3434	20.5708	17.1883		siSRSF1	22.974	20.6845	21.0223	20.8658	20.4835	20.5816	24.2618	20.5712	20.8615	16.8246		siSRSF1	21.3733	19.7109	19.6509	19.2943	18.9656	18.9479	22.6149	19.5279	19.2373	15.4982
		22.1839	20.7459	20.9367	20.8245	20.2034	20.5266	24.6428	20.1019	20.6162	17.1719			23.1052	20.7945	20.8924	20.7701	20.5174	20.5716	25.0099	20.5066	20.7196	16.9558			21.4758	19.6672	19.4588	19.6734	18.9547	18.9352	22.3859	19.5706	19.2682	15.3374
		21.9173	20.6172	20.9546	20.6978	20.2069	20.4142	25.0697	20.2625	20.6723	17.1193			22.969	20.8634	21.0436	20.88	20.6	20.6055	25.4299	21.1235	20.8629	16.8859			21.1913	19.6214	19.5134	19.343	18.9574	18.8521	21.541	19.4802	19.1767	15.2787
	siTARDBP	21.9784	20.5566	20.6288	20.799	20.1738	20.734	23.3671	21.6752	20.7038	17.1963		siTARDBP	22.7624	21.0665	20.9571	20.9387	20.2414	20.7153	23.8978	21.6348	20.7152	16.8164		siTARDBP	21.3472	19.6188	19.5826	19.3428	19.0703	19.2461	21.5079	20.5434	19.1319	15.3927
		22.3081	20.6949	20.6566	20.8502	20.2777	20.764	23.3372	21.6115	20.786	17.2661			22.7382	20.7497	20.763	20.8977	20.3212	20.675	23.9398	21.5943	20.9622	16.8629			21.1163	19.7066	19.5707	19.1739	18.9955	19.1277	21.4476	20.6263	19.2806	15.4272
		22.0605	20.62	20.67	20.8361	20.944	20.6937	23.6716	21.6349	20.7336	17.1847			22.505	20.9874	20.843	20.8156	20.321	20.5908	24.0221	21.6516	20.8896	16.8516			21.3465	19.6626	19.5844	19.3268	19.0179	19.1991	21.076	20.6429	19.2265	15.4469
	siU2AF2	21.7889	20.5085	20.5648	20.6202	19.6581	19.9674	22.7986	19.8468	22.0753	17.2056		siU2AF2	22.9598	20.963	21.0536	21.1366	20.2661	20.3187	23.5544	20.5291	22.4713	17.6871		siU2AF2	21.4747	19.8086	19.6869	19.5299	18.8229	18.9441	20.9949	19.4745	20.4568	15.5825
		21.5539	20.542	20.6019	20.8209	19.7427	20.012	22.7611	19.7371	22.2546	17.0897			22.98	20.94	21.0486	21.2799	20.282	20.2927	23.6972	20.4011	22.4953	17.1969			21.4898	19.6947	19.6867	19.5095	18.7754	18.8364	21.0212	19.4749	20.5045	15.5736
		21.7635	20.4735	20.5682	20.6809	19.643	20.0143	23.026	19.7889	22.1605	17.1995			22.9729	20.9668	21.1001	21.1676	20.3022	20.3527	23.5442	20.4681	22.5397	17.3701			21.3626	19.8105	19.6595	19.5144	18.8563	18.9769	19.7822	19.38	20.5815	15.5802
	ED Fig. 9b								ED Fig. 9c
	Mean	HNRNPC	SF3B1	SRSF1	TARDBP	U2AF2			Hep3B	CDS ex3-4	CDS ex6-7	CDS ex9-10	CDS ex11-12		SNU398	CDS ex3-4	CDS ex6-7	CDS ex9-10	CDS ex11-12
	Hep3B	0.0941274	0.279728	0.0635538	0.10203	0.239337			siNC	1	1	1	1		siNC	1	1	1	1
	SNU398	0.557699	0.68214	0.322373	0.418984	0.363586			siHNRNPC	1.44583	1.52147	1.5226	1.23414		siHNRNPC	1.47575	1.30325	1.3806	1.03198
	p-value against siNC								siSF3B1	1.30661	1.79614	1.57142	1.33184		siSF3B1	1.62009	1.3068	1.45547	1.17927
	Hep3B	0.000807844	0.000102233	0.0275568	0.000407176	0.000768835			siSRSF1	1.04329	1.13902	1.15323	0.979207		siSRSF1	1.08335	1.00607	1.0763	0.953905
	SNU398	0.0037822	0.0122291	0.00684206	0.00265778	6.22025e-05			siTARDBP	1.19837	1.17807	1.08707	0.989469		siTARDBP	1.09101	1.08831	1.3342	0.954232
									siU2AF2	1.56346	1.46303	1.38261	1.16166		siU2AF2	1.40022	1.13782	1.35531	1.00346
									p-value against siNC						p-value against siNC
									siHNRNPC	0.0804605	0.00403377	0.00438281	0.0854928		siHNRNPC	0.0221893	0.0362986	0.00334147	0.362052
									siSF3B1	0.143314	0.00514773	0.00181188	0.00240475		siSF3B1	0.0141488	0.0209849	0.00193208	0.013895
									siSRSF1	0.710157	0.110637	0.0904317	0.375789		siSRSF1	0.476379	0.934571	0.241944	0.287703
									siTARDBP	0.0947066	0.0674364	0.389248	0.759268		siTARDBP	0.465882	0.294306	0.013706	0.229459
									siU2AF2	0.000829397	0.00458065	0.0107401	0.029945		siU2AF2	0.0251709	0.150316	0.0120957	0.947668

## Sheet: Ex Fig 9d
	Extended Data Fig. 9d RBP siRNA in SNU398 qPCR raw data
	SNU398	3'FL	3'SP	GAPDH		SNU398	3'FL	3'SP	GAPDH		SNU398	3'FL	3'SP	GAPDH		Mean	3'FL	3'SP
	siNC	22.9061	26.3382	16.9137		siNC	23.278	25.739	16.6888		siNC	21.5694	24.3649	15.2913		siNC	1	1
		22.8645	26.2061	16.9521			23.0635	25.7178	16.7968			21.62	24.47	16.3869		siHNRNPC	0.847299	0.776393
		22.8371	26.375	16.9406			23.1166	25.7091	16.857			21.5875	24.473	15.0854		siSF3B1	1.67949	0.596281
	siHNRNPC	23.1894	26.5346	17.0764		siHNRNPC	23.0749	25.4873	16.8889		siHNRNPC	21.8736	24.722	14.9946		siSRSF1	1.31523	0.546099
		23.3469	26.5327	17.0662			23.3975	25.4381	16.8652			21.8363	24.7016	15.1503		siTARDBP	0.774842	0.745449
		23.2859	26.6514	17.1574			23.124	25.6382	16.7595			21.9247	24.8441	15.0763		siU2AF2	1.97116	0.447703
	siSF3B1	22.9899	27.191	17.7539		siSF3B1	22.9529	26.339	17.1532		siSF3B1	21.8439	25.7672	15.6463		p-value against siNC
		23.0501	27.2649	17.8464			23.0943	26.3841	17.2712			21.8832	25.4017	15.5928		siHNRNPC	0.0154571	6.64253e-05
		22.9804	27.4542	17.8625			22.9187	26.4198	17.2548			21.9147	25.4634	15.6043		siSF3B1	0.000131052	1.49451e-05
	siSRSF1	22.6568	27.0348	17.1883		siSRSF1	22.8096	26.2178	17.0668		siSRSF1	21.0941	24.9168	15.4982		siSRSF1	0.00272035	0.0399651
		22.6774	27.3482	17.1719			22.9184	26.2175	17.0468			21.0572	24.7736	15.3374		siTARDBP	0.0504877	0.0027152
		22.7619	27.5456	17.1193			22.9641	26.1762	16.9977			21.8071	25.011	15.2787		siU2AF2	0.0102238	7.21277e-06
	siTARDBP	23.4386	26.8661	17.1963		siTARDBP	23.1532	25.6042	16.9426		siTARDBP	21.5638	24.1456	15.3927
		23.7426	26.8641	17.2661			23.2106	25.6729	17.0351			21.5667	24.1404	15.4272
		23.3949	26.8503	17.1847			23.0227	25.6286	17.0275			21.5532	24.1966	15.4469
	siU2AF2	22.0098	26.9591	17.2056		siU2AF2	22.4014	26.6036	17.2638		siU2AF2	20.788	24.8511	15.5825
		22.2713	27.0987	17.0897			22.4752	26.6345	17.205			20.8553	24.8368	15.5736
		22.0894	27.2766	17.1995			22.3617	26.6228	17.2932			20.8001	24.873	15.5802

## Sheet: Ex Fig 9g
	Extended Data Fig. 9g CTNNB1 overexpression qPCR raw data
	Hep3B	CDS	GAPDH		SNU398	CDS	GAPDH			Hep3B	CDS	GAPDH		SNU398	CDS	GAPDH			Hep3B	CDS	GAPDH		SNU398	CDS	GAPDH
	EV	20.9675	18.939		EV	19.1421	16.3548			EV	20.2035	17.1604		EV	20.5749	16.8364			EV	19.7494	16.9033		EV	20.625	17.1363
		20.981	19.035			19.1568	15.9251				20.146	17.373			20.6263	17.0513				19.9036	16.9669			20.6485	17.1951
		21.0425	19.1858			19.1405	15.8307				20.1883	17.3276			20.6299	17.9972				19.8755	16.9133			20.6019	17.2296
	CDS	17.6196	18.7624		CDS	17.7008	15.2376			CDS	18.9754	17.2985		CDS	16.4993	16.896			CDS	19.0879	16.7836		CDS	16.4409	17.3802
		17.7236	18.7163			17.8306	15.6076				18.9187	17.0894			16.2864	16.776				19.0684	17.0347			16.2848	17.4332
		17.8281	18.9663			17.8809	15.58				18.9019	17.2468			16.4172	17.0802				19.0884	16.9685			16.3991	17.4187
	CDS+3'FL	17.8536	18.1407		CDS+3'FL	17.352	15.4376			CDS+3'FL	19.5305	17.1318		CDS+3'FL	17.5919	17.3026			CDS+3'FL	19.133	16.8218		CDS+3'FL	17.2862	16.2043
		17.9346	18.2077			17.6122	15.5247				19.5898	17.1851			17.4438	17.1758				19.3005	16.8282			17.2866	17.3123
		17.8575	18.2639			17.527	15.7252				19.6772	17.2945			17.471	17.3195				19.2032	16.9154			17.2639	17.2739
	CDS+3'SP	16.627	18.0049		CDS+3'SP	17.4779	15.7019			CDS+3'SP	18.8519	16.8534		CDS+3'SP	17.0351	16.9949			CDS+3'SP	19.0027	17.1249		CDS+3'SP	16.1024	17.2912
		16.8243	17.8943			17.3695	15.4185				18.8893	16.7052			17.0718	17.1563				19.0344	17.0601			15.9491	17.3461
		16.7295	17.9869			17.6247	15.5021				18.8942	16.8494			16.9242	17.1312				18.9965	17.1096			16.0718	17.3377
	Mean	Hep3B	SNU398
	EV	1	1
	CDS	1.484	1.72017
	CDS+3'FL	1.53636	2.26433
	CDS+3'SP	1.62855	2.23998
	p-value against EV
	CDS	0.0157429	0.00911175
	CDS+3'FL	0.0263784	0.0082918
	CDS+3'SP	0.0193545	0.00372549
