# Supplementary material for: Pan-cancer pervasive upregulation of 3′ UTR splicing drives tumourigenesis
Source: Nat Cell Biol. 2022 May 26;24(6):928–39. doi: 10.1038/s41556-022-00913-z (PMC9203280; doi:10.1038/s41556-022-00913-z)
Supplement: Source Data Extended Data Fig. 10 — Statistical source data. [file 41556_2022_913_MOESM33_ESM.xlsx]

## Sheet: Ex Fig 10a
	Extended Data Fig. 10a CTNNB1 overexpression in DLD-1 qPCR raw data
	DLD-1	CDS	GAPDH		DLD-1	CDS	GAPDH		DLD-1	CDS	GAPDH
	EV	17.7592	15.8436		EV	19.7761	16.4165		EV	19.8686	16.5488
		17.718	15.3074			19.882	16.6959			19.9528	16.7626
		17.8221	15.7485			19.9851	16.6964			20.111	16.9489
	CDS	13.9673	15.8812		CDS	15.1092	16.5068		CDS	15.0362	16.4177
		13.9708	15.6593			15.2139	16.5852			15.0822	16.3975
		14.727	15.5342			15.4371	16.5913			15.287	16.3541
	CDS+3'FL	14.1797	15.5528		CDS+3'FL	16.1162	16.8932		CDS+3'FL	15.983	16.6199
		14.1656	15.6818			16.0029	16.96			15.9666	16.3258
		13.91	15.6969			16.2212	16.9767			15.8779	16.4792
	CDS+3'SP	14.6144	15.8691		CDS+3'SP	15.1263	16.3922		CDS+3'SP	15.3489	16.4651
		14.592	15.6776			14.9474	16.3206			15.2361	16.723
		14.3335	15.8185			14.9956	16.5609			15.4922	16.5841
		DLD-1	p-value against EV
	EV	1
	CDS	12.5006	0.0281405
	CDS+3'FL	12.9672	0.0045274
	CDS+3'SP	10.6552	0.00495793

## Sheet: Ex Fig 10c
	Extended Data Fig. 10c CTNNB1 3'UTR in DLD-1 Luciferase reporter assay raw data
	DLD-1	Firefly luciferase read 1			DLD-1	Renilla luciferase read 2				Mean	DLD-1
		3'FL	3'SP			3'FL	3'SP			3'FL	1
	SET 1	1227940	3340310		SET 1	11532700	73042500			3'SP	1.49155
		1205540	3418180			12362100	74938500			p-value against 3'FL	0.00221
		1141270	3445680			12304100	71860000
		1221540	3391640			12416900	74213800
	SET 2	400746	1360890		SET 2	6733680	41074200
		390643	1455460			6942380	43444900
		431338	1599710			8145190	53281700
		456418	2053000			7456810	54875200
		446472	1940760			8082970	49458700
		460855	1753260			8677310	48699700
		445290	2015520			8098190	51871800
		436488	1761140			7883580	39474700
	SET 3	335612	1411920		SET 3	6853830	45402100
		316772	1344740			7015520	41695300
		367691	1907860			8684050	47726600
		412411	1970270			8816910	52724700
		400991	1741610			8578700	56766600
		424590	1749480			9281100	53839500
		386736	1576820			9264480	58884800
		381322	1715540			8311800	51158900

## Sheet: Ex Fig 10d
	Extended Data Fig. 10d Actinomycin D treatment qPCR raw data
	Hep3B	HA-CTN	GAPDH		Hep3B	HA-CTN	GAPDH		Hep3B	HA-CTN	GAPDH			SNU398	HA-CTN	GAPDH		SNU398	HA-CTN	GAPDH		SNU398	HA-CTN	GAPDH
	CDS 0h	16.8694	16.8419		CDS 0h	17.1625	17.4605		CDS 0h	16.0888	14.8892			CDS 0h	18.2017	15.8793		CDS 0h	18.9689	17.1618		CDS 0h	18.6341	17.3772
		16.8765	16.4397			17.0142	16.9244			16.0591	14.8326				18.21	16.0809			18.7278	17.0443			18.7752	17.1689
		16.7415	16.5233			17.0602	17.2087			16.0258	14.8594				18.2622	15.9778			18.611	16.9409			18.4242	17.1353
	CDS 2h	18.9295	16.2985		CDS 2h	17.7648	16.8309		CDS 2h	16.847	14.5737			CDS 2h	19.5679	15.9304		CDS 2h	19.1199	16.9429		CDS 2h	18.4884	17.0423
		18.8315	16.311			17.6243	16.8681			16.7645	14.3485				19.5684	15.9089			19.1158	16.9554			18.2843	17.0965
		18.9287	16.2547			17.8656	16.771			16.821	14.6072				19.5071	16.1457			19.2966	16.9231			18.4378	16.9008
	CDS 4h	19.8586	16.299		CDS 4h	18.3386	16.9652		CDS 4h	16.9226	14.3275			CDS 4h	19.4389	15.9621		CDS 4h	19.0068	16.9711		CDS 4h	18.3599	16.9826
		19.8491	16.4367			18.3116	16.9596			16.9485	14.4382				19.2671	15.9552			18.9929	16.9917			18.3347	17.1311
		20.032	16.4194			18.4912	17.1068			16.9384	14.3337				19.5065	15.9047			19.1584	16.887			18.3432	16.9548
	CDS+3'FL 0h	17.1709	16.3078		CDS+3'FL 0h	17.4356	16.9679		CDS+3'FL 0h	16.7307	14.774			CDS+3'FL 0h	18.1592	15.9012		CDS+3'FL 0h	18.4702	16.9603		CDS+3'FL 0h	18.994	17.0535
		17.1537	16.2921			17.3602	16.874			16.7051	14.7493				18.2542	15.9446			18.5996	16.9031			18.9418	17.0445
		17.2996	16.3152			17.2538	16.8095			16.8934	14.6383				18.2834	15.916			18.502	16.8356			18.9903	17.1777
	CDS+3'FL 2h	19.5439	16.3947		CDS+3'FL 2h	17.9362	16.7702		CDS+3'FL 2h	16.9783	14.1113			CDS+3'FL 2h	19.4162	15.9395		CDS+3'FL 2h	19.1453	16.9567		CDS+3'FL 2h	19.0366	17.009
		19.4687	16.1381			17.8773	17.1117			16.9199	14.6594				19.4506	15.9248			19.2312	17.017			18.928	17.0352
		19.4247	16.404			18.0073	16.9436			16.9484	14.4274				19.4064	15.9824			19.2227	17.0223			19.1258	16.9733
	CDS+3'FL 4h	20.5237	16.2068		CDS+3'FL 4h	18.6376	16.6029		CDS+3'FL 4h	16.9276	14.3695			CDS+3'FL 4h	19.4305	15.9804		CDS+3'FL 4h	19.2604	16.9378		CDS+3'FL 4h	18.4981	17.1535
		20.327	16.206			18.6905	16.9267			16.8172	14.3893				19.2429	15.9679			19.2668	16.9701			18.477	17.2146
		20.4031	16.2106			18.6122	16.959			16.9141	14.4459				19.3635	15.9649			19.2434	17.0795			18.3257	17.1967
	CDS+3'SP 0h	15.9324	16.3918		CDS+3'SP 0h	16.1557	16.3564		CDS+3'SP 0h	15.9615	14.7519			CDS+3'SP 0h	17.9921	15.9975		CDS+3'SP 0h	17.9277	17.005		CDS+3'SP 0h	18.9833	16.9745
		15.8906	16.2153			16.0097	16.7168			15.9317	14.713				17.9973	15.9911			17.6455	16.9129			18.9405	17.087
		15.9795	16.2516			16.1149	16.5582			16.0743	14.7414				18.12	15.97			17.7434	16.9194			18.9677	16.9789
	CDS+3'SP 2h	17.8917	16.2059		CDS+3'SP 2h	16.6132	16.7787		CDS+3'SP 2h	16.6194	14.8194			CDS+3'SP 2h	19.0033	15.974		CDS+3'SP 2h	18.7026	17.0684		CDS+3'SP 2h	19.6962	17.2523
		17.8761	16.2064			16.6951	16.9083			16.2722	14.7262				18.9971	15.991			18.5508	17.1082			19.7788	17.2889
		17.9117	16.1113			16.4146	16.873			16.3097	14.8585				19.0583	15.8806			18.2769	16.9736			19.6144	17.2677
	CDS+3'SP 4h	18.9016	16.4096		CDS+3'SP 4h	17.0328	16.8106		CDS+3'SP 4h	16.6311	14.4334			CDS+3'SP 4h	18.8147	16.0967		CDS+3'SP 4h	18.5183	16.9776		CDS+3'SP 4h	19.7284	17.3159
		18.8334	16.3255			16.9329	16.8114			16.4626	14.4502				18.7204	16.033			18.3638	16.9426			19.9432	17.2421
		18.6856	16.3018			16.9844	16.8216			16.5212	14.2725				18.6972	16.0223			18.3534	16.8395			19.8829	17.215
		0h ActD	2h ActD	4h ActD											0h ActD	2h ActD	4h ActD
	CDS	1.00039	0.376274	0.278174										CDS	1.00187	0.431278	0.467984
	CDS+3'FL	1.00079	0.527449	0.402331										CDS+3'FL	1.00069	0.499243	0.52783
	CDS+3'SP	1.00071	0.635719	0.443551										CDS+3'SP	1.00077	0.53802	0.567735
	p-value against CDS+3'FL													p-value against CDS+3'FL
	CDS	0.98185	0.12674	0.235121										CDS	0.963411	0.409546	0.497187
	CDS+3'SP	0.99672	0.461195	0.73065										CDS+3'SP	0.997115	0.397328	0.609385

## Sheet: Ex Fig 10g
	Extended Data Fig. 10g Fractionation (CHEK1) qPCR raw data
	SET1	CHEK 3'FL	CHEK 3'SP	MALAT1	GAPDH		SET2	CHEK 3'FL	CHEK 3'SP	MALAT1	GAPDH		SET3	CHEK 3'FL	CHEK 3'SP	MALAT1	GAPDH
	Hep3B cyto	25.9364	27.0658	24.2113	17.8313		Hep3B cyto	27.0176	28.6509	23.8764	16.4857		Hep3B cyto	25.0983	27.3482	23.1757	18.2978
		25.8542	27.0053	24.076	17.8713			26.7148	28.5373	24.0039	16.4253			24.8972	27.2637	23.0376	18.2933
		25.864	27.1893	24.5326	17.7665			26.832	28.5308	24.1304	16.3739			24.8761	27.3982	22.987	18.3732
	Hep3B nuc	27.6651	31.4643	26.2771	22.2295		Hep3B nuc	29.1859	31.946	25.3522	19.9719		Hep3B nuc	27.5205	30.5507	27.0097	21.7867
		27.7337	30.6821	26.1613	22.2052			28.8739	31.7454	25.3302	19.9047			27.5912	31.0635	26.9068	21.7159
		27.6803	31.2309	26.0496	22.0855			29.8485	31.0273	25.1455	20.0355			27.4055	30.8386	27.1899	21.8653
	SNU398 cyto	25.9338	26.0309	24.7337	17.8255		SNU398 cyto	28.0179	28.1718	28.2136	18.1126		SNU398 cyto	25.4334	26.604	23.8256	18.4179
		25.7677	25.8713	24.8097	17.6389			27.7992	28.2258	27.953	17.9834			25.5472	26.7002	23.8251	18.4796
		25.9609	25.8498	24.64	17.7858			27.8947	28.0165	28.0449	18.0062			25.5826	26.7629	23.9139	18.5534
	SNU398 nuc	26.9606	29.0315	23.9193	20.849		SNU398 nuc	30.0513	31.6524	25.3609	22.4766		SNU398 nuc	28.9602	30.8995	24.435	23.2693
		26.6486	28.4902	23.9735	20.7056			30.1157	32.1699	25.2627	22.4323			28.4388	30.9516	24.1081	23.2095
		26.6599	28.6765	24.0257	20.9036			29.7757	31.8085	25.4396	22.3734			28.7847	30.6787	24.2127	23.3586
		Hep3B			SNU398
		3'FL	3'SP	MALAT1	3'FL	3'SP	MALAT1
	Cytoplasmic	0.2354	0.528885	0.12	0.192313	0.452246	0.0263421
	Nuclear	0.7646	0.471115	0.88	0.807687	0.547754	0.973658
